# Supplementary material for: A membrane‐associated NAC transcription factor OsNTL3 is involved in thermotolerance in rice
Source: Plant Biotechnol J. 2019 Dec 6;18(5):1317–29. doi: 10.1111/pbi.13297 (PMC7152603; doi:10.1111/pbi.13297)
Supplement: Supplementary file 3 — Data S1 Differential expressed heat stress responsive genes in rice seedlings. [file PBI-18-1317-s002.xlsx]

## Sheet: up-regulated
Locus number	NIP_control_mean	NIP_heat_mean	logFC(NIP_heat/NIP_control)	p-value	FDR	significance	ntl3_control_mean	ntl3_heat_mean	logFC(ntl3_heat/ntl3_control)	p-value	FDR	significance	String_description
LOC_Os07g35335	0.11	0.46	1.41	0.0276	0.0496	1	0.34	0.65	0.79	0.112	0.163	0	_
LOC_Os01g51920	40.38	84.33	1.06	8.06e-08	4.11e-07	1	59.48	110.08	0.89	1.36e-07	5.76e-07	0	Os01g0717000
LOC_Os05g50580	0.53	5.15	3.06	3.74e-33	1.03e-31	1	2.79	5.45	0.94	8.84e-05	0.00025	0	OsSCP30 - Putative Serine Carboxypeptidase homologue, expressed
LOC_Os05g08910	1.18	34.43	4.76	1.11e-29	2.64e-28	1	69.14	73.62	0.09	0.334	0.416	0	_
LOC_Os03g19070	1.75	5.78	1.67	4.13e-05	0.000139	1	9.2	15.55	0.75	0.000645	0.00156	0	long cell-linked locus protein, putative, expressed
LOC_Os08g25710	0.01	0.15	1.18	4.89e-07	2.24e-06	1	0.02	0.04	0	1	1	0	CSLD3 - cellulose synthase-like family D, expressed; Thought to be a Golgi-localized beta-gl [...]
LOC_Os09g39770	11.68	36.8	1.65	2.98e-17	3.56e-16	1	30.23	49.15	0.7	1.87e-05	5.89e-05	0	C2 domain containing protein, putative, expressed
LOC_Os12g23700	0.32	0.94	1.29	0.00469	0.0103	1	1.48	1.64	0.15	0.629	0.702	0	cyclin-dependent kinase G-2, putative, expressed
LOC_Os09g27680	7.11	25.33	1.82	0.000187	0.000556	1	14.07	26.66	0.92	0.0349	0.0584	0	_
LOC_Os04g31760	2.79	7.44	1.39	0.000104	0.000325	1	3.19	6.16	0.93	0.00186	0.00411	0	_
LOC_Os08g06330	7.11	14.72	1.04	8.64e-09	4.96e-08	1	7.69	15	0.96	2.2e-10	1.25e-09	0	zinc finger C-x8-C-x5-C-x3-H type family protein, expressed
LOC_Os01g38660	11.42	25.68	1.16	9.34e-07	4.11e-06	1	15.17	26.41	0.8	5.87e-06	1.99e-05	0	Os01g0567400
LOC_Os03g55820	53.8	128.69	1.26	1.05e-12	8.85e-12	1	57.19	107.37	0.91	8.25e-11	4.89e-10	0	thioredoxin, putative, expressed
LOC_Os08g24310	1.07	4.45	1.96	2.92e-14	2.81e-13	1	1.85	3.63	0.94	1.01e-07	4.36e-07	0	receptor-like protein kinase precursor, putative, expressed
LOC_Os05g24780	1.98	13.53	2.71	1.07e-26	2.16e-25	1	14.24	22.67	0.67	0.0292	0.0498	0	OsCML21 - Calmodulin-related calcium sensor protein, expressed; Potential calcium sensor (By [...]
LOC_Os08g27720	11.48	45.98	1.99	5.54e-22	8.92e-21	1	31.64	47.33	0.58	0.000241	0.000632	0	pirin, putative, expressed
LOC_Os01g57460	2.6	5.46	1.04	4.96e-06	1.93e-05	1	2.64	5.31	0.98	3.08e-08	1.41e-07	0	frataxin, putative, expressed
LOC_Os03g63380	31.45	65.11	1.05	1.42e-11	1.09e-10	1	32.74	57.22	0.8	0.000118	0.000326	0	expressed protein
LOC_Os08g25880	0.03	0.23	1.36	0.000737	0.00194	1	0.08	0.17	0.55	0.309	0.39	0	retrotransposon protein, putative, unclassified
LOC_Os07g34260	3.09	13.42	2.08	2.36e-14	2.3e-13	1	13.45	13.99	0.06	0.74	0.799	0	chalcone and stilbene synthases, putative, expressed
LOC_Os07g34690	0.02	0.98	3.21	6.29e-09	3.68e-08	1	0	0.38	0	1	1	0	expressed protein
LOC_Os01g29280	1.08	2.97	1.38	0.000255	0.000739	1	4.77	3.65	-0.38	0.173	0.238	0	expressed protein
LOC_Os11g05980	0.22	0.89	1.65	3.42e-08	1.83e-07	1	0.22	0.53	1	0.0011	0.00256	0	Os11g0158300
LOC_Os02g34950	14.62	30.61	1.06	3.59e-10	2.41e-09	1	13	25.04	0.94	1.65e-11	1.04e-10	0	ATP binding protein, putative, expressed
LOC_Os01g41220	35.92	72.81	1.02	5.69e-08	2.95e-07	1	43.04	69.93	0.7	7.89e-06	2.63e-05	0	Os01g0595400
LOC_Os08g13270	0.61	1.72	1.37	4.36e-08	2.3e-07	1	1.66	2.83	0.73	0.0174	0.0314	0	_
LOC_Os07g23485	1.02	2.17	1.02	0.000259	0.000748	1	0.96	1.56	0.65	0.00157	0.00353	0	_
LOC_Os05g05100	0.18	3.49	3.69	1.17e-05	4.3e-05	1	0.4	1.06	1.21	0.0396	0.0654	0	_
LOC_Os01g56930	38.49	83.26	1.11	1.84e-08	1.02e-07	1	36.69	66.09	0.85	1.78e-08	8.39e-08	0	eukaryotic aspartyl protease domain containing protein, expressed
LOC_Os03g05880	1.94	4.08	1.03	3.45e-05	0.000117	1	2	3.79	0.89	0.000693	0.00167	0	Os03g0153500
LOC_Os05g23398	0.02	0.71	2.71	0.000206	0.000608	1	0.05	0.54	0	1	1	0	_
LOC_Os02g35347	0.09	0.79	2.2	5.14e-05	0.00017	1	1.12	1.3	0.2	0.537	0.618	0	RING-H2 finger protein ATL3F, putative
LOC_Os02g38580	1.29	2.89	1.11	9.65e-06	3.6e-05	1	1.16	2.36	0.97	0.000112	0.00031	0	protein phosphatase 2C, putative, expressed
LOC_Os05g02010	16.52	36.22	1.13	1.45e-07	7.13e-07	1	18.07	32.77	0.85	1.09e-09	5.84e-09	0	expressed protein
LOC_Os01g27580	0.05	0.45	1.91	0.00419	0.00926	1	0.03	0.22	0	1	1	0	transposon protein, putative, Pong sub-class
LOC_Os09g01320	0.12	0.49	1.46	0.0122	0.024	1	0.35	0.33	-0.06	1	1	0	expressed protein
LOC_Os03g10250	1.95	4.28	1.1	4.08e-07	1.89e-06	1	2.5	4.34	0.78	0.000166	0.000447	0	_
LOC_Os03g56200	0.04	0.33	1.57	0.000558	0.00151	1	0.04	0.21	0	1	1	0	expressed protein
LOC_Os01g56080	0.53	3.41	2.48	3.11e-07	1.46e-06	1	2	2.91	0.52	0.132	0.188	0	expressed protein
LOC_Os03g64219	7.09	18.43	1.37	2.62e-13	2.32e-12	1	7.09	11.52	0.69	1.62e-07	6.84e-07	0	OTU-like cysteine protease family protein, putative, expressed
LOC_Os03g53270	69.52	152.09	1.13	2.94e-07	1.39e-06	1	89.51	172.82	0.95	7.7e-09	3.77e-08	0	stem-specific protein TSJT1, putative, expressed
LOC_Os11g41150	140.18	329.17	1.23	3.47e-13	3.03e-12	1	137.32	264.92	0.95	7.14e-09	3.5e-08	0	nitrilase-associated protein, putative, expressed
LOC_Os03g42950	0	0.11	1.06	6.08e-11	4.4e-10	1	0	0.1	0.98	3.3e-11	2.03e-10	0	retrotransposon protein, putative, Ty3-gypsy subclass, expressed
LOC_Os03g58320	0	0.34	2.14	2.29e-06	9.45e-06	1	0.19	0.25	0.25	0.576	0.655	0	indole-3-glycerol phosphate lyase, chloroplast precursor, putative, expressed
LOC_Os03g09880	11.8	28.45	1.26	3.54e-06	1.41e-05	1	12.38	19.17	0.63	0.000948	0.00223	0	AIR12, putative, expressed
LOC_Os10g42650	10.9	23.12	1.08	1.24e-11	9.49e-11	1	12.86	25.71	0.99	2.82e-14	2.23e-13	0	retrotransposon protein, putative, unclassified, expressed
LOC_Os02g37109	8.51	17.83	1.06	1.07e-06	4.67e-06	1	9.13	16.03	0.81	6.03e-06	2.04e-05	0	_
LOC_Os12g15530	0.08	0.95	2.58	7.05e-12	5.53e-11	1	0.3	0.68	0.96	0.0235	0.0411	0	retrotransposon protein, putative, unclassified, expressed
LOC_Os06g50370	17.23	37.04	1.1	4.71e-10	3.13e-09	1	18.02	36.04	1	6.63e-13	4.72e-12	0	zinc finger, C3HC4 type, domain containing protein, expressed
LOC_Os03g08600	14.9	34.45	1.2	3.11e-13	2.73e-12	1	15.59	29.76	0.93	6.04e-11	3.63e-10	0	glycosyl transferase, putative, expressed
LOC_Os04g40460	0	0.23	1.7	2.88e-06	1.17e-05	1	0.09	0.24	0.85	0.0628	0.0983	0	cytochrome P450, putative
LOC_Os10g38940	7.88	16.09	1.02	0.000192	0.000569	1	7.88	15.56	0.97	5.32e-10	2.92e-09	0	fatty acid hydroxylase, putative, expressed
LOC_Os01g02130	1.18	2.66	1.12	0.0109	0.0218	1	3.8	3.87	0.03	0.894	0.925	0	expressed protein
LOC_Os04g46880	46.84	105.71	1.17	7.25e-12	5.68e-11	1	52.35	90.02	0.78	2.81e-07	1.15e-06	0	Os04g0555300
LOC_Os10g42520	1	3.91	1.87	0.000672	0.00179	1	1.8	2.74	0.58	0.212	0.284	0	hypothetical protein
LOC_Os01g23070	0.03	0.25	1.46	0.000102	0.000319	1	0.01	0.1	0	1	1	0	hypothetical protein
LOC_Os08g04560	0.63	1.95	1.48	2.23e-07	1.07e-06	1	1.85	2.53	0.44	0.341	0.423	0	decarboxylase, putative, expressed
LOC_Os07g39680	313.36	826.64	1.4	1.12e-17	1.38e-16	1	425.58	829.44	0.96	1.83e-12	1.25e-11	0	_
LOC_Os08g44410	0.42	1.17	1.29	0.000878	0.00227	1	0.54	0.91	0.67	0.0449	0.073	0	harpin-induced protein 1 domain containing protein, expressed
LOC_Os12g07980	7.51	15.23	1.01	0.000292	0.000835	1	8.59	13.8	0.68	0.00282	0.00601	0	RNA polymerases N 8 kDa subunit, putative, expressed
LOC_Os02g07690	15.1	42.84	1.5	1.38e-12	1.16e-11	1	24.37	37.18	0.61	0.000154	0.000417	0	VQ domain containing protein, putative, expressed
LOC_Os06g19620	10.08	21.46	1.08	3.33e-09	2.01e-08	1	11.15	9.19	-0.28	0.218	0.291	0	SFT2, putative, expressed
LOC_Os12g08850	0.15	0.63	1.55	3.18e-06	1.28e-05	1	0.22	0.43	0.72	0.0573	0.0906	0	expressed protein
LOC_Os01g57230	0.22	0.65	1.21	0.000154	0.000464	1	0.27	0.53	0.78	0.0241	0.0421	0	BTBN1 - Bric-a-Brac, Tramtrack, Broad Complex BTB domain with non-phototropic hypocotyl 3 NP [...]
LOC_Os05g42240	0.09	0.4	1.38	0.00422	0.00932	1	0.01	0.25	0	1	1	0	hypothetical protein
LOC_Os09g12770	20.19	41.41	1.03	1.63e-08	9.09e-08	1	20.57	37.27	0.85	1.79e-10	1.03e-09	0	Os09g0299200
LOC_Os05g44100	18.33	37.18	1.02	8.74e-06	3.28e-05	1	25.02	44.3	0.82	2.15e-09	1.11e-08	0	trehalose synthase, putative, expressed
LOC_Os01g41810	7.63	26.53	1.78	4.71e-21	7.15e-20	1	16.13	32.11	0.99	2.48e-08	1.15e-07	0	cytochrome P450 72A1, putative, expressed
LOC_Os12g08564	13.37	27.15	1.02	0.0116	0.023	1	13.77	16.38	0.25	0.456	0.54	0	_
LOC_Os12g02450	0.05	0.44	1.86	0.000459	0.00126	1	0.25	0.57	0.95	0.0682	0.106	0	OsWRKY64 - Superfamily of TFs having WRKY and zinc finger domains
LOC_Os01g52530	5.27	13.53	1.34	4.36e-14	4.14e-13	1	7.52	12.76	0.75	4.1e-06	1.42e-05	0	phosphoribosyl transferase, putative, expressed
LOC_Os01g34480	38.62	84.83	1.13	2.69e-10	1.83e-09	1	39.99	79.73	0.99	2.61e-14	2.07e-13	0	Os01g0528800
LOC_Os01g10440	0.74	2.54	1.65	9.84e-07	4.32e-06	1	2.06	3.41	0.7	0.00123	0.00281	0	xylosyltransferase, putative, expressed
LOC_Os03g17810	0.39	1.01	1.18	0.00346	0.00781	1	0.61	1.21	0.88	0.00611	0.0121	0	Os03g0287400
LOC_Os01g01810	0.6	10.11	3.87	2.13e-05	7.48e-05	1	0.89	5.54	0	1	1	0	_
LOC_Os04g48200	0.27	0.65	1.02	0.00226	0.00531	1	0.55	0.64	0.19	0.606	0.682	0	cytochrome P450, putative, expressed
LOC_Os04g39540	7.99	21.83	1.44	1.78e-10	1.23e-09	1	9.28	14.84	0.67	4.23e-05	0.000126	0	expressed protein
LOC_Os05g10740	7.38	15.26	1.04	5.38e-06	2.08e-05	1	6.85	11.77	0.77	3.18e-06	1.12e-05	0	pollen-specific protein SF21, putative, expressed
LOC_Os12g10900	0.06	0.22	1.05	6.42e-06	2.46e-05	1	0.12	0.27	0.74	0.000752	0.0018	0	retrotransposon protein, putative, unclassified
LOC_Os02g06410	0.02	0.29	1.74	0.000289	0.000828	1	0	0.21	0	1	1	0	Os02g0158900
LOC_Os02g38080	14.81	36.65	1.3	2.82e-15	2.96e-14	1	15.66	30.91	0.98	3.67e-11	2.25e-10	0	Os02g0594100
LOC_Os10g10820	0.16	0.78	1.76	1.74e-06	7.33e-06	1	0.29	0.54	0.7	0.00784	0.0152	0	retrotransposon protein, putative, unclassified
LOC_Os08g28240	0.16	0.88	1.93	1.65e-05	5.91e-05	1	0.58	0.81	0.41	0.223	0.297	0	carotenoid cleavage dioxygenase, putative
LOC_Os02g39020	0.04	0.27	1.36	0.00168	0.00407	1	0.06	0.11	0	1	1	0	transposon protein, putative, unclassified
LOC_Os05g46490	20.11	43.02	1.09	7.26e-09	4.22e-08	1	19.5	36.08	0.88	6.34e-12	4.14e-11	0	mov34 family protein, putative, expressed
LOC_Os03g59070	10.3	24.24	1.23	2.56e-12	2.1e-11	1	11.01	20.91	0.92	1.28e-09	6.79e-09	0	phosphatase, putative, expressed
LOC_Os06g10450	0.34	1.03	1.35	0.000961	0.00246	1	0.58	0.76	0.34	0.412	0.496	0	_
LOC_Os02g42690	18.8	37.91	1.01	6.82e-08	3.51e-07	1	21.18	38.66	0.86	1.27e-11	8.12e-11	0	zinc finger, C3HC4 type domain containing protein, expressed
LOC_Os01g39134	7.07	15.36	1.11	2.49e-05	8.67e-05	1	6.58	12.39	0.9	0.000248	0.000648	0	EF hand family protein, putative, expressed
LOC_Os04g43650	9.89	25.51	1.36	8.65e-05	0.000274	1	15.7	22.52	0.52	0.013	0.024	0	Os04g0516600
LOC_Os06g45890	3.91	8.17	1.04	2.61e-06	1.07e-05	1	5.84	9.53	0.7	0.000145	0.000394	0	Os06g0670300
LOC_Os03g12510	1.07	5.39	2.22	1.03e-05	3.82e-05	1	8.48	8.34	-0.02	0.905	0.934	0	non-symbiotic hemoglobin 2, putative, expressed; May not function as an oxygen storage or tr [...]
LOC_Os04g46970	0.26	2.75	2.97	1.31e-24	2.41e-23	1	3.02	4.81	0.65	0.0164	0.0296	0	glucosyltransferase, putative, expressed
LOC_Os11g40150	1.2	2.73	1.12	0.000305	0.000868	1	1.15	2.37	0.98	7.45e-05	0.000213	0	DNA repair protein Rad51, putative, expressed
LOC_Os11g40770	4.23	10.34	1.27	5.16e-06	2e-05	1	4.09	5.58	0.44	0.0714	0.11	0	expressed protein
LOC_Os09g37080	1.12	5.01	2.07	5.96e-10	3.91e-09	1	3.92	6.46	0.71	0.0119	0.0223	0	expressed protein
LOC_Os01g34790	4.92	12.73	1.35	3.73e-06	1.48e-05	1	10.72	11.88	0.15	0.494	0.577	0	expressed protein
LOC_Os05g35190	18.26	39.17	1.1	7.02e-11	5.04e-10	1	17.82	34.37	0.94	1.09e-11	7e-11	0	powdery mildew resistant protein 5, putative, expressed
LOC_Os02g38260	0.13	0.46	1.29	0.000243	0.000706	1	0.17	0.29	0.54	0.12	0.173	0	Putative uncharacterized protein
LOC_Os02g48710	7.03	15.02	1.08	0.000163	0.000489	1	10.83	14.91	0.46	0.0224	0.0393	0	_
LOC_Os02g30630	52.96	125.12	1.24	1.63e-12	1.36e-11	1	59.55	103.75	0.8	2.16e-08	1.01e-07	0	thiamine pyrophosphate enzyme, C-terminal TPP binding domain containing protein, expressed
LOC_Os01g59300	0.46	2.27	2.09	0.000154	0.000465	1	0.82	1.62	0.9	0.152	0.213	0	_
LOC_Os01g06670	0	0.12	1.15	5.77e-05	0.000189	1	0.03	0.09	0.58	0.0609	0.0955	0	hcr2-5D, putative, expressed
LOC_Os05g10650	0.38	1.33	1.57	3.21e-05	0.00011	1	0.98	1.82	0.83	0.000212	0.000561	0	6-phosphofructokinase, putative, expressed
LOC_Os05g41000	10.62	23.79	1.16	8.76e-09	5.02e-08	1	9.82	19.18	0.96	1.72e-13	1.29e-12	0	endonuclease/exonuclease/phosphatase family domain containing protein, expressed
LOC_Os05g46500	4.68	9.86	1.06	0.000184	0.000546	1	5.1	6.09	0.25	0.219	0.291	0	expressed protein
LOC_Os02g28310	0.86	2.42	1.39	0.00302	0.00691	1	0.78	1.54	0.89	0.126	0.181	0	conserved hypothetical protein
LOC_Os07g10800	2.39	5.57	1.18	0.00107	0.00271	1	2.49	4.58	0.85	0.0296	0.0504	0	_
LOC_Os09g20650	9.19	18.54	1.01	1.62e-08	9.06e-08	1	10.73	21.27	0.98	1.26e-13	9.54e-13	0	OsFBX323 - F-box domain containing protein, expressed
LOC_Os12g39150	0.01	0.24	1.63	1.11e-09	7.04e-09	1	0	0.04	0	1	1	0	_
LOC_Os02g52010	6.38	13.69	1.09	1.97e-07	9.54e-07	1	20.61	34.77	0.75	0.000116	0.00032	0	phosphate-induced protein 1 conserved region domain containing protein, expressed
LOC_Os08g12750	21.31	48.23	1.17	2.14e-12	1.77e-11	1	21.9	42.99	0.97	4.15e-12	2.76e-11	0	Os08g0224100
LOC_Os07g47350	37.13	75.26	1.02	1.33e-07	6.58e-07	1	41.61	66.65	0.68	1.9e-06	6.89e-06	0	potassium transporter, putative, expressed; High-affinity potassium transporter
LOC_Os07g02030	0.17	0.62	1.44	0.00101	0.00257	1	0.24	0.31	0.28	0.488	0.571	0	thiamine pyrophosphate enzyme, N-terminal TPP binding domain containing protein, expressed
LOC_Os01g64870	20	40.54	1.02	5.02e-09	2.97e-08	1	19.07	33.35	0.8	1.2e-09	6.38e-09	0	expressed protein
LOC_Os01g64300	3.14	7.25	1.18	1.19e-06	5.15e-06	1	3.85	6.96	0.84	3e-05	9.14e-05	0	DUF584 domain containing protein, putative, expressed
LOC_Os06g03690	9.12	18.45	1.01	9.84e-08	4.97e-07	1	9.03	17.51	0.95	4.13e-09	2.08e-08	0	RNA recognition motif containing protein, putative, expressed
LOC_Os05g25770	9.86	29.77	1.58	1.08e-11	8.35e-11	1	44.5	33.57	-0.41	0.0314	0.0532	0	OsWRKY45 - Superfamily of TFs having WRKY and zinc finger domains, expressed
LOC_Os08g07660	2.08	7.64	1.82	1.39e-09	8.74e-09	1	6.48	8.74	0.43	0.0563	0.0892	0	_
LOC_Os02g13810	1.78	3.75	1.04	1.07e-05	3.95e-05	1	1.94	2.83	0.52	0.0212	0.0374	0	annotation not avaliable
LOC_Os03g60540	0.17	1.06	2.1	0.00334	0.00756	1	0.13	0.21	0	1	1	0	ZOS3-20 - C2H2 zinc finger protein
LOC_Os10g08610	0.13	0.43	1.2	0.00529	0.0114	1	0.13	0.29	0.75	0.0627	0.0981	0	_
LOC_Os10g38600	2.07	8.06	1.91	2.42e-13	2.15e-12	1	1.69	2.59	0.58	0.0444	0.0723	0	glutathione S-transferase GSTU6, putative, expressed
LOC_Os04g31610	1.21	2.89	1.19	0.00902	0.0184	1	2.4	4.08	0.74	0.00947	0.0181	0	OsFBO3 - F-box and other domain containing protein, expressed
LOC_Os01g12100	8.29	21.48	1.36	2.82e-07	1.34e-06	1	9.27	18.44	0.98	1.86e-05	5.87e-05	0	_
LOC_Os09g26290	0.22	0.89	1.62	0.0012	0.00301	1	0.33	0.6	0.72	0.158	0.22	0	amino acid transporter family protein, putative
LOC_Os04g50120	30.78	63.03	1.03	1.56e-05	5.6e-05	1	48.58	68.71	0.5	0.00159	0.00357	0	zinc-binding protein, putative, expressed
LOC_Os06g19690	20.97	47.96	1.19	8.97e-12	6.96e-11	1	23.02	45.44	0.98	1.19e-10	6.97e-10	0	expressed protein
LOC_Os01g12350	0.99	2.43	1.22	2.18e-08	1.2e-07	1	1.35	1.91	0.47	0.0232	0.0405	0	_
LOC_Os07g02090	18.64	42.11	1.17	7.16e-13	6.12e-12	1	18.5	34.54	0.9	3.12e-10	1.75e-09	0	Ser/Thr protein phosphatase family protein, putative, expressed
LOC_Os04g54210	11.43	49.12	2.09	1.35e-05	4.9e-05	1	19.07	36.44	0.93	0.0377	0.0626	0	hypothetical protein
LOC_Os06g44900	0.09	0.32	1.16	0.024	0.0438	1	0.19	0.16	-0.16	0.774	0.828	0	leaf senescence related protein, putative, expressed
LOC_Os03g13750	47.51	111.21	1.23	2.57e-13	2.28e-12	1	45.96	87.67	0.93	6.77e-13	4.82e-12	0	Os03g0240700
LOC_Os12g24084	2.19	9.7	2.09	1.17e-05	4.29e-05	1	3	6.05	0.99	0.0015	0.00337	0	_
LOC_Os02g12400	1.07	2.29	1.03	0.000121	0.000372	1	1.1	1.53	0.44	0.0309	0.0525	0	receptor-like protein kinase precursor, putative, expressed
LOC_Os11g09030	0.26	0.75	1.22	0.0113	0.0224	1	0.49	0.55	0.15	0.759	0.814	0	expressed protein
LOC_Os02g52170	0.54	1.62	1.42	9.57e-05	0.0003	1	2.17	3.15	0.52	0.0926	0.138	0	expressed protein
LOC_Os04g16812	3.64	20.04	2.43	0.000273	0.000784	1	5.54	6.31	0	1	1	0	ribosomal protein L23; Binds to 23S rRNA (By similarity)
LOC_Os02g13220	0.22	0.58	1.07	0.0059	0.0126	1	0.86	1.32	0.56	0.105	0.154	0	F-box family protein, putative, expressed
LOC_Os01g43010	0.39	0.89	1.01	0.00539	0.0116	1	0.52	0.82	0.57	0.0381	0.0632	0	transposon protein, putative, unclassified, expressed
LOC_Os06g43000	0.16	0.68	1.57	0.000198	0.000585	1	0.16	0.44	1.04	0.0388	0.0642	0	nitrate-induced NOI protein, expressed
LOC_Os04g37430	2.1	5.5	1.35	1.68e-13	1.51e-12	1	3.91	7.04	0.83	3.04e-06	1.07e-05	0	lipoxygenase protein, putative, expressed; Plant lipoxygenase may be involved in a number of [...]
LOC_Os10g40804	0.1	0.3	1	0.00492	0.0107	1	0.09	0.19	0.61	0.145	0.204	0	retrotransposon protein, putative, unclassified
LOC_Os08g13840	27.16	69.62	1.35	2.49e-09	1.52e-08	1	49.11	89.19	0.86	4.25e-08	1.91e-07	0	OsWRKY44 - Superfamily of TFs having WRKY and zinc finger domains, expressed
LOC_Os02g33820	183.16	370.24	1.01	8.31e-09	4.78e-08	1	238.36	371.38	0.64	6.52e-07	2.54e-06	0	Os02g0543000
LOC_Os03g40250	0.15	0.44	1.11	0.0014	0.00346	1	0.28	0.37	0.29	0.497	0.579	0	Leucine Rich Repeat family protein, expressed
LOC_Os04g39660	26.01	57.33	1.14	5.97e-12	4.72e-11	1	27.96	52.56	0.91	3.91e-10	2.18e-09	0	OsFBDUF22 - F-box and DUF domain containing protein, expressed
LOC_Os12g05860	0.26	2.09	2.62	1.68e-05	5.99e-05	1	0.84	1.55	0.82	0.0171	0.0308	0	Os12g0154800 ; May play a role in plant defense. Probably has no oxalate oxidase activity ev [...]
LOC_Os01g16990	0.6	1.67	1.33	0.0129	0.0252	1	0.78	0.77	-0.03	1	1	0	_
LOC_Os07g08200	0.35	0.88	1.1	0.0108	0.0215	1	0.52	1.01	0.84	0.111	0.162	0	methyltransferase domain containing protein, putative, expressed
LOC_Os03g48710	22.88	63.11	1.46	4.94e-23	8.4e-22	1	25.91	50.77	0.97	1.05e-15	9.18e-15	0	expressed protein
LOC_Os09g11650	0	23.19	7.86	1.1e-05	4.06e-05	1	0	5.65	0	1	1	0	_
LOC_Os09g30260	0	0.61	2.82	7.23e-06	2.75e-05	1	0.02	0.42	0	1	1	0	expressed protein
LOC_Os01g66530	1.41	2.99	1.03	0.0215	0.0398	1	2.58	3.76	0.53	0.0397	0.0655	0	_
LOC_Os07g20135	3.84	9.86	1.34	7.19e-10	4.67e-09	1	4.06	6.88	0.75	0.000175	0.00047	0	_
LOC_Os04g33240	3.13	10.45	1.71	3.49e-12	2.82e-11	1	5.85	10.55	0.84	1.15e-05	3.72e-05	0	Os04g0405300
LOC_Os02g38900	23.93	52.04	1.12	3.15e-11	2.34e-10	1	26.2	47.25	0.85	1.48e-10	8.58e-10	0	Os02g0601100
LOC_Os01g68310	5.01	10.52	1.06	0.000146	0.000441	1	4.84	9.62	0.98	1.37e-06	5.08e-06	0	sas10/Utp3 family protein
LOC_Os01g38140	0.11	0.39	1.2	3.2e-06	1.29e-05	1	0.18	0.29	0.48	0.0844	0.127	0	retrotransposon protein, putative, unclassified
LOC_Os10g39670	9.71	19.7	1.01	6.49e-09	3.8e-08	1	12.26	22.2	0.85	9.82e-11	5.78e-10	0	Os10g0542800
LOC_Os01g68510	2.62	6.19	1.21	1.94e-09	1.2e-08	1	3.08	6.25	1	3.17e-07	1.29e-06	0	peptide transporter PTR2, putative, expressed
LOC_Os04g36760	284.29	644.74	1.18	1.26e-11	9.69e-11	1	333.07	665.28	1	1.48e-12	1.02e-11	0	enzyme of the cupin superfamily protein, putative, expressed
LOC_Os06g11790	25.12	51.32	1.03	4.11e-09	2.45e-08	1	25.42	43.68	0.78	6.48e-09	3.2e-08	0	TLD family protein, putative, expressed
LOC_Os05g25650	25.52	53.61	1.07	0.0081	0.0167	1	34.51	51.97	0.59	0.0634	0.099	0	_
LOC_Os04g40190	46.29	96.76	1.06	5.39e-11	3.92e-10	1	45.09	74.06	0.71	3.45e-07	1.39e-06	0	_
LOC_Os01g63190	66.63	210.48	1.66	5.32e-10	3.5e-09	1	134.25	205.47	0.61	0.00646	0.0128	0	laccase precursor protein, putative, expressed; Lignin degradation and detoxification of lig [...]
LOC_Os12g36430	0.08	0.4	1.44	0.000556	0.0015	1	0.26	0.54	0.82	0.00719	0.0141	0	_
LOC_Os11g41920	0.29	0.92	1.38	1.47e-05	5.3e-05	1	0.37	0.82	0.95	0.00581	0.0116	0	_
LOC_Os12g24510	0.01	0.18	1.32	5.92e-05	0.000193	1	0.03	0.06	0.28	0.278	0.356	0	retrotransposon protein, putative, unclassified
LOC_Os12g09630	0.29	0.86	1.28	0.0151	0.0289	1	0.28	0.39	0.37	0.63	0.703	0	conserved hypothetical protein
LOC_Os06g06470	14.27	31.31	1.13	6.52e-07	2.93e-06	1	11.92	20.64	0.79	1.14e-07	4.88e-07	0	U-box domain containing heat shock protein, putative, expressed
LOC_Os01g16980	10.7	27.71	1.36	2.17e-11	1.63e-10	1	15.1	24.04	0.67	0.000722	0.00173	0	expressed protein
LOC_Os06g03610	0.04	0.21	1.14	6.51e-05	0.000211	1	0.05	0.07	0.21	0.378	0.462	0	TKL_IRAK_CrRLK1L-1.13 - The CrRLK1L-1 subfamily has homology to the CrRLK1L homolog, expressed
LOC_Os02g36340	17.18	44.32	1.36	2.83e-13	2.49e-12	1	23.17	38.06	0.71	6.65e-07	2.59e-06	0	riboflavin biosynthesis protein ribAB, chloroplast precursor, putative, expressed
LOC_Os03g29470	9.45	19.41	1.03	4.97e-09	2.94e-08	1	9.74	18.17	0.89	4.06e-07	1.63e-06	0	transcription initiation factor IID, putative, expressed
LOC_Os08g41100	37.46	78.66	1.07	1.17e-10	8.28e-10	1	39.73	72.64	0.87	6.05e-10	3.3e-09	0	CHIT12 - Chitinase family protein precursor, expressed
LOC_Os01g41780	0.39	1.04	1.24	0.000162	0.000485	1	0.72	0.81	0.16	0.483	0.566	0	expressed protein
LOC_Os05g18790	3.38	6.92	1.01	0.000623	0.00167	1	3.21	4.72	0.55	0.0599	0.0941	0	Os05g0270800
LOC_Os10g02880	0.24	0.9	1.56	0.000885	0.00228	1	0.7	1	0.46	0.29	0.369	0	O-methyltransferase, putative, expressed
LOC_Os06g03580	15.35	35.6	1.21	2.63e-11	1.97e-10	1	30.94	38	0.3	0.0151	0.0275	0	zinc RING finger protein, putative, expressed
LOC_Os07g20310	0.38	0.89	1.06	0.0145	0.028	1	0.44	0.43	-0.03	1	1	0	_
LOC_Os11g44430	1.49	3.32	1.1	3.4e-05	0.000116	1	5.64	3.04	-0.87	5.06e-05	0.000149	0	protein kinase, putative, expressed
LOC_Os11g20179	7.05	15.35	1.11	8.49e-08	4.32e-07	1	6.6	11.61	0.81	1.71e-05	5.43e-05	0	_
LOC_Os12g24490	4.2	9.34	1.13	4.35e-05	0.000145	1	4.73	3.97	-0.25	0.486	0.569	0	zinc finger, C3HC4 type domain containing protein, expressed
LOC_Os01g15760	0.23	1.33	2.13	2.1e-13	1.87e-12	1	0.3	0.66	0.91	4.43e-05	0.000132	0	retrotransposon protein, putative, unclassified
LOC_Os02g50805	0.68	2.15	1.52	0.000251	0.000727	1	1.33	1.67	0.31	0.276	0.354	0	transposon protein, putative, CACTA, En/Spm sub-class
LOC_Os12g05840	0.74	2.56	1.66	7.38e-05	0.000237	1	1.19	1.87	0.61	0.0438	0.0713	0	Cupin domain containing protein, expressed; May play a role in plant defense. Probably has n [...]
LOC_Os01g38960	0.09	0.36	1.25	0.0186	0.035	1	0.21	0.35	0.53	0.359	0.442	0	expressed protein
LOC_Os04g53040	0.12	0.37	1.11	2.12e-05	7.46e-05	1	0.11	0.28	0.88	0.000249	0.000651	0	retrotransposon protein, putative, unclassified, expressed
LOC_Os01g72080	120.18	256.53	1.09	4.8e-07	2.2e-06	1	190.25	373.44	0.97	5.15e-13	3.71e-12	0	calmodulin-like protein 1, putative, expressed
LOC_Os11g03130	3.16	7.04	1.13	1.94e-05	6.89e-05	1	3.83	7.68	0.99	1.3e-06	4.84e-06	0	Os11g0124500
LOC_Os10g35060	33.11	66.71	1.01	7.83e-09	4.53e-08	1	33.69	59.79	0.83	1.34e-09	7.07e-09	0	Ser/Thr protein phosphatase family protein, putative, expressed
LOC_Os12g10880	2.19	6.31	1.49	0.002	0.00476	1	3.92	2.14	-0.84	0.171	0.236	0	_
LOC_Os01g34810	0.05	0.29	1.4	5e-05	0.000165	1	0.05	0.15	0.77	0.0239	0.0417	0	retrotransposon protein, putative, unclassified
LOC_Os11g04954	1.69	3.52	1.01	0.000368	0.00103	1	1.65	2.37	0.49	0.0922	0.137	0	DNA repair protein Rad51, putative, expressed
LOC_Os01g61510	0.8	2.37	1.46	2.71e-06	1.1e-05	1	2.58	4.26	0.7	0.00278	0.00595	0	ammonium transporter protein, putative, expressed; Involved in ammonium transport (By similarity)
LOC_Os02g54940	0.54	2.52	2.03	0.00417	0.00923	1	1.71	0.58	0	1	1	0	_
LOC_Os12g04240	19.59	39.64	1.01	2.48e-08	1.36e-07	1	20.86	39.94	0.93	8.55e-13	6.04e-12	0	peflin, putative, expressed
LOC_Os07g02330	1.83	5.69	1.59	1.1e-06	4.79e-06	1	4.99	8.99	0.84	0.000282	0.00073	0	protein phosphatase 2C, putative, expressed
LOC_Os05g35620	0.58	2.84	2.11	0.0027	0.00625	1	1.27	2.03	0.64	0.284	0.363	0	_
LOC_Os03g39370	0	0.5	2.59	2.11e-05	7.42e-05	1	0	0.25	0	1	1	0	_
LOC_Os06g25130	0.04	0.19	1.02	0.00818	0.0168	1	0.01	0.03	0	1	1	0	conserved hypothetical protein
LOC_Os10g34170	3.86	9.73	1.31	3e-11	2.23e-10	1	5.22	9.26	0.82	4.2e-08	1.89e-07	0	glutaredoxin domain containing protein, putative, expressed
LOC_Os02g56840	27.97	91.1	1.7	1.26e-24	2.31e-23	1	28.03	54.24	0.95	1.69e-11	1.06e-10	0	OsFBX70 - F-box domain containing protein, expressed
LOC_Os09g15775	13.24	26.83	1.01	0.000351	0.000985	1	15.01	16.03	0.09	0.523	0.605	0	expressed protein
LOC_Os01g16790	0.27	0.93	1.49	2.01e-08	1.11e-07	1	0.35	0.52	0.46	0.104	0.153	0	retrotransposon protein, putative, unclassified
LOC_Os08g31250	0.27	2.02	2.53	8.32e-10	5.36e-09	1	3.43	4.7	0.45	0.279	0.358	0	C1-like domain containing protein, expressed
LOC_Os11g01020	1.32	2.75	1	0.000349	0.000981	1	1.29	2.31	0.8	0.000343	0.000874	0	RNA recognition motif containing protein, putative, expressed
LOC_Os10g03850	8.56	31.69	1.88	0.000618	0.00165	1	18.89	23.4	0.31	0.258	0.335	0	OsFBX348 - F-box domain containing protein, expressed
LOC_Os08g39730	0.41	3.01	2.62	1.75e-08	9.71e-08	1	2.45	1.22	-0.94	0.0615	0.0963	0	Os08g0508000
LOC_Os02g50374	0.75	4.94	2.58	2.94e-10	1.99e-09	1	2.84	5.06	0.81	0.0084	0.0162	0	_
LOC_Os05g02940	22.43	52.46	1.22	4.42e-11	3.24e-10	1	26.83	46.13	0.78	1.65e-06	6.03e-06	0	calcium-transporting ATPase 2, endoplasmic reticulum-type, putative, expressed
LOC_Os01g05640	0.18	0.49	1.06	9.35e-05	0.000294	1	0.21	0.51	0.97	6.66e-05	0.000192	0	receptor-like protein kinase 5 precursor, putative, expressed
LOC_Os01g31370	0.47	2.05	1.91	1.63e-09	1.02e-08	1	2.45	3.92	0.66	0.00414	0.00855	0	glycosyltransferase, putative, expressed
LOC_Os04g12410	0.05	0.21	1.02	0.0203	0.0378	1	0.02	0.15	0	1	1	0	retrotransposon protein, putative, unclassified
LOC_Os06g05320	4.56	11.91	1.37	7.43e-10	4.82e-09	1	5.59	10.73	0.93	7.86e-09	3.84e-08	0	Os06g0145600
LOC_Os02g27360	9.17	22.37	1.28	1.34e-09	8.43e-09	1	9.39	16.26	0.79	1.36e-06	5.04e-06	0	aspartic proteinase-like protein 2 precursor, putative, expressed
LOC_Os02g48740	3.89	8.07	1.03	4.04e-08	2.14e-07	1	3.42	6.31	0.87	6.73e-09	3.31e-08	0	fimbrin-like protein 2, putative, expressed
LOC_Os02g48800	2.89	6.38	1.12	0.000127	0.000389	1	3.41	6.53	0.92	6.89e-05	0.000198	0	PHD finger family protein, putative, expressed
LOC_Os06g36880	1.67	4.6	1.41	8.73e-06	3.27e-05	1	4.26	7.22	0.75	2.3e-05	7.15e-05	0	cysteine synthase, putative, expressed
LOC_Os12g34094	0.05	0.22	1.16	0.0057	0.0122	1	0.03	0.05	0	1	1	0	NADH-ubiquinone oxidoreductase chain 4, putative
LOC_Os07g09190	0.27	2.31	2.71	3.03e-28	6.69e-27	1	4.23	4.07	-0.05	0.874	0.91	0	transketolase, putative, expressed
LOC_Os05g37530	1.93	4.17	1.08	0.0142	0.0274	1	3.04	5.23	0.77	0.00291	0.0062	0	expressed protein
LOC_Os09g23690	9.94	32.57	1.7	4.34e-25	8.18e-24	1	11.3	21.61	0.93	4.15e-12	2.76e-11	0	UBX domain containing protein, expressed
LOC_Os08g31850	0.39	0.96	1.11	0.00167	0.00405	1	0.81	1.66	0.94	0.00232	0.00504	0	expressed protein
LOC_Os12g02240	2.22	11.82	2.36	0.00113	0.00285	1	8.93	5.36	-0.73	0.532	0.614	0	_
LOC_Os08g40680	0.51	2.26	1.94	1.44e-07	7.08e-07	1	0.74	1.51	0.94	0.0326	0.0549	0	glycosyl hydrolase, putative, expressed
LOC_Os01g44120	0.26	0.81	1.34	0.0176	0.0333	1	1.43	1.23	-0.2	0.805	0.854	0	expressed protein
LOC_Os08g04350	0.61	2.43	1.82	1.38e-06	5.9e-06	1	2.22	3.15	0.49	0.144	0.203	0	plastocyanin-like domain containing protein, putative, expressed
LOC_Os02g50340	2.96	6.52	1.11	7.31e-09	4.24e-08	1	3.85	6.15	0.66	0.000834	0.00198	0	membrane attack complex component/perforin/complement C9, putative, expressed
LOC_Os08g13380	1.85	4.03	1.09	0.00226	0.0053	1	1.44	2.96	0.99	0.0187	0.0334	0	_
LOC_Os02g22600	5.61	11.33	1	8.13e-05	0.000259	1	6.44	11.62	0.84	0.000119	0.000329	0	_
LOC_Os08g34790	3.14	9.52	1.57	1.71e-18	2.21e-17	1	6.41	10.48	0.7	5e-05	0.000147	0	AMP-binding domain containing protein, expressed
LOC_Os03g08930	2.44	7.17	1.51	3.34e-08	1.79e-07	1	3.35	5.6	0.73	0.000322	0.000826	0	helix-loop-helix DNA-binding protein, putative, expressed
LOC_Os10g19970	79.15	185.36	1.23	8.72e-14	8.08e-13	1	99.4	191.21	0.94	1.03e-12	7.21e-12	0	_
LOC_Os07g42960	120.13	272.9	1.18	1.33e-11	1.02e-10	1	149.02	252.82	0.76	3.8e-08	1.72e-07	0	phospho-2-dehydro-3-deoxyheptonate aldolase, chloroplast precursor, putative, expressed
LOC_Os12g07700	0.04	0.36	1.73	0.00195	0.00466	1	0.06	0.21	0	1	1	0	nifU, putative, expressed; Molecular scaffold for [Fe-S] cluster assembly of chloroplastic i [...]
LOC_Os03g33250	0	0.16	1.38	2.09e-06	8.72e-06	1	0	0	0	1	1	0	retrotransposon protein, putative, Ty3-gypsy subclass
LOC_Os01g54850	4.45	9.17	1.03	1.35e-08	7.58e-08	1	5.4	9.59	0.82	5.45e-08	2.42e-07	0	OsFBX24 - F-box domain containing protein, expressed
LOC_Os12g33300	0.83	2.33	1.39	1.35e-05	4.91e-05	1	2.28	2.52	0.14	0.634	0.706	0	integral membrane protein DUF6 containing protein, expressed
LOC_Os03g16800	58.75	141.01	1.26	1.55e-13	1.4e-12	1	72.36	140.79	0.96	5.25e-12	3.46e-11	0	Os03g0275500
LOC_Os03g13770	5.8	11.99	1.04	3.55e-09	2.14e-08	1	5.9	9.71	0.71	2.99e-07	1.22e-06	0	tubulin, putative, expressed
LOC_Os03g11900	5.5	17.37	1.64	3.31e-21	5.08e-20	1	19.19	34.19	0.83	0.00876	0.0168	0	transporter family protein, putative, expressed
LOC_Os04g06520	7.57	15.27	1	2.75e-06	1.12e-05	1	14.95	18.34	0.29	0.119	0.171	0	Os04g0149400
LOC_Os03g59470	33.36	73.07	1.13	5.28e-11	3.84e-10	1	36.76	68.96	0.91	1.53e-10	8.82e-10	0	stage II sporulation protein E, putative, expressed
LOC_Os01g54300	7.22	14.63	1.01	1.53e-07	7.49e-07	1	6.4	12.38	0.94	2.07e-05	6.48e-05	0	OsMan02 - Endo-Beta-Mannanase
LOC_Os02g34730	35.24	78.16	1.15	1.28e-11	9.84e-11	1	38.82	64.52	0.73	5.69e-08	2.53e-07	0	transposon protein, putative, Mariner sub-class, expressed
LOC_Os02g15020	0	1.07	3.55	2.2e-05	7.72e-05	1	0.3	0.55	0	1	1	0	zinc finger, C3HC4 type domain containing protein
LOC_Os06g51070	4.89	10.64	1.11	1.43e-05	5.16e-05	1	12.43	16.08	0.37	0.0216	0.0382	0	Os06g0726300
LOC_Os02g41510	2	4.71	1.2	0.00411	0.00912	1	10.67	8.17	-0.38	0.161	0.224	0	MYB family transcription factor, putative, expressed
LOC_Os01g17330	0.28	0.88	1.39	0.00253	0.00588	1	0.53	0.62	0.19	0.729	0.789	0	eukaryotic translation initiation factor 6, putative, expressed
LOC_Os03g16780	28.29	60.69	1.1	1.77e-08	9.83e-08	1	28.92	54.54	0.91	6.88e-07	2.67e-06	0	ankyrin repeat family protein, putative, expressed
LOC_Os02g54980	46.81	110.53	1.24	2.84e-11	2.11e-10	1	61.64	112.84	0.87	2.73e-08	1.26e-07	0	pheophorbide a oxygenase, chloroplast precursor, putative, expressed
LOC_Os03g06750	0.21	0.56	1.07	0.011	0.022	1	0.24	0.32	0.3	0.638	0.71	0	expressed protein
LOC_Os03g27190	3.24	6.8	1.05	1.29e-05	4.7e-05	1	3.75	5.78	0.61	0.00142	0.00322	0	ICE-like protease p20 domain containing protein, putative, expressed
LOC_Os01g67030	3.62	12.18	1.72	4.3e-10	2.87e-09	1	6.16	10.54	0.77	0.0016	0.00359	0	auxin-responsive protein, putative, expressed
LOC_Os04g37700	1	2.81	1.41	0.0002	0.000589	1	2.56	2.28	-0.16	0.628	0.701	0	expressed protein
LOC_Os03g20670	13.64	32.96	1.27	3.02e-13	2.65e-12	1	11.81	18.89	0.67	1.48e-05	4.74e-05	0	ELMO/CED-12 family protein, putative, expressed
LOC_Os06g11150	2.19	9.58	2.08	2.46e-25	4.71e-24	1	5.15	10.32	0.99	4.39e-08	1.97e-07	0	DUF1645 domain containing protein, putative, expressed
LOC_Os01g56390	13.16	27.49	1.06	1.29e-09	8.14e-09	1	14.14	27.78	0.97	6.38e-13	4.55e-12	0	OsFBX26 - F-box domain containing protein, expressed
LOC_Os06g23870	66.94	161.63	1.27	1.09e-10	7.71e-10	1	62.63	94.35	0.59	0.000821	0.00195	0	hypothetical protein
LOC_Os02g05040	0.16	0.61	1.45	2.87e-06	1.17e-05	1	0.24	0.49	0.78	0.00148	0.00334	0	cyclin-related protein, putative, expressed
LOC_Os11g44820	0.08	1.03	2.68	1.43e-06	6.11e-06	1	0.12	0.34	0	1	1	0	_
LOC_Os01g42380	1.53	5.31	1.73	3.25e-21	4.99e-20	1	3.46	5.38	0.62	0.00974	0.0186	0	pleiotropic drug resistance protein, putative, expressed; May be a general defense protein ( [...]
LOC_Os03g08460	20.43	43.96	1.1	1.8e-06	7.55e-06	1	27.61	28.64	0.05	0.81	0.858	0	AP2 domain containing protein, expressed
LOC_Os03g08410	0.02	0.21	1.33	0.00352	0.00792	1	0.12	0.2	0.42	0.301	0.382	0	flavin-containing monooxygenase family protein, putative, expressed
LOC_Os04g52090	18.71	55.64	1.57	7.88e-05	0.000251	1	97.48	169.42	0.8	0.000773	0.00184	0	AP2 domain containing protein, expressed
LOC_Os03g45120	0.03	0.32	1.65	0.000588	0.00158	1	0.02	0.17	0	1	1	0	_
LOC_Os10g18870	3.66	8.93	1.26	0.00498	0.0108	1	0.74	2.98	1.87	0.0369	0.0615	0	_
LOC_Os07g38430	7.8	18.19	1.21	1.59e-07	7.77e-07	1	10.11	18.6	0.87	5.27e-07	2.09e-06	0	WD domain, G-beta repeat domain containing protein, expressed
LOC_Os01g53520	98.21	200.13	1.03	2.25e-08	1.24e-07	1	90.14	173.84	0.95	6.72e-10	3.65e-09	0	reticulon domain containing protein, putative, expressed
LOC_Os03g48230	3.01	8.51	1.47	7.66e-05	0.000245	1	3.79	6.78	0.82	0.0314	0.0532	0	_
LOC_Os01g53810	12.18	29.02	1.25	8.18e-13	6.96e-12	1	13.22	24.21	0.87	4.55e-10	2.51e-09	0	peptidase, putative, expressed
LOC_Os06g40170	1.72	4.24	1.25	8.61e-06	3.24e-05	1	2.59	3.76	0.52	0.0256	0.0444	0	phospholipase D, putative, expressed
LOC_Os03g16350	21.29	46.47	1.12	2.87e-07	1.36e-06	1	26.23	47.7	0.86	2.15e-07	8.91e-07	0	DNA binding protein, putative, expressed
LOC_Os02g32580	11.77	27.86	1.24	3.28e-08	1.76e-07	1	29.41	54.1	0.88	0.00224	0.00488	0	expressed protein
LOC_Os05g03540	17.15	35.62	1.05	3.22e-09	1.94e-08	1	16.54	31.12	0.91	2.26e-09	1.16e-08	0	expressed protein
LOC_Os01g68920	0.13	0.95	2.2	9.24e-07	4.07e-06	1	0.25	0.51	0.8	0.0375	0.0623	0	retrotransposon protein, putative, unclassified
LOC_Os01g70080	2.17	4.71	1.08	4.62e-08	2.43e-07	1	2.99	4.56	0.59	0.000621	0.00151	0	NB-ARC domain containing protein, expressed
LOC_Os08g27650	0.2	0.55	1.11	0.0187	0.0351	1	0.23	0.62	1.12	0.03	0.0511	0	retrotransposon protein, putative, unclassified
LOC_Os06g42660	1.77	13.39	2.85	1.79e-14	1.76e-13	1	5.47	10.3	0.9	7.4e-05	0.000212	0	expressed protein
LOC_Os05g38570	26.39	60.47	1.19	4.34e-11	3.19e-10	1	34.18	64.62	0.92	1.05e-09	5.62e-09	0	riboflavin biosynthesis protein ribAB, chloroplast precursor, putative, expressed
LOC_Os01g56280	0.01	0.33	1.93	0.000887	0.00229	1	0	0.14	0	1	1	0	_
LOC_Os04g58870	0.54	1.53	1.34	0.000598	0.00161	1	0.46	1.02	0.99	0.000685	0.00165	0	H0723C07.2 protein
LOC_Os08g11290	0.13	0.6	1.62	0.0201	0.0375	1	0.07	0.2	0	1	1	0	_
LOC_Os11g47010	0.21	0.74	1.44	0.00647	0.0137	1	0.25	0.59	0.97	0.0801	0.121	0	retrotransposon protein, putative, unclassified
LOC_Os02g26370	12.51	25.38	1.02	7.38e-10	4.79e-09	1	13.22	25.94	0.97	1.87e-15	1.61e-14	0	wiskott-Aldrich syndrome protein family member 2, putative, expressed
LOC_Os02g58610	0.09	0.31	1.11	0.0127	0.0248	1	0.17	0.14	-0.13	1	1	0	protein kinase, putative, expressed
LOC_Os01g17440	0.1	0.47	1.52	0.00139	0.00342	1	0.13	0.34	0.95	0.0435	0.071	0	_
LOC_Os01g03630	0.37	0.93	1.14	0.00858	0.0176	1	0.24	0.61	1.04	0.0432	0.0706	0	multicopper oxidase domain containing protein, expressed
LOC_Os05g05260	2.78	5.72	1.01	2.67e-08	1.45e-07	1	2.5	5.05	0.99	1.77e-08	8.32e-08	0	helicase, putative, expressed
LOC_Os06g13190	29.23	106.52	1.86	1.03e-16	1.2e-15	1	74.4	130.92	0.81	2.37e-06	8.51e-06	0	expressed protein
LOC_Os06g07780	47.26	102.84	1.12	3.86e-06	1.53e-05	1	48.82	92.79	0.93	3.68e-07	1.48e-06	0	vesicle-associated membrane protein, putative, expressed
LOC_Os06g15560	0.19	0.55	1.18	0.00839	0.0172	1	0.28	0.55	0.79	0.0405	0.0667	0	_
LOC_Os09g31120	13.65	27.75	1.02	5.28e-09	3.11e-08	1	18.14	28.08	0.63	7.57e-05	0.000216	0	pirin, putative, expressed
LOC_Os06g20390	14.44	37.01	1.35	5.14e-15	5.28e-14	1	15.65	30.61	0.96	9.34e-13	6.57e-12	0	expressed protein
LOC_Os03g44760	3.14	6.39	1	1.89e-07	9.17e-07	1	3.73	7.15	0.92	3.73e-10	2.08e-09	0	SWI1, putative, expressed
LOC_Os04g22240	0.03	0.22	1.31	7.57e-05	0.000243	1	0	0.03	0	1	1	0	zinc finger, C3HC4 type domain containing protein
LOC_Os01g51980	11.32	24.61	1.11	2.43e-06	1e-05	1	11.52	20.01	0.79	7.37e-05	0.000211	0	alliin lyase precursor, putative, expressed
LOC_Os01g17390	32.96	69.76	1.08	6.66e-11	4.8e-10	1	37.58	69.7	0.89	2.97e-10	1.67e-09	0	OsFBX5 - F-box domain containing protein, expressed
LOC_Os12g34056	0.37	1.28	1.55	0.0169	0.032	1	0.13	0.71	0	1	1	0	mitochondrial 60S ribosomal protein L16, putative
LOC_Os04g01590	10.94	22.09	1.01	7.79e-10	5.04e-09	1	11.13	18.64	0.74	9.6e-08	4.15e-07	0	arginase, putative, expressed
LOC_Os02g55910	14.9	32.16	1.1	1.09e-08	6.18e-08	1	15.49	30.89	0.99	2.89e-13	2.12e-12	0	monogalactosyldiacylglycerol synthase, putative, expressed; Involved in the synthesis of the [...]
LOC_Os02g37330	6.67	18.85	1.48	6.97e-12	5.47e-11	1	18.82	27.71	0.56	0.00135	0.00307	0	heavy metal associated domain containing protein, expressed
LOC_Os01g22620	0.06	0.33	1.42	0.0092	0.0187	1	0.27	0.2	-0.29	0.66	0.73	0	retrotransposon protein, putative, unclassified
LOC_Os12g10190	2.31	4.73	1	7.41e-07	3.31e-06	1	2.02	3.32	0.69	0.000301	0.000776	0	transposon protein, putative, unclassified, expressed
LOC_Os02g30200	0.15	0.8	1.86	1.89e-05	6.7e-05	1	0.27	0.33	0.22	0.791	0.842	0	PE-PGRS family protein, putative
LOC_Os02g52990	5.05	19.05	1.9	3e-08	1.62e-07	1	21.97	40.52	0.88	0.000616	0.0015	0	OsSAUR12 - Auxin-responsive SAUR gene family member, expressed
LOC_Os01g65310	7.84	27.47	1.8	8.45e-26	1.65e-24	1	7.92	12.38	0.64	4.49e-06	1.55e-05	0	DUF803 domain containing, putative, expressed
LOC_Os01g33470	0.08	0.39	1.46	0.00193	0.0046	1	0.09	0.28	0.99	0.019	0.0338	0	_
LOC_Os07g44440	45.16	121.29	1.42	7.42e-06	2.82e-05	1	31.97	63.88	1	0.000937	0.0022	0	peroxiredoxin, putative, expressed; Antioxidant protein that seems to contribute to the inhi [...]
LOC_Os03g35750	0	4.66	5.57	0.000224	0.000656	1	0	2.49	0	1	1	0	_
LOC_Os11g35425	3.06	6.3	1.02	0.000813	0.00212	1	2.47	3.81	0.61	0.0377	0.0626	0	_
LOC_Os02g10720	60.5	122.6	1.02	3.04e-09	1.84e-08	1	58.31	115.74	0.99	2.14e-12	1.46e-11	0	expressed protein
LOC_Os04g29090	3.32	8	1.24	1.29e-06	5.54e-06	1	4.85	8.53	0.8	0.00573	0.0115	0	FAD-binding and arabino-lactone oxidase domains containing protein, putative, expressed
LOC_Os03g20330	0.87	2.23	1.26	0.00211	0.00499	1	4.11	2.83	-0.52	0.104	0.153	0	VQ domain containing protein, putative, expressed
LOC_Os03g48750	0.03	1	3.11	6.43e-08	3.32e-07	1	0.27	0.34	0.23	0.671	0.739	0	Cupin domain containing protein, expressed; May play a role in plant defense. Probably has n [...]
LOC_Os02g32140	0.19	0.64	1.36	0.000371	0.00104	1	0.37	0.84	0.99	0.00723	0.0142	0	AP2 domain containing protein, expressed
LOC_Os04g37490	1.2	9.39	2.87	1.85e-13	1.66e-12	1	4.37	8.29	0.91	6.19e-06	2.1e-05	0	oxidoreductase, aldo/keto reductase family protein, putative, expressed
LOC_Os08g32890	0.36	0.85	1.05	0.00176	0.00425	1	0.33	0.52	0.55	0.0653	0.102	0	disease resistance protein RPM1, putative
LOC_Os11g02379	9.92	34.6	1.79	6.05e-16	6.66e-15	1	7.56	13.26	0.8	0.000321	0.000822	0	_
LOC_Os08g40510	55.97	119.19	1.09	2.95e-08	1.59e-07	1	67.06	119.07	0.83	9e-08	3.91e-07	0	KID-containing protein, putative, expressed
LOC_Os01g74390	0.03	0.16	1	0.00225	0.00529	1	0.05	0.15	0.73	0.0303	0.0516	0	transposon protein, putative, unclassified
LOC_Os06g23800	0.51	1.57	1.46	9.12e-05	0.000287	1	0.46	0.71	0.54	0.136	0.193	0	flavin-containing monooxygenase family protein, putative, expressed
LOC_Os09g26200	0.25	0.66	1.13	0.0274	0.0492	1	0.2	0.37	0.65	0.183	0.249	0	ZOS9-11 - C2H2 zinc finger protein, expressed
LOC_Os04g20260	0.01	0.21	1.46	0.00151	0.00368	1	0.04	0.12	0	1	1	0	UDP-glucoronosyl and UDP-glucosyl transferase, putative, expressed
LOC_Os03g25980	15.3	35.79	1.22	3.59e-12	2.89e-11	1	14.79	29.21	0.98	8.86e-14	6.79e-13	0	polypyrimidine tract-binding protein, putative, expressed
LOC_Os09g21230	76.71	163.68	1.09	2.65e-09	1.61e-08	1	71.58	124.16	0.79	2.15e-08	1.01e-07	0	AMP-binding enzyme, putative, expressed
LOC_Os04g31790	2.68	5.92	1.12	2.27e-05	7.94e-05	1	5.16	9.41	0.85	3.65e-05	0.00011	0	_
LOC_Os06g11170	27.54	56.09	1.02	1.04e-09	6.62e-09	1	27.52	51.24	0.89	8.06e-12	5.22e-11	0	formin-binding protein-related, putative, expressed
LOC_Os04g57280	0.42	2.13	2.09	0.00136	0.00338	1	0.44	0.97	0.99	0.146	0.205	0	_
LOC_Os04g48210	0.03	0.28	1.52	4.2e-05	0.000141	1	0.14	0.12	-0.11	0.882	0.916	0	cytochrome P450, putative, expressed
LOC_Os08g39660	0.5	1.53	1.44	0.00969	0.0196	1	2.25	2.2	-0.03	0.883	0.917	0	cytochrome P450, putative, expressed
LOC_Os12g39880	0.11	0.46	1.41	3.16e-06	1.27e-05	1	0.14	0.38	0.97	0.000479	0.00119	0	expressed protein
LOC_Os07g07320	13.32	32.93	1.3	3.87e-12	3.11e-11	1	23.23	35.32	0.6	7.77e-05	0.000221	0	glutathione S-transferase, putative, expressed
LOC_Os03g50210	3.56	8.9	1.3	7.75e-09	4.48e-08	1	6.27	8.24	0.39	0.164	0.227	0	Os03g0710000
LOC_Os03g20270	0.06	0.39	1.64	0.0104	0.0209	1	0.03	0.14	0	1	1	0	aspartic proteinase nepenthesin-1 precursor, putative
LOC_Os04g32670	13.11	30.26	1.2	2e-10	1.38e-09	1	14.71	26.63	0.85	2.77e-08	1.28e-07	0	Os04g0398600
LOC_Os01g48960	23.14	49.16	1.08	5.28e-06	2.04e-05	1	23.64	44.18	0.9	5.01e-11	3.03e-10	0	glutamate synthase, chloroplast precursor, putative, expressed
LOC_Os03g01130	20.89	45.68	1.12	8.73e-12	6.79e-11	1	20.01	37.69	0.91	6.21e-12	4.07e-11	0	ethylene-responsive element-binding protein, putative, expressed
LOC_Os10g17940	0.85	2.62	1.52	4.09e-07	1.89e-06	1	1.15	2.24	0.9	0.00104	0.00242	0	OsFBX382 - F-box domain containing protein, expressed
LOC_Os02g20380	15.51	34.34	1.14	1.28e-11	9.81e-11	1	15.71	31.33	0.99	3.32e-11	2.04e-10	0	expressed protein
LOC_Os08g37660	3.91	19.91	2.32	1.17e-08	6.66e-08	1	41.08	68.34	0.73	0.00258	0.00556	0	_
LOC_Os01g40460	0	0.41	2.35	0.000884	0.00228	1	0	0.27	0	1	1	0	_
LOC_Os04g41680	1.95	4.07	1.02	0.000846	0.0022	1	2.38	3.95	0.71	0.00704	0.0138	0	Os04g0494100
LOC_Os01g07270	2.84	7.51	1.37	0.0145	0.028	1	3.25	4.33	0.4	0.324	0.406	0	_
LOC_Os05g40500	0	0.1	1.01	3.89e-05	0.000131	1	0	0.05	0	1	1	0	F-box domain containing protein
LOC_Os04g58420	1.72	3.65	1.04	0.00368	0.00825	1	2.36	3.5	0.55	0.0324	0.0547	0	MLO domain containing protein, putative, expressed
LOC_Os02g38040	0.1	0.62	1.87	4.49e-07	2.06e-06	1	0.2	0.42	0.82	0.0221	0.0389	0	Os02g0593600
LOC_Os04g54300	64.13	136.86	1.09	5.91e-06	2.28e-05	1	52.15	93.55	0.84	7.31e-07	2.83e-06	0	wound induced protein, putative, expressed
LOC_Os07g09600	77.94	158.73	1.03	9.3e-10	5.94e-09	1	81.34	150.18	0.88	1.91e-10	1.09e-09	0	vesicle-associated membrane protein, putative, expressed
LOC_Os03g19380	258.99	570.72	1.14	0.00069	0.00183	1	287.61	556.4	0.95	0.000635	0.00154	0	calvin cycle protein CP12, putative, expressed
LOC_Os02g30810	41.22	87.53	1.08	4.38e-05	0.000146	1	40.25	70.62	0.81	5.34e-06	1.82e-05	0	OsSAUR10 - Auxin-responsive SAUR gene family member, expressed
LOC_Os06g07070	8.56	17.68	1.04	6.11e-08	3.17e-07	1	9.6	17.51	0.86	2.05e-09	1.06e-08	0	Os06g0166900
LOC_Os11g01180	9.36	20.09	1.09	6.64e-09	3.88e-08	1	10.62	19.27	0.85	1.84e-08	8.65e-08	0	ulp1 protease family protein, putative, expressed
LOC_Os02g30420	0.52	1.21	1.06	0.00431	0.00951	1	0.67	1.27	0.82	0.00751	0.0147	0	expressed protein
LOC_Os11g15720	0.15	0.6	1.47	0.0067	0.0141	1	0.23	0.34	0	1	1	0	_
LOC_Os12g01955	0.02	0.22	1.46	0.00165	0.004	1	0.02	0.17	0	1	1	0	_
LOC_Os01g71070	0.04	0.22	1.18	0.00307	0.00701	1	0.04	0.15	0	1	1	0	xylanase inhibitor, putative, expressed
LOC_Os06g04220	3.75	10.36	1.44	0.000374	0.00104	1	10.02	19.62	0.96	0.00307	0.0065	0	Os06g0133300
LOC_Os05g13440	26.68	62.12	1.22	2.1e-13	1.88e-12	1	25.29	48.42	0.93	2.43e-12	1.65e-11	0	coiled-coil domain-containing protein 25, putative, expressed
LOC_Os02g21890	6.05	13.35	1.13	4e-08	2.12e-07	1	7.71	14.67	0.92	1.53e-08	7.27e-08	0	expressed protein
LOC_Os04g20290	0	0.69	2.98	1.17e-06	5.08e-06	1	0	0.31	0	1	1	0	_
LOC_Os05g27730	48.54	112.15	1.21	3.66e-09	2.2e-08	1	129.98	175.06	0.43	0.0146	0.0268	0	OsWRKY53 - Superfamily of TFs having WRKY and zinc finger domains, expressed
LOC_Os04g46320	2.1	4.3	1	2.15e-05	7.55e-05	1	2.38	4.34	0.84	0.000144	0.000392	0	inactive receptor kinase At2g26730 precursor, putative, expressed
LOC_Os08g01120	3.26	6.81	1.04	0.000307	0.000874	1	3.48	4.43	0.34	0.154	0.215	0	sulfate transporter, putative, expressed
LOC_Os12g02250	18.73	40.25	1.1	1.07e-09	6.77e-09	1	20.28	37.95	0.9	3.25e-11	2e-10	0	STE_PAK_Ste20_Slob_Wnk.3 - STE kinases include homologs to sterile 7, sterile 11 and sterile [...]
LOC_Os05g14860	32.51	71.3	1.13	5.04e-12	4.01e-11	1	35.04	59.8	0.77	1.15e-08	5.52e-08	0	seven in absentia protein family domain containing protein, expressed
LOC_Os06g05310	0.21	0.88	1.67	0.000132	0.000404	1	0.25	0.6	0.99	0.00765	0.0149	0	_
LOC_Os08g31070	0.01	0.59	2.58	9.44e-06	3.53e-05	1	0.09	0.34	1.19	0.0485	0.0782	0	_
LOC_Os01g56070	8.77	18.96	1.1	3.1e-11	2.3e-10	1	12.62	19.84	0.65	1.13e-06	4.24e-06	0	RING finger protein, putative, expressed
LOC_Os08g16910	0	0.58	2.76	1.19e-06	5.15e-06	1	0.07	0.18	0	1	1	0	dehydrogenase, putative, expressed; Involved in lignin biosynthesis. Catalyzes the final ste [...]
LOC_Os12g38170	30	108.34	1.85	4.25e-10	2.84e-09	1	66.63	106.57	0.68	0.00102	0.00239	0	_
LOC_Os03g22960	2.24	5.73	1.32	4.92e-06	1.91e-05	1	2.05	4.14	0.98	0.00178	0.00397	0	_
LOC_Os07g11330	0.09	0.58	1.82	0.00385	0.0086	1	0.17	0.39	0	1	1	0	Os07g0213800
LOC_Os02g11820	19.2	41.83	1.12	3.26e-10	2.2e-09	1	18.19	35.58	0.96	1.01e-09	5.42e-09	0	GTPase-activating protein, putative, expressed
LOC_Os12g36770	3.84	9.6	1.3	1.25e-08	7.04e-08	1	3.99	6.53	0.7	1.21e-05	3.92e-05	0	lipase class 3 family protein, putative, expressed
LOC_Os03g49770	9.8	20.56	1.06	1.82e-09	1.13e-08	1	9.74	16.51	0.76	5.56e-08	2.47e-07	0	oxysterol-binding protein, putative, expressed
LOC_Os08g22380	0	0.12	1.1	6.09e-05	0.000198	1	0.04	0.08	0.36	0.147	0.206	0	retrotransposon protein, putative, unclassified
LOC_Os04g33040	19.06	43.8	1.2	5.61e-12	4.44e-11	1	17.6	34.73	0.98	4.23e-13	3.06e-12	0	alpha-amylase precursor, putative, expressed
LOC_Os06g07540	71.39	165.16	1.21	2.22e-09	1.36e-08	1	71.87	139.27	0.95	1.24e-10	7.26e-10	0	WD-40 repeat family protein, putative, expressed
LOC_Os04g57290	6.88	16.84	1.28	7.25e-13	6.2e-12	1	8.36	15.93	0.92	1.64e-10	9.45e-10	0	OsFBX153 - F-box domain containing protein, expressed
LOC_Os08g02330	29.76	62.13	1.06	2.01e-10	1.38e-09	1	29.49	52.58	0.83	1.15e-09	6.14e-09	0	RNA recognition motif containing protein, putative, expressed
LOC_Os10g36980	0.73	2.1	1.41	2.68e-07	1.28e-06	1	2.1	2.14	0.02	0.983	0.997	0	transposon protein, putative, unclassified, expressed
LOC_Os10g21388	0.13	0.45	1.28	0.0275	0.0495	1	0.15	0.13	0	1	1	0	_
LOC_Os07g04820	0.04	0.46	2.02	1.09e-06	4.74e-06	1	0.73	1.25	0.71	0.121	0.175	0	protein kinase, putative, expressed
LOC_Os04g12530	2.06	5.2	1.29	0.000358	0.001	1	3.43	5.98	0.79	0.00586	0.0117	0	amino acid transporter family protein, putative
LOC_Os02g02730	2.31	4.94	1.07	0.000742	0.00196	1	3.06	5.31	0.78	0.00257	0.00553	0	expressed protein
LOC_Os10g21352	19.89	48.46	1.28	1.79e-08	9.92e-08	1	22.88	44.25	0.95	1.34e-07	5.7e-07	0	ribosomal protein S19; Protein S19 forms a complex with S13 that binds strongly to the 16S r [...]
LOC_Os05g48160	25.74	58.94	1.19	3.69e-12	2.97e-11	1	42.9	84.4	0.97	2.17e-10	1.23e-09	0	2Fe-2S iron-sulfur cluster binding domain containing protein, expressed
LOC_Os01g52410	4.26	12.34	1.51	1.07e-05	3.95e-05	1	4.22	6.94	0.7	0.00201	0.00442	0	myb-like DNA-binding domain containing protein, putative, expressed
LOC_Os08g36860	1.49	3.49	1.18	5.26e-06	2.03e-05	1	2.25	3.57	0.64	0.00056	0.00137	0	cytochrome P450, putative, expressed; Involved in the oxidative degradation of abscisic acid
LOC_Os03g15750	3.28	7.22	1.11	3.19e-08	1.71e-07	1	3.34	6.13	0.86	9.65e-06	3.17e-05	0	ASC1, putative, expressed; Mediates resistance to sphinganine-analog mycotoxins (SAMs) by re [...]
LOC_Os09g08130	0.38	2.31	2.31	1.09e-12	9.21e-12	1	5.96	4.29	-0.47	0.337	0.419	0	indole-3-glycerol phosphate synthase, chloroplast precursor, putative, expressed
LOC_Os02g35365	0.09	0.82	2.25	4.72e-06	1.84e-05	1	1.05	1.07	0.03	0.895	0.926	0	RING-H2 finger protein ATL3F, putative
LOC_Os07g48460	8.82	20.04	1.17	5.89e-11	4.27e-10	1	9.68	16.12	0.73	3.92e-07	1.57e-06	0	stress responsive protein, putative, expressed
LOC_Os01g28474	0.31	0.85	1.22	0.00231	0.00542	1	0.22	0.35	0.49	0.246	0.321	0	transferase family protein, putative, expressed
LOC_Os06g43950	0.65	2.89	2	0.0206	0.0383	1	1.07	2.22	0	1	1	0	_
LOC_Os12g18860	20.58	43.05	1.06	2.96e-11	2.2e-10	1	20.61	36.92	0.84	6.26e-11	3.76e-10	0	OsPOP23 - Putative Prolyl Oligopeptidase homologue, expressed
LOC_Os12g12934	0.53	1.6	1.43	5.61e-07	2.55e-06	1	0.73	1.55	0.99	0.00159	0.00357	0	peptide transporter PTR3-A, putative, expressed
LOC_Os11g47670	0.1	0.44	1.41	0.00619	0.0131	1	0.1	0	0	1	1	0	thaumatin family domain containing protein, expressed
LOC_Os09g28354	7.97	23.38	1.54	1.35e-11	1.04e-10	1	14.44	25.52	0.82	7.91e-08	3.46e-07	0	CPuORF39 - conserved peptide uORF-containing transcript, expressed; Transcriptional regulato [...]
LOC_Os05g30454	2.69	6.35	1.21	2.34e-07	1.12e-06	1	4.15	6.08	0.54	0.0112	0.021	0	thiamin pyrophosphokinase 1, putative, expressed
LOC_Os07g28590	1	2.5	1.24	0.000251	0.000726	1	1.24	2.24	0.81	0.00769	0.015	0	transposon protein, putative, CACTA, En/Spm sub-class
LOC_Os09g38090	33.37	67.97	1.02	1e-06	4.38e-06	1	38.86	73.04	0.91	2.23e-09	1.15e-08	0	expressed protein
LOC_Os01g07320	0.91	2.09	1.11	0.0175	0.0331	1	1.1	1.32	0.24	0.45	0.534	0	hypothetical protein
LOC_Os10g05700	0	1.55	4.05	0.000111	0.000343	1	0	0.31	0	1	1	0	retrotransposon protein, putative, unclassified
LOC_Os08g39850	1.24	2.65	1.04	0.000561	0.00151	1	7.99	4.65	-0.77	0.0256	0.0443	0	lipoxygenase, chloroplast precursor, putative, expressed; Plant lipoxygenase may be involved [...]
LOC_Os01g22780	0.86	3.11	1.74	4.08e-09	2.43e-08	1	1.38	2.52	0.82	0.00161	0.0036	0	(japonica cultivar-group) Os01g0331100 (Os01g0331100) mRNA, complete cds
LOC_Os12g23190	0.57	1.34	1.11	0.0277	0.0497	1	0.5	0.87	0.69	0.184	0.251	0	tyrosine phosphatase family protein, putative, expressed
LOC_Os07g34280	0.04	1.34	3.33	1.75e-15	1.86e-14	1	0.54	0.96	0.73	0.157	0.219	0	CXE carboxylesterase, putative, expressed
LOC_Os11g47630	0.45	1.65	1.66	3.1e-05	0.000106	1	6.87	4.71	-0.53	0.114	0.165	0	ZOS11-10 - C2H2 zinc finger protein, expressed
LOC_Os09g39260	2.88	6.65	1.18	1.8e-06	7.55e-06	1	3.04	5.43	0.82	1.04e-05	3.41e-05	0	prephenate dehydratase domain containing protein, expressed
LOC_Os10g40490	1.28	3.32	1.31	9.32e-05	0.000293	1	2.48	4.3	0.77	0.000487	0.00121	0	U-box domain containing protein, expressed
LOC_Os07g42610	1.05	2.84	1.36	1.68e-05	5.99e-05	1	1.65	2.11	0.34	0.285	0.365	0	RING finger protein, putative, expressed
LOC_Os06g05510	0.04	1.43	3.49	2.05e-05	7.23e-05	1	0.25	0.77	1.32	0.0935	0.139	0	_
LOC_Os07g03015	0.05	0.23	1.15	0.021	0.0389	1	0.03	0.14	0	1	1	0	_
LOC_Os02g20170	10.91	23.38	1.09	4.98e-10	3.3e-09	1	11.13	21.61	0.95	4.67e-11	2.83e-10	0	drought induced 19 protein, putative, expressed
LOC_Os06g36390	5.32	15.57	1.53	0.000134	0.000408	1	8.67	16.84	0.95	1.68e-06	6.16e-06	0	_
LOC_Os02g44910	6.22	13.2	1.07	1.5e-09	9.38e-09	1	6.8	12.32	0.85	4.92e-08	2.2e-07	0	transmembrane protein, putative, expressed
LOC_Os06g45280	10.04	21.37	1.08	4.32e-11	3.18e-10	1	10.93	20.76	0.92	1.53e-12	1.06e-11	0	protein kinase APK1B, chloroplast precursor, putative, expressed
LOC_Os09g26960	44.81	101.45	1.18	5.68e-12	4.5e-11	1	91.03	117.64	0.37	0.0139	0.0255	0	cytochrome P450, putative, expressed
LOC_Os11g27799	3.59	8.51	1.22	7.24e-11	5.2e-10	1	4.55	8.66	0.91	8.81e-09	4.28e-08	0	_
LOC_Os02g44880	1.84	4.86	1.36	1.51e-05	5.44e-05	1	4.15	5.35	0.36	0.0953	0.141	0	expressed protein
LOC_Os02g21040	1.46	4.36	1.51	1.33e-10	9.31e-10	1	5.99	8.23	0.45	0.0278	0.0478	0	aspartic proteinase nepenthesin precursor, putative, expressed
LOC_Os06g43590	119.61	251.73	1.07	2.19e-13	1.95e-12	1	135.03	253.04	0.91	2.02e-16	1.86e-15	0	Os06g0643300
LOC_Os01g61970	43.87	133.2	1.6	1.74e-19	2.39e-18	1	49.99	87.7	0.81	1.12e-09	5.95e-09	0	Lung seven transmembrane receptor domain containing protein, putative, expressed
LOC_Os12g02790	0.46	1.98	1.88	0.00133	0.00331	1	0.71	1.41	0.9	0.0296	0.0505	0	expressed protein
LOC_Os05g03760	62.22	165.1	1.41	2.21e-14	2.15e-13	1	151.02	294.09	0.96	2.82e-07	1.15e-06	0	zinc finger family protein, putative, expressed
LOC_Os03g58740	3.62	9.15	1.31	1.56e-10	1.09e-09	1	5.12	8.85	0.78	6.2e-06	2.1e-05	0	expressed protein
LOC_Os01g11990	0.3	0.76	1.1	0.00228	0.00534	1	0.4	0.75	0.79	0.022	0.0387	0	expressed protein
LOC_Os01g38510	40.09	105.26	1.39	0.00151	0.00369	1	51.32	75.21	0.55	0.24	0.315	0	protein transport protein Sec61 subunit beta, putative
LOC_Os09g23570	1.14	2.94	1.29	5.7e-08	2.96e-07	1	3.52	6	0.75	0.000279	0.000724	0	inactive receptor kinase At2g26730 precursor, putative, expressed
LOC_Os09g32020	2.6	5.66	1.1	2.15e-07	1.03e-06	1	2.83	5.5	0.93	2.07e-07	8.58e-07	0	ubiquitin fusion degradation protein, putative, expressed
LOC_Os08g01910	0.51	1.19	1.08	0.0047	0.0103	1	0.98	1.86	0.85	0.038	0.0631	0	expressed protein
LOC_Os01g51390	19.98	41.91	1.06	5.29e-10	3.49e-09	1	20.79	34.76	0.74	1.76e-08	8.3e-08	0	mitochondrial-processing peptidase subunit, mitochondrial precursor, putative, expressed
LOC_Os03g58300	4.9	11.73	1.24	5.19e-09	3.07e-08	1	7.1	13.42	0.91	4.87e-08	2.18e-07	0	indole-3-glycerol phosphate lyase, chloroplast precursor, putative, expressed
LOC_Os11g21920	1.02	4.49	2.04	0.00407	0.00904	1	1.88	3.03	0.66	0.218	0.291	0	_
LOC_Os02g41670	1.32	6.16	2.14	2.05e-26	4.07e-25	1	4.59	6.11	0.41	0.0962	0.143	0	Os02g0626600
LOC_Os04g45700	0.01	0.38	2.1	0.000897	0.00231	1	0.01	0.19	0	1	1	0	Os04g0540300
LOC_Os07g43250	0	0.84	3.24	3.28e-08	1.76e-07	1	0	0.21	0	1	1	0	SKP1-like protein 1B, putative, expressed
LOC_Os02g51000	0.79	2.14	1.33	1.67e-05	5.98e-05	1	0.66	1.23	0.81	0.0041	0.00847	0	CS domain containing protein, putative, expressed
LOC_Os10g35250	21.2	46.64	1.13	5.99e-12	4.73e-11	1	23.42	43.48	0.89	4.17e-11	2.54e-10	0	vacuolar protein-sorting protein bro1, putative, expressed
LOC_Os09g35020	0.07	0.78	2.4	0.00654	0.0138	1	1.49	2.15	0.5	0.286	0.366	0	AP2 domain containing protein, expressed; Transcriptional activator that binds specifically [...]
LOC_Os12g06890	19.34	41.72	1.11	6.74e-11	4.85e-10	1	20.28	38.76	0.93	1.02e-11	6.59e-11	0	OsNucAP3 - Putative Nucleoporin Autopeptidase homologue, expressed
LOC_Os01g04814	48.35	109.27	1.17	2.19e-10	1.5e-09	1	50.2	91.11	0.86	3.09e-10	1.73e-09	0	vacuolar protein sorting-associating protein 4B, putative, expressed
LOC_Os02g52540	0.48	5.21	3.19	5.69e-10	3.73e-09	1	0.6	1.46	1.17	0.0392	0.0648	0	Putative uncharacterized protein P0486G03.28 (Putative uncharacterized protein) (Putative un [...]
LOC_Os06g34400	0.09	0.43	1.5	0.0016	0.0039	1	0.18	0.28	0.45	0.21	0.282	0	zinc finger, C3HC4 type domain containing protein, expressed
LOC_Os11g42989	0.3	2.72	2.83	5.5e-14	5.18e-13	1	1.72	3.25	0.88	0.0203	0.036	0	exo70 exocyst complex subunit, putative
LOC_Os10g31330	5.82	12.8	1.12	1.11e-07	5.57e-07	1	11.28	16.48	0.54	0.00353	0.00739	0	retrotransposon protein, putative, unclassified, expressed; Responsible for plasticity of th [...]
LOC_Os04g56750	4.75	10.18	1.08	9.16e-07	4.03e-06	1	5.35	9.15	0.76	2.5e-07	1.03e-06	0	zinc finger C-x8-C-x5-C-x3-H type family protein, expressed
LOC_Os05g02260	114.86	251.24	1.13	8.99e-11	6.4e-10	1	119.3	231.73	0.96	4.21e-12	2.79e-11	0	expressed protein
LOC_Os08g31810	71.02	146	1.04	1.29e-08	7.29e-08	1	60.04	119.99	1	1.4e-11	8.91e-11	0	RNA recognition motif containing protein, putative, expressed
LOC_Os11g17390	0.23	0.59	1.07	0.000402	0.00111	1	0.26	0.37	0.4	0.151	0.212	0	retrotransposon protein, putative, Ty1-copia subclass
LOC_Os01g61400	19.32	43.35	1.16	1.29e-10	9.06e-10	1	28.03	47.71	0.77	3.06e-08	1.4e-07	0	Os01g0830000
LOC_Os03g04060	7.89	17.22	1.12	0.000617	0.00165	1	21.02	19.7	-0.09	0.725	0.786	0	Os03g0132900
LOC_Os02g33770	10.13	21.65	1.09	3.04e-10	2.05e-09	1	11.04	21.4	0.95	1.76e-12	1.2e-11	0	Os02g0542400
LOC_Os12g32750	0.41	1.08	1.22	0.00215	0.00507	1	0.32	0.68	0.89	0.0296	0.0504	0	flavin monooxygenase, putative, expressed
LOC_Os11g47710	15.06	41.99	1.47	2e-14	1.96e-13	1	17.12	29.91	0.8	4.38e-09	2.19e-08	0	SNF7 domain containing protein, putative, expressed
LOC_Os01g50760	34.56	74.12	1.1	2.75e-10	1.86e-09	1	35.55	66.63	0.9	2.09e-11	1.31e-10	0	polyprenyl synthetase, putative, expressed
LOC_Os10g39140	20.63	66.37	1.68	7.52e-23	1.26e-21	1	55.51	86.42	0.64	5.79e-05	0.000169	0	Os10g0536400
LOC_Os04g58090	0.25	2.01	2.6	1.53e-12	1.28e-11	1	3.07	2.84	-0.11	0.77	0.824	0	Os04g0677300
LOC_Os05g19300	0.91	2.42	1.32	0.0153	0.0294	1	1.04	1.18	0.17	0.647	0.718	0	_
LOC_Os09g39970	2.05	4.35	1.05	1.27e-08	7.15e-08	1	2.27	4.01	0.79	4.64e-05	0.000137	0	conserved hypothetical protein
LOC_Os08g04340	1.23	4.14	1.67	1.52e-06	6.45e-06	1	4.06	6.75	0.72	0.0146	0.0267	0	plastocyanin-like domain containing protein, putative, expressed
LOC_Os09g34850	14.49	31.58	1.12	9.63e-08	4.86e-07	1	14.28	27.2	0.93	3.14e-08	1.43e-07	0	POLD4A - Putative DNA polymerase delta complex subunit, expressed
LOC_Os02g37300	46.4	95.2	1.04	0.000367	0.00103	1	214.2	244.01	0.19	0.106	0.156	0	heavy metal associated domain containing protein, expressed
LOC_Os02g48370	1.59	3.55	1.11	3.7e-07	1.72e-06	1	1.41	2.59	0.83	0.00115	0.00266	0	ARID/BRIGHT DNA-binding domain-containing protein, putative, expressed
LOC_Os01g37560	44.91	94.21	1.07	4.82e-10	3.2e-09	1	50.52	88.86	0.81	2.7e-09	1.38e-08	0	chaperone protein dnaJ 49, putative, expressed
LOC_Os02g36490	7.03	15.05	1.09	2.15e-09	1.33e-08	1	7.78	13.67	0.81	1.24e-06	4.62e-06	0	expressed protein
LOC_Os01g72330	9.63	20.77	1.1	3.19e-10	2.15e-09	1	14.17	24.6	0.79	2.86e-09	1.46e-08	0	OsRR4 type-A response regulator, expressed
LOC_Os02g43470	0.04	0.24	1.28	0.00137	0.00339	1	0.14	0.25	0.51	0.358	0.441	0	glutamate dehydrogenase protein, putative, expressed
LOC_Os03g59930	0.89	3.47	1.86	0.000957	0.00245	1	0.95	1.95	0.96	0.121	0.175	0	_
LOC_Os03g20770	0.23	1.14	1.92	0.00079	0.00207	1	0.51	1.16	1.04	0.0309	0.0525	0	_
LOC_Os04g10240	46.2	104.29	1.17	5.47e-13	4.71e-12	1	47.32	85.21	0.85	3.4e-08	1.55e-07	0	nicotiana lesion-inducing like, putative, expressed
LOC_Os03g19740	0.53	2.13	1.82	0.0226	0.0414	1	1.57	1.65	0.07	1	1	0	_
LOC_Os03g46440	11.26	29.51	1.38	1.59e-14	1.57e-13	1	16.58	30.92	0.9	4.6e-09	2.3e-08	0	Os03g0667100
LOC_Os05g46020	1.69	4.26	1.28	3.85e-07	1.79e-06	1	5.44	5.58	0.04	0.838	0.882	0	OsWRKY7 - Superfamily of TFs having WRKY and zinc finger domains, expressed
LOC_Os10g38970	28.65	60.92	1.09	1.97e-10	1.36e-09	1	29.35	56.98	0.95	1.54e-12	1.06e-11	0	ethylene-responsive element-binding protein, putative, expressed
LOC_Os11g06930	5.63	12.55	1.14	6.05e-10	3.96e-09	1	7.07	13.53	0.93	3.57e-11	2.18e-10	0	CBS domain-containing protein, putative, expressed
LOC_Os03g13300	0.93	3.16	1.66	2.23e-13	1.99e-12	1	1.87	2.79	0.55	0.0181	0.0325	0	glutamate decarboxylase, putative, expressed
LOC_Os02g48000	23.81	48.39	1.02	4.97e-08	2.6e-07	1	22.6	38.52	0.77	3.19e-09	1.62e-08	0	TBC domain containing protein, expressed
LOC_Os01g27690	0.04	0.59	2.35	0.000513	0.0014	1	0	0.18	0	1	1	0	_
LOC_Os02g08110	13.44	34.36	1.35	1.87e-12	1.55e-11	1	18.75	36.66	0.96	2.31e-06	8.3e-06	0	membrane associated DUF588 domain containing protein, putative, expressed
LOC_Os11g09350	2.85	6	1.05	1.7e-05	6.08e-05	1	4.42	5.89	0.41	0.0244	0.0425	0	expressed protein
LOC_Os08g05550	3.26	6.98	1.08	1.26e-05	4.62e-05	1	4.2	6.67	0.65	0.00189	0.00419	0	expressed protein
LOC_Os05g03920	2.53	6.31	1.29	1.07e-06	4.67e-06	1	2.99	5.22	0.78	2.5e-06	8.94e-06	0	TKL_IRAK_DUF26-lf.3 - DUF26 kinases have homology to DUF26 containing loci, expressed
LOC_Os07g19410	0.41	0.98	1.07	0.00451	0.0099	1	0.37	0.79	0.93	0.0152	0.0277	0	_
LOC_Os05g45070	0.27	1.38	2.01	5.22e-07	2.38e-06	1	1.47	1.72	0.22	0.56	0.64	0	harpin-induced protein 1 domain containing protein, expressed
LOC_Os08g32140	0.11	0.37	1.15	0.00432	0.00954	1	0.09	0.24	0.83	0.024	0.0419	0	retrotransposon protein, putative, unclassified, expressed
LOC_Os05g03590	6.18	13.81	1.15	2.04e-07	9.87e-07	1	12.37	18.2	0.55	0.0332	0.0558	0	expressed protein
LOC_Os10g30210	0.28	0.66	1	0.00395	0.00879	1	0.34	0.71	0.88	0.00783	0.0152	0	expressed protein
LOC_Os04g16844	0.69	2.5	1.73	0.00328	0.00744	1	1.4	1.51	0.1	0.898	0.928	0	cytochrome b6-f complex subunit 4, putative
LOC_Os10g20660	0	0.25	1.81	1.9e-14	1.87e-13	1	0	0	0	1	1	0	retrotransposon protein, putative, unclassified
LOC_Os08g17600	27.45	61.61	1.16	1.15e-12	9.68e-12	1	25.92	49.97	0.94	1.87e-13	1.39e-12	0	Os08g0277900
LOC_Os12g01690	0.15	0.68	1.68	0.0233	0.0426	1	0.12	0.16	0	1	1	0	prenylated rab acceptor, putative
LOC_Os11g28430	4.55	10.65	1.21	1.22e-07	6.08e-07	1	4.41	7.85	0.82	1.19e-05	3.87e-05	0	Putative uncharacterized protein
LOC_Os10g37420	125.09	262.17	1.07	1.52e-10	1.06e-09	1	129.33	246.7	0.93	1.57e-11	9.94e-11	0	Os10g0518200
LOC_Os05g03530	11.5	31.37	1.44	2.15e-10	1.47e-09	1	10.06	19.91	0.98	8.7e-12	5.62e-11	0	tetraspanin family protein, putative, expressed
LOC_Os04g42260	0	0.48	2.53	9.53e-08	4.82e-07	1	0.01	0.23	0	1	1	0	protein phosphatase 2C, putative, expressed
LOC_Os06g49000	1.8	5.22	1.48	1.79e-11	1.35e-10	1	4.66	8.54	0.86	3.87e-10	2.15e-09	0	expressed protein
LOC_Os12g05740	0.37	1.01	1.25	0.00233	0.00546	1	0.37	0.58	0.52	0.349	0.432	0	_
LOC_Os08g34890	0.2	0.61	1.25	0.000719	0.0019	1	0.33	0.46	0.4	0.283	0.363	0	OsFBDUF46 - F-box and DUF domain containing protein
LOC_Os03g53230	104.79	242.87	1.21	1.6e-10	1.11e-09	1	92.68	167.46	0.85	1.09e-08	5.26e-08	0	bifunctional 3-phosphoadenosine 5-phosphosulfate synthetase, putative, expressed
LOC_Os04g12290	0.03	0.26	1.42	0.0139	0.0271	1	0.12	0.08	0	1	1	0	retrotransposon protein, putative, Ty3-gypsy subclass
LOC_Os04g58850	62.21	139.52	1.16	0.000354	0.000994	1	193.88	336.85	0.8	1.22e-05	3.93e-05	0	Os04g0685300
LOC_Os09g14610	16.46	36.43	1.14	4.73e-09	2.81e-08	1	13.79	11.68	-0.24	0.208	0.279	0	DCL2, putative, expressed
LOC_Os07g28400	5.94	12.46	1.06	3.9e-05	0.000132	1	13.42	16.37	0.28	0.0749	0.115	0	CDGSH iron sulfur domain-containing protein 1, putative, expressed
LOC_Os02g48850	0.02	0.46	2.23	0.000294	0.000841	1	0.26	0.55	0.85	0.105	0.154	0	plant-specific domain TIGR01615 family protein
LOC_Os06g50230	44.12	132.86	1.59	1.14e-09	7.23e-09	1	79.44	123.06	0.63	0.00264	0.00568	0	Os06g0716100
LOC_Os06g15110	0.07	0.52	1.86	0.000284	0.000814	1	0.28	0.53	0.71	0.155	0.217	0	_
LOC_Os08g27040	16.54	38.77	1.22	2.71e-13	2.4e-12	1	15.93	31.92	1	1.37e-10	7.98e-10	0	lipid phosphatase protein, putative, expressed
LOC_Os11g47500	1.59	7.48	2.16	4.25e-06	1.67e-05	1	2.61	5.21	0.97	0.0118	0.0221	0	glycosyl hydrolase, putative, expressed
LOC_Os04g35280	12.79	28.02	1.13	3.78e-11	2.79e-10	1	19.32	34.27	0.82	2.14e-08	1e-07	0	neutral/alkaline invertase, putative, expressed
LOC_Os03g53800	283.87	653.96	1.2	7.92e-10	5.12e-09	1	316.74	578.76	0.87	9.03e-09	4.37e-08	0	Os03g0749300
LOC_Os10g01470	15.4	33.66	1.12	2.87e-10	1.94e-09	1	20.22	28.98	0.52	0.000185	0.000495	0	homeobox associated leucine zipper, putative, expressed; Probable transcription factor (By s [...]
LOC_Os03g20290	0.12	0.36	1.06	0.0133	0.0259	1	0.69	0.2	-1.4	0.00764	0.0149	0	aspartic proteinase nepenthesin-1 precursor, putative, expressed
LOC_Os06g14600	0.07	0.59	2.06	4.45e-10	2.96e-09	1	0.22	0.43	0.74	0.0155	0.0282	0	retrotransposon protein, putative, Ty3-gypsy subclass
LOC_Os01g42370	0.08	0.54	1.8	7.04e-09	4.1e-08	1	0.16	0.29	0.56	0.0683	0.106	0	pleiotropic drug resistance protein, putative, expressed; May be a general defense protein ( [...]
LOC_Os06g08250	9.17	19.14	1.05	3.42e-07	1.6e-06	1	11.21	20.51	0.87	1.11e-06	4.16e-06	0	Os06g0180800
LOC_Os06g33970	0.19	0.91	1.8	0.000719	0.0019	1	2.73	1.71	-0.64	0.0855	0.129	0	VQ domain containing protein, putative, expressed
LOC_Os01g05105	0.06	0.28	1.22	1.52e-06	6.44e-06	1	0.1	0.25	0.81	0.000516	0.00127	0	_
LOC_Os01g34060	24.95	56.61	1.18	1.85e-07	8.98e-07	1	32.71	56.3	0.78	1.96e-05	6.16e-05	0	Os01g0524500
LOC_Os01g51670	3.59	13.17	1.85	1.67e-05	5.98e-05	1	31.35	29.39	-0.09	0.745	0.803	0	expressed protein
LOC_Os12g08130	10.06	28.38	1.49	1.22e-13	1.12e-12	1	23.01	42.45	0.88	1.94e-07	8.07e-07	0	amino acid transporter, putative, expressed
LOC_Os03g10150	0.25	1.29	1.98	3.5e-06	1.4e-05	1	1.1	2.04	0.83	0.00225	0.00491	0	DUF623 domain containing protein, expressed
LOC_Os08g04210	0.63	1.48	1.11	0.000914	0.00235	1	0.53	0.29	-0.69	0.126	0.181	0	cysteine-rich repeat secretory protein 55 precursor, putative, expressed
LOC_Os01g53350	6.82	38.97	2.5	9.97e-28	2.14e-26	1	5.64	5.69	0.01	0.885	0.919	0	Os01g0734800
LOC_Os05g03830	15.59	33.49	1.1	5.08e-12	4.04e-11	1	17.1	27.85	0.7	1.67e-07	7.02e-07	0	aminotransferase, putative, expressed
LOC_Os07g39630	29.26	58.65	1	3.8e-09	2.28e-08	1	27.44	49.24	0.84	7.18e-10	3.89e-09	0	calcium-binding protein, putative, expressed
LOC_Os03g39110	1.61	3.39	1.03	6.44e-05	0.000209	1	1.94	3.72	0.9	0.000201	0.000535	0	_
LOC_Os01g40290	0.09	0.7	2.06	0.00425	0.0094	1	0.71	0.7	-0.01	1	1	0	_
LOC_Os11g33440	0.41	1.83	1.91	2.6e-05	9.04e-05	1	0.97	1.77	0.8	0.0373	0.0621	0	expressed protein
LOC_Os10g40555	0.4	1.95	2.03	0.0222	0.0408	1	0.52	0.39	-0.35	0.845	0.888	0	Os10g0553300
LOC_Os02g47650	12.9	37.26	1.52	1.95e-08	1.08e-07	1	17.3	33.89	0.97	0.000131	0.000359	0	universal stress protein domain containing protein, putative, expressed
LOC_Os12g36240	19.96	40.22	1.01	0.023	0.0422	1	4.95	17.94	0	1	1	0	inhibitor I family protein, putative
LOC_Os12g09620	16.56	34.28	1.05	6.3e-09	3.69e-08	1	18.76	35.3	0.91	3.84e-09	1.94e-08	0	expressed protein
LOC_Os04g53720	1.66	4.85	1.49	3.32e-10	2.24e-09	1	1.42	2.25	0.63	0.000537	0.00132	0	Os04g0629300
LOC_Os08g42550	7.8	20.96	1.42	1.87e-07	9.08e-07	1	8.56	16.68	0.96	2.61e-13	1.92e-12	0	AP2 domain-containing protein AP29-like
LOC_Os03g20550	27.15	54.96	1.01	8.09e-08	4.12e-07	1	27.31	36.16	0.4	4.07e-05	0.000122	0	OsWRKY55 - Superfamily of TFs having WRKY and zinc finger domains, expressed
LOC_Os03g01990	6.38	12.99	1.01	4.34e-08	2.29e-07	1	8.53	12.76	0.58	4.38e-05	0.00013	0	lysM domain containing protein, putative, expressed
LOC_Os05g31740	0.57	1.32	1.08	6.19e-05	0.000201	1	1.11	1.9	0.72	0.011	0.0207	0	cytochrome P450 86A2, putative, expressed
LOC_Os02g54520	2.51	6.25	1.28	0.000287	0.000821	1	2.53	4.88	0.92	5.3e-06	1.81e-05	0	MYB family transcription factor, putative, expressed
LOC_Os05g14950	0.12	0.67	1.78	0.00959	0.0194	1	0.32	0.4	0	1	1	0	_
LOC_Os11g04560	8.29	23.9	1.52	1.53e-15	1.63e-14	1	19.6	25.61	0.38	0.0697	0.108	0	calmodulin-like protein 1, putative, expressed
LOC_Os05g01444	0.32	0.9	1.26	0.00496	0.0108	1	0.52	0.99	0.8	0.0118	0.0221	0	Os05g0104700
LOC_Os03g32230	0.53	2.15	1.84	1.41e-05	5.13e-05	1	4.49	7.5	0.73	0.00133	0.00303	0	Os03g0437200
LOC_Os06g03810	0.58	1.36	1.1	0.00677	0.0142	1	5.45	2.29	-1.21	0.000328	0.000839	0	Os06g0128800
LOC_Os06g43270	7.62	16.81	1.13	4.44e-11	3.26e-10	1	8.08	14.79	0.86	1.25e-07	5.35e-07	0	protein kinase domain containing protein, expressed
LOC_Os09g26310	9.13	23.33	1.34	1.64e-13	1.48e-12	1	11.7	22.77	0.95	1.32e-08	6.3e-08	0	hypro1, putative, expressed
LOC_Os01g66860	2.77	8.66	1.61	1.02e-12	8.64e-12	1	4.12	6.7	0.69	2.06e-05	6.45e-05	0	serine/threonine protein kinase, putative, expressed
LOC_Os09g36200	6.02	15.04	1.31	6.3e-11	4.55e-10	1	7.67	13.65	0.82	0.000185	0.000494	0	senescence-inducible chloroplast stay-green protein 1, putative, expressed
LOC_Os05g47960	0.65	2.97	2.03	1.21e-06	5.21e-06	1	2.45	4.89	0.97	0.00185	0.00411	0	expressed protein
LOC_Os07g46800	2.28	6.13	1.39	0.000324	0.000916	1	3.39	6.7	0.96	0.00313	0.00663	0	expressed protein
LOC_Os08g40870	1.96	4.63	1.2	9.61e-06	3.58e-05	1	2.5	4.34	0.77	0.000758	0.00181	0	pentatricopeptide repeat protein, putative, expressed
LOC_Os07g12340	11.4	25.34	1.15	2.21e-05	7.75e-05	1	39.66	30.1	-0.4	0.0221	0.0388	0	NAC domain-containing protein 67, putative, expressed
LOC_Os01g09830	10.81	25.56	1.23	2.89e-05	9.98e-05	1	12.19	22.53	0.88	1.67e-05	5.29e-05	0	OsGrx_A2 - glutaredoxin subgroup III, expressed; May only reduce GSH-thiol disulfides, but n [...]
LOC_Os12g36060	50.79	130.5	1.36	2.01e-14	1.97e-13	1	67.06	119.32	0.83	4.85e-07	1.93e-06	0	_
LOC_Os12g36880	3.68	13.52	1.85	6.89e-06	2.63e-05	1	123.32	156.54	0.34	0.671	0.739	0	pathogenesis-related Bet v I family protein, putative, expressed
LOC_Os02g01240	32.63	73.13	1.16	2.41e-12	1.98e-11	1	35.18	69.94	0.99	3.92e-13	2.84e-12	0	CPuORF11 - conserved peptide uORF-containing transcript, expressed
LOC_Os04g48484	38.45	86.85	1.17	0.000241	0.0007	1	45.01	88.47	0.97	3.08e-05	9.36e-05	0	_
LOC_Os06g02540	61.05	131.19	1.1	5.03e-09	2.98e-08	1	71.54	129.96	0.86	5.19e-09	2.58e-08	0	expressed protein
LOC_Os10g39780	14.22	34.32	1.26	1.59e-12	1.33e-11	1	14.67	28.35	0.95	3.78e-11	2.31e-10	0	protein phosphatase 2C, putative, expressed
LOC_Os06g19170	1.07	2.4	1.09	1.2e-05	4.4e-05	1	1.16	2.38	0.97	9.5e-07	3.61e-06	0	cadmium tolerance factor, putative, expressed
LOC_Os01g43980	0.18	0.59	1.29	1.86e-06	7.79e-06	1	0.23	0.5	0.89	0.000467	0.00116	0	retrotransposon protein, putative, unclassified
LOC_Os05g11120	8.83	19.36	1.12	3.82e-10	2.56e-09	1	11.6	19.81	0.77	8.92e-07	3.4e-06	0	prenylated rab acceptor, putative, expressed
LOC_Os01g48190	29.55	61.36	1.05	2.58e-09	1.57e-08	1	38.79	66.96	0.79	1.28e-09	6.76e-09	0	drought induced 19 protein, putative, expressed
LOC_Os08g33830	19.03	39.56	1.05	2.64e-10	1.79e-09	1	19.17	32.44	0.76	7.4e-09	3.62e-08	0	polypyrimidine tract-binding protein, putative, expressed
LOC_Os05g25180	16.8	35.62	1.08	3.79e-08	2.01e-07	1	18.56	30.98	0.74	2.99e-07	1.22e-06	0	zinc finger, C3HC4 type family protein, expressed
LOC_Os07g36410	99.17	216.28	1.12	5.5e-12	4.36e-11	1	97.59	190	0.96	3.52e-09	1.78e-08	0	expressed protein
LOC_Os04g48530	10.11	21.55	1.08	4.43e-10	2.95e-09	1	11.16	20.95	0.9	2.94e-09	1.5e-08	0	C4-dicarboxylate transporter/malic acid transport protein domain containing protein, expressed
LOC_Os04g03920	1.58	7.16	2.12	1.23e-20	1.82e-19	1	6.57	12.07	0.87	4.67e-05	0.000138	0	_
LOC_Os03g47120	3.37	7.27	1.09	2.18e-09	1.34e-08	1	3.26	6.01	0.86	3.29e-07	1.33e-06	0	Os03g0674300
LOC_Os08g34460	0.28	0.75	1.16	0.00817	0.0168	1	0.89	0.99	0.14	0.626	0.7	0	tetraspanin family protein, putative, expressed
LOC_Os06g30640	0.34	0.92	1.21	0.00102	0.00259	1	0.91	1.85	0.95	8.84e-05	0.00025	0	cytochrome P450, putative
LOC_Os03g50220	5.33	14.12	1.39	7.71e-12	6.03e-11	1	7.76	14.69	0.91	1.53e-09	8.03e-09	0	Tat binding protein 1 containing protein, expressed
LOC_Os06g04230	75.47	256.24	1.76	0.000133	0.000406	1	179.06	354.41	0.98	6.25e-07	2.44e-06	0	Os06g0133400
LOC_Os11g47680	3.97	27	2.73	2.55e-24	4.61e-23	1	4.45	8.96	1	2.99e-05	9.12e-05	0	_
LOC_Os10g41510	25.49	57.98	1.18	4.36e-12	3.49e-11	1	23.65	45.41	0.94	8.55e-13	6.04e-12	0	calcineurin B, putative, expressed; Acts as a calcium sensor. CBL proteins interact with CIP [...]
LOC_Os12g11840	0	37.25	8.54	2.65e-05	9.2e-05	1	0	13.12	0	1	1	0	_
LOC_Os03g21490	37.77	86.92	1.2	1.75e-13	1.57e-12	1	39.73	74.13	0.9	9.94e-12	6.4e-11	0	Os03g0332700
LOC_Os02g27190	0.84	2.53	1.49	0.009	0.0183	1	1.3	1.21	-0.09	1	1	0	_
LOC_Os06g48800	0.24	0.7	1.25	0.000731	0.00193	1	0.41	0.79	0.79	0.0092	0.0176	0	OsHKT2;4 - Na+ transporter; Probable cation transporter. May be involved in regulation of K( [...]
LOC_Os02g09990	0.37	1.25	1.52	0.000465	0.00127	1	1.49	2.55	0.74	0.0309	0.0524	0	expressed protein
LOC_Os01g28840	0.31	1.06	1.48	8.31e-05	0.000264	1	0.43	0.64	0.49	0.0771	0.117	0	Os01g0385400
LOC_Os04g39440	30.58	68.09	1.15	2.53e-09	1.54e-08	1	32.92	56.33	0.77	4.38e-09	2.19e-08	0	ras-related protein, putative, expressed
LOC_Os03g51870	0.53	1.19	1.03	0.000181	0.000539	1	0.65	1.32	0.93	0.00025	0.000654	0	FHA domain containing protein, putative, expressed
LOC_Os05g05280	11.29	25.29	1.16	5.37e-11	3.9e-10	1	11.33	21.24	0.9	3.39e-10	1.89e-09	0	zinc finger family protein, putative, expressed
LOC_Os01g43750	1.81	17.69	3.22	3.2e-25	6.09e-24	1	0.75	0.11	-2.03	3.76e-08	1.71e-07	0	cytochrome P450 72A1, putative, expressed
LOC_Os01g32120	2.54	6.93	1.41	1.41e-07	6.98e-07	1	2.84	4.65	0.69	0.00432	0.00891	0	OsCML11 - Calmodulin-related calcium sensor protein, expressed; Potential calcium sensor (By [...]
LOC_Os11g05070	0.94	2.33	1.23	0.000313	0.000888	1	1.46	2.72	0.85	0.00348	0.00729	0	sodium/calcium exchanger protein, putative, expressed
LOC_Os04g37730	2.76	6.6	1.23	1.53e-05	5.51e-05	1	3.68	6.21	0.74	0.000212	0.000561	0	RING-H2 finger protein ATL3B precursor, putative, expressed
LOC_Os10g23240	0	102.8	10.01	1.87e-05	6.63e-05	1	0	47.65	0	1	1	0	_
LOC_Os03g38020	70.72	147.95	1.06	5.01e-10	3.32e-09	1	66.52	123.73	0.89	1.68e-11	1.06e-10	0	mps one binder kinase activator-like 1A, putative, expressed
LOC_Os10g39860	62.36	128.18	1.04	8.38e-12	6.53e-11	1	67.29	119.55	0.83	7.34e-13	5.2e-12	0	expressed protein
LOC_Os11g02290	0.8	4.54	2.37	7.71e-12	6.03e-11	1	2.22	1.1	-0.96	0.0121	0.0225	0	_
LOC_Os01g19800	8.8	18.85	1.09	0.0007	0.00185	1	9.26	15.2	0.71	1.22e-05	3.95e-05	0	Os01g0303600
LOC_Os08g15650	1.91	3.95	1.01	0.00115	0.00289	1	3.68	5.66	0.61	0.00531	0.0107	0	expressed protein
LOC_Os10g01690	0.1	0.34	1.15	0.0153	0.0294	1	0.19	0.35	0.67	0.113	0.164	0	_
LOC_Os01g65986	11.03	35.98	1.7	4.46e-20	6.35e-19	1	10.84	15.53	0.51	9.43e-05	0.000265	0	DUF803 domain containing, putative, expressed
LOC_Os09g24580	2.82	6.78	1.24	0.000669	0.00178	1	18.14	12.04	-0.59	0.187	0.255	0	EF hand family protein, putative, expressed
LOC_Os04g50850	0.02	0.22	1.48	0.00107	0.00271	1	0	0.14	0	1	1	0	aspartyl protease family, putative, expressed
LOC_Os08g01630	0.17	0.55	1.26	5.31e-05	0.000175	1	0.23	0.41	0.65	0.0706	0.109	0	DNA repair metallo-beta-lactamase, putative, expressed
LOC_Os01g65710	0.66	1.51	1.07	0.0196	0.0365	1	1.06	1.59	0.53	0.219	0.291	0	conserved hypothetical protein
LOC_Os02g09970	0.18	0.66	1.45	0.0101	0.0203	1	0.63	0.72	0.15	0.859	0.899	0	expressed protein
LOC_Os01g65992	0.59	2.03	1.62	1.04e-05	3.85e-05	1	0.84	0.77	-0.12	1	1	0	expressed protein
LOC_Os06g12260	14.03	32.02	1.18	6.66e-13	5.71e-12	1	14.92	28.52	0.93	9.8e-10	5.26e-09	0	N-rich protein, putative, expressed
LOC_Os10g41900	0.02	0.2	1.36	0.000459	0.00126	1	0.01	0.08	0	1	1	0	mla1, putative
LOC_Os09g30510	2.2	4.82	1.09	1.07e-06	4.65e-06	1	2.28	3.89	0.75	0.000959	0.00225	0	Putative uncharacterized protein
LOC_Os09g38590	0.22	0.75	1.39	0.0251	0.0455	1	0.33	0.71	0.91	0.0883	0.132	0	conserved hypothetical protein
LOC_Os05g46230	32.55	65.33	1	3.95e-09	2.36e-08	1	30.77	59.36	0.95	1.72e-11	1.09e-10	0	NAP domain containing protein, putative, expressed
LOC_Os12g39620	12.5	27.34	1.12	2.36e-09	1.45e-08	1	16.19	29.94	0.88	1.61e-11	1.02e-10	0	Os12g0586000
LOC_Os02g28460	2.54	5.25	1.02	0.000429	0.00118	1	2.42	4.83	0.97	0.000806	0.00192	0	_
LOC_Os07g12390	9.41	27.99	1.56	2.04e-05	7.21e-05	1	15.05	29.19	0.95	2.06e-05	6.47e-05	0	_
LOC_Os11g44340	0.01	0.19	1.34	2.78e-05	9.62e-05	1	0.1	0.13	0.2	0.725	0.786	0	calmodulin binding protein, putative
LOC_Os03g21710	0.12	0.71	1.88	6.42e-07	2.89e-06	1	2.6	1.13	-1.14	0.000261	0.000679	0	WRKY45 transcription factor, putative, expressed
LOC_Os06g08564	25.15	74.99	1.57	2.49e-19	3.39e-18	1	28.51	48.32	0.76	4.49e-07	1.79e-06	0	OsRCI2-8 - Putative low temperature and salt responsive protein, expressed
LOC_Os01g03320	0.91	5.56	2.49	2.25e-13	2.01e-12	1	5.84	11.5	0.97	0.00782	0.0152	0	_
LOC_Os09g27950	1.82	4.01	1.1	1.56e-05	5.61e-05	1	3.07	4.47	0.53	0.0214	0.0377	0	galactosyltransferase, putative, expressed
LOC_Os03g47500	23.04	52.14	1.17	6.67e-13	5.73e-12	1	29.4	48.75	0.73	1.15e-12	8.01e-12	0	zinc finger, C3HC4 type domain containing protein, expressed
LOC_Os01g55690	0.16	0.52	1.25	0.00378	0.00846	1	0.23	0.39	0.59	0.133	0.189	0	glutelin, putative, expressed; Seed storage protein
LOC_Os04g16772	5.41	22.14	2.01	0.000476	0.0013	1	5.19	13.19	1.33	0.0424	0.0694	0	ribosomal protein S19; Protein S19 forms a complex with S13 that binds strongly to the 16S r [...]
LOC_Os11g28470	0.18	0.49	1.08	0.00996	0.0201	1	0.78	1.04	0.37	0.312	0.394	0	conserved hypothetical protein
LOC_Os04g01850	1.76	4.57	1.33	0.021	0.0389	1	7.75	11.87	0.61	0.0734	0.113	0	_
LOC_Os05g28050	0.03	0.98	3.07	6.29e-05	0.000204	1	0	0.52	0	1	1	0	conserved hypothetical protein
LOC_Os01g16354	7.25	14.63	1	1.19e-08	6.73e-08	1	7.06	13.52	0.93	3.68e-11	2.25e-10	0	rab GDP dissociation inhibitor alpha, putative, expressed
LOC_Os07g04990	39.56	82.25	1.05	3.08e-06	1.24e-05	1	57.02	84.38	0.56	7.84e-05	0.000223	0	oxidoreductase, aldo/keto reductase family protein, putative, expressed
LOC_Os03g19260	2.6	7.82	1.55	4.31e-05	0.000144	1	4.4	8.19	0.88	0.000303	0.00078	0	expressed protein
LOC_Os05g39000	0.05	0.23	1.11	7.01e-05	0.000226	1	0.03	0.12	0.74	0.00443	0.00911	0	KIP1, putative, expressed
LOC_Os06g07350	25.94	63.45	1.29	3.72e-13	3.24e-12	1	28.46	56.62	0.99	1.03e-11	6.64e-11	0	RNA-binding motif protein, putative, expressed
LOC_Os07g40620	13.93	31.83	1.19	4.01e-14	3.82e-13	1	15.89	29.69	0.9	1.47e-11	9.35e-11	0	saccharopine dehydrogenase, putative, expressed
LOC_Os04g45510	0	4.23	5.44	2.07e-15	2.19e-14	1	0	0.55	0	1	1	0	Putative uncharacterized protein
LOC_Os02g45000	29.39	61.35	1.06	1.19e-06	5.15e-06	1	45.25	80.23	0.82	9e-06	2.97e-05	0	expressed protein
LOC_Os08g45230	0	0.22	1.68	2.17e-05	7.61e-05	1	0.01	0.15	0	1	1	0	ENTH domain containing protein, expressed
LOC_Os01g45110	0.27	2.2	2.66	1.47e-08	8.27e-08	1	1.31	1.33	0.02	0.944	0.964	0	anthocyanin 3-O-beta-glucosyltransferase, putative, expressed
LOC_Os06g13990	0	0.3	2	7.15e-05	0.00023	1	0	0.23	0	1	1	0	_
LOC_Os10g35400	0	0.13	1.11	0.000268	0.000772	1	0	0.09	0	1	1	0	_
LOC_Os08g34800	1.44	4.23	1.49	6.73e-06	2.58e-05	1	3.86	5.12	0.4	0.202	0.272	0	expressed protein
LOC_Os05g25040	0.06	0.26	1.15	0.00295	0.00675	1	0.05	0.16	0.81	0.0126	0.0235	0	expressed protein
LOC_Os11g09010	11.47	36.34	1.66	8.9e-20	1.25e-18	1	19.15	33.55	0.81	1.86e-07	7.77e-07	0	lipase, putative, expressed
LOC_Os07g08430	16.37	33.21	1.02	9.56e-10	6.1e-09	1	23.02	31.54	0.45	0.00155	0.00348	0	indole-3-glycerol phosphate lyase, chloroplast precursor, putative, expressed
LOC_Os03g48440	0.29	0.91	1.38	0.0193	0.036	1	0.36	0.5	0.37	0.557	0.638	0	_
LOC_Os07g44970	9.95	21.47	1.1	1.68e-11	1.27e-10	1	9.9	19.8	0.99	1.81e-10	1.04e-09	0	XPA-binding protein 2, putative, expressed
LOC_Os10g35460	6.16	13.73	1.14	7.06e-10	4.6e-09	1	14.93	18.17	0.28	0.206	0.276	0	COBRA, putative, expressed
LOC_Os01g48930	122.25	258.88	1.08	8.19e-10	5.28e-09	1	125.74	209.14	0.73	3.4e-07	1.38e-06	0	splicing factor-related, putative, expressed
LOC_Os01g62980	9.08	26.7	1.54	6.56e-07	2.95e-06	1	15.32	25.88	0.75	0.0031	0.00657	0	LTPL101 - Protease inhibitor/seed storage/LTP family protein precursor, expressed
LOC_Os02g47390	0.03	0.21	1.21	0.000648	0.00173	1	0.23	0.25	0.07	0.817	0.864	0	_
LOC_Os10g30790	26.95	83.52	1.63	2.47e-14	2.4e-13	1	48.25	86.9	0.85	1.9e-07	7.92e-07	0	inorganic phosphate transporter, putative, expressed; High-affinity transporter for external [...]
LOC_Os03g42810	1.73	3.88	1.12	5.73e-05	0.000188	1	1.91	3	0.62	0.00643	0.0127	0	endonuclease/exonuclease/phosphatase family domain containing protein, expressed
LOC_Os03g60600	9.71	22.36	1.19	1.76e-13	1.58e-12	1	11.32	20.6	0.86	1.46e-10	8.46e-10	0	zinc knuckle domain containing protein, expressed
LOC_Os02g07700	4.76	13.22	1.45	1.39e-07	6.85e-07	1	5.75	10.98	0.92	0.000434	0.00109	0	_
LOC_Os11g40760	3.42	7.91	1.19	8.44e-07	3.74e-06	1	3.49	5.93	0.75	0.00231	0.00502	0	_
LOC_Os09g09040	0.24	0.98	1.65	0.00487	0.0106	1	0.2	0.52	0	1	1	0	_
LOC_Os01g44050	7.78	15.93	1.02	2.39e-07	1.14e-06	1	11.49	14.72	0.36	0.0261	0.0451	0	siroheme synthase, putative, expressed
LOC_Os01g33460	0.16	0.46	1.11	0.00046	0.00126	1	0.19	0.22	0.14	0.591	0.668	0	retrotransposon protein, putative, unclassified
LOC_Os01g73420	7.94	16.86	1.08	5.21e-10	3.44e-09	1	8.56	15.15	0.82	1.26e-07	5.37e-07	0	mitochondrial carrier protein, putative, expressed
LOC_Os08g24750	0.08	0.47	1.63	1.66e-06	7.03e-06	1	0.3	0.39	0.27	0.442	0.525	0	xyloglucan fucosyltransferase, putative, expressed
LOC_Os06g10020	0.17	1.55	2.6	2.32e-08	1.27e-07	1	0.79	1.18	0.53	0.149	0.209	0	_
LOC_Os01g03890	4.26	10.23	1.24	0.000339	0.000956	1	3.63	4.73	0.37	0.1	0.148	0	DUF260 domain containing protein, putative, expressed
LOC_Os03g52810	0.07	0.24	1.05	8.25e-06	3.11e-05	1	0.06	0.15	0.62	0.00382	0.00794	0	retrotransposon protein, putative, unclassified
LOC_Os03g33920	0.36	1.6	1.87	0.000155	0.000467	1	0.78	1.5	0.87	0.132	0.188	0	conserved hypothetical protein
LOC_Os05g41930	98.04	197.75	1.01	2.12e-08	1.17e-07	1	91.75	162.45	0.82	7.74e-08	3.39e-07	0	N-rich protein, putative, expressed
LOC_Os06g08740	32.96	69.91	1.08	5.58e-11	4.05e-10	1	36.88	62.63	0.76	1.97e-12	1.34e-11	0	expressed protein
LOC_Os06g10340	11.06	23.28	1.07	0.0219	0.0403	1	11.39	12.62	0.15	0.658	0.728	0	autophagy-related protein 12, putative, expressed; Involved in cytoplasm to vacuole transpor [...]
LOC_Os06g12690	65.51	143	1.12	8.07e-11	5.76e-10	1	64.6	126.75	0.97	1.56e-12	1.08e-11	0	DCN1-like protein 2, putative, expressed
LOC_Os01g73662	0.06	0.28	1.22	0.00918	0.0187	1	0.12	0.15	0.2	0.713	0.776	0	expressed protein
LOC_Os05g43680	11.29	23.64	1.06	7.38e-06	2.8e-05	1	12.41	22.22	0.84	3.75e-05	0.000113	0	Os05g0512500
LOC_Os03g17730	17.29	43.66	1.33	2.33e-13	2.08e-12	1	20.64	35.72	0.79	1.39e-08	6.61e-08	0	P-protein, putative, expressed
LOC_Os01g51080	0.08	0.27	1.04	0.000864	0.00224	1	0.1	0.11	0.05	0.908	0.936	0	retrotransposon protein, putative, unclassified
LOC_Os01g36060	1.51	4.03	1.36	6.09e-05	0.000198	1	3.18	5.04	0.65	0.00443	0.00911	0	_
LOC_Os09g21670	0	0.24	1.76	1.74e-05	6.2e-05	1	0	0.06	0	1	1	0	_
LOC_Os03g60220	2.83	5.83	1.02	8.32e-05	0.000264	1	4.94	7.19	0.53	0.00737	0.0144	0	DUF567 domain containing protein, putative, expressed
LOC_Os01g43720	0.22	0.99	1.77	1.21e-08	6.85e-08	1	0.29	0.03	-1.54	0.000157	0.000425	0	Os01g0627600
LOC_Os12g23780	20.76	47.15	1.18	6.76e-11	4.87e-10	1	20.7	41.13	0.99	1.74e-09	9.05e-09	0	_
LOC_Os01g48030	0.23	0.86	1.56	0.00271	0.00626	1	0.5	0.69	0.39	0.425	0.509	0	_
LOC_Os04g35910	20.26	43.02	1.08	5.17e-11	3.77e-10	1	21.86	41.45	0.92	1.15e-11	7.34e-11	0	Os04g0440000
LOC_Os06g23390	0.47	1.09	1.06	0.00261	0.00606	1	0.71	0.9	0.3	0.337	0.419	0	IQ calmodulin-binding motif family protein, putative
LOC_Os04g53450	5.94	13.04	1.12	1.97e-10	1.35e-09	1	5.76	11.49	0.98	3.28e-10	1.84e-09	0	expressed protein
LOC_Os02g26404	16.01	49.83	1.63	1.08e-15	1.17e-14	1	15.7	23.2	0.56	0.00186	0.00412	0	expressed protein
LOC_Os05g44310	25.4	98.04	1.94	7.62e-25	1.42e-23	1	21.23	36.78	0.79	5.74e-09	2.84e-08	0	vesicle-fusing ATPase, putative, expressed
LOC_Os07g43400	0.01	0.17	1.26	0.00104	0.00265	1	0.03	0.06	0	1	1	0	_
LOC_Os03g59740	174.83	364.09	1.06	1.07e-09	6.79e-09	1	171.8	341.75	0.99	2.35e-10	1.34e-09	0	annotation not avaliable
LOC_Os11g31540	0.5	1.59	1.5	0.00106	0.00269	1	6.82	5.88	-0.21	0.739	0.798	0	BRASSINOSTEROID INSENSITIVE 1-associated receptor kinase 1 precursor, putative, expressed
LOC_Os06g33040	7	14.27	1.02	3.4e-09	2.05e-08	1	6.67	12.62	0.91	2.67e-10	1.51e-09	0	_
LOC_Os04g32480	0.45	1.02	1.03	0.0185	0.0347	1	0.96	1.6	0.68	0.0364	0.0607	0	zinc-finger protein, putative, expressed
LOC_Os04g48050	27.13	54.66	1.01	3.33e-09	2.01e-08	1	29.05	49.76	0.77	5.86e-08	2.6e-07	0	RING zinc finger protein, putative, expressed
LOC_Os01g67430	0.11	0.38	1.19	0.0062	0.0131	1	0.33	0.51	0.51	0.242	0.318	0	Os01g0900400
LOC_Os02g26430	0.03	0.44	2.07	0.000544	0.00147	1	0.31	0.93	1.31	0.0601	0.0944	0	OsWRKY42 - Superfamily of TFs having WRKY and zinc finger domains, expressed
LOC_Os03g53780	0.3	0.84	1.25	0.00737	0.0153	1	0.42	0.59	0.39	0.275	0.354	0	ammonium transporter 2, putative
LOC_Os01g69090	8.94	17.97	1	1.51e-09	9.42e-09	1	10.6	17.46	0.71	2.09e-07	8.68e-07	0	CBS domain-containing protein, putative, expressed
LOC_Os03g60710	10.88	23.06	1.08	3.26e-11	2.42e-10	1	11.36	20.41	0.84	3.58e-10	2e-09	0	Os03g0821900
LOC_Os11g06110	0.07	0.29	1.21	0.00715	0.0149	1	0.1	0.26	0.84	0.0426	0.0696	0	Os11g0160000
LOC_Os03g53080	1.35	3.22	1.2	2.85e-07	1.35e-06	1	1.53	2.31	0.57	0.0068	0.0134	0	zinc finger, C3HC4 type domain containing protein, expressed
LOC_Os11g29900	10.66	23.32	1.12	2.78e-10	1.88e-09	1	10.82	18.81	0.79	1.53e-09	8.05e-09	0	expressed protein
LOC_Os05g46395	14.86	31.57	1.08	0.00161	0.00391	1	14.42	28.85	0.99	6.51e-06	2.19e-05	0	expressed protein
LOC_Os05g05710	42	88.97	1.08	2.6e-10	1.77e-09	1	38.6	73.12	0.92	1.31e-11	8.33e-11	0	serine/threonine-protein phosphatase 2A regulatory subunit B subunitgamma, putative, expressed
LOC_Os05g50700	0.94	2.93	1.54	0.00151	0.0037	1	3.7	5.5	0.56	0.0197	0.0351	0	WRKY DNA-binding domain containing protein, expressed
LOC_Os05g44050	109.44	226.74	1.05	1.36e-09	8.52e-09	1	117.57	213.28	0.86	1.43e-09	7.52e-09	0	ras-related protein, putative, expressed
LOC_Os01g71320	4.23	9.03	1.08	1.53e-09	9.57e-09	1	4.4	8.11	0.87	3.59e-08	1.63e-07	0	hexokinase, putative, expressed; Fructose and glucose phosphorylating enzyme. May be involve [...]
LOC_Os03g38740	8.62	31.58	1.86	4.17e-21	6.34e-20	1	6.74	13.27	0.97	2.29e-09	1.18e-08	0	Dicer, putative, expressed; Probably involved in the RNA silencing pathway. May cleave doubl [...]
LOC_Os01g24030	0.72	1.71	1.15	0.00149	0.00364	1	0.7	1.23	0.74	0.00296	0.00631	0	AMP-binding enzyme, putative, expressed
LOC_Os02g11870	0.17	1.2	2.24	1.38e-06	5.91e-06	1	0.63	1.35	0.98	0.0122	0.0227	0	expressed protein
LOC_Os08g08830	10.91	24.42	1.16	3.38e-12	2.74e-11	1	10.98	21.47	0.96	5.22e-12	3.44e-11	0	expressed protein
LOC_Os05g07720	0.04	0.2	1.11	0.0195	0.0364	1	0.06	0.12	0	1	1	0	alliin lyase precursor, putative, expressed
LOC_Os01g01870	6.72	16.2	1.26	8.51e-10	5.47e-09	1	10.68	18.99	0.82	9.98e-09	4.82e-08	0	Putative uncharacterized protein P0482C06.23-1
LOC_Os01g35990	4.16	9.47	1.17	1.31e-06	5.62e-06	1	4.46	9.01	1	6.84e-09	3.36e-08	0	RNAse P Rpr2/Rpp21 subunit domain containing protein, expressed
LOC_Os10g20480	16.43	33.31	1.02	3.4e-08	1.82e-07	1	0	0	0	1	1	0	_
LOC_Os07g10620	0.09	0.33	1.18	0.00696	0.0146	1	0.23	0.14	-0.46	0.306	0.387	0	expressed protein
LOC_Os03g16940	0.16	0.85	1.87	0.000206	0.000608	1	0.43	0.69	0.59	0.229	0.303	0	glyoxalase family protein, putative, expressed
LOC_Os03g20600	3.55	10.08	1.48	0.000235	0.000684	1	9.19	15.81	0.78	0.000592	0.00144	0	expressed protein
LOC_Os12g09320	0.01	0.44	2.32	1.78e-05	6.35e-05	1	0.01	0.03	0	1	1	0	amino acid transporter, putative
LOC_Os05g12260	30.97	93.63	1.59	8.56e-18	1.06e-16	1	36.49	63.84	0.81	6.05e-10	3.29e-09	0	CAPIP1, putative, expressed
LOC_Os07g35660	0.12	0.39	1.12	0.00528	0.0114	1	0.12	0.21	0.49	0.225	0.298	0	TKL_IRAK_DUF26-lc.21 - DUF26 kinases have homology to DUF26 containing loci, expressed
LOC_Os09g28160	1.49	5.59	1.84	1.62e-11	1.23e-10	1	2.63	5.22	0.96	0.000708	0.0017	0	phosphate carrier protein, mitochondrial precursor, putative, expressed
LOC_Os12g26290	7.5	17.02	1.17	7.38e-07	3.29e-06	1	14.95	16.41	0.13	0.452	0.536	0	alpha-DOX2, putative, expressed
LOC_Os03g18740	43.55	87.72	1.01	2.18e-06	9.04e-06	1	73.85	111.93	0.6	0.000996	0.00233	0	oxidoreductase, short chain dehydrogenase/reductase family, putative, expressed
LOC_Os11g29870	2.51	6.31	1.3	8e-06	3.02e-05	1	4.96	7.11	0.51	0.012	0.0223	0	OsWRKY72 - Superfamily of TFs having WRKY and zinc finger domains, expressed
LOC_Os01g34850	0.11	0.39	1.22	0.00404	0.00898	1	0.14	0.2	0.35	0.406	0.489	0	OsHKT2;3 - Na+ transporter, expressed; Probable cation transporter. May be involved in regul [...]
LOC_Os03g60650	14.99	30.38	1.01	1.09e-07	5.48e-07	1	19.88	35.74	0.84	1.37e-08	6.51e-08	0	protein phosphatase 2C, putative, expressed; Protein phosphatase that acts on XA21 pathogen [...]
LOC_Os01g64310	2.54	6.99	1.43	4.58e-09	2.73e-08	1	7.01	7.77	0.15	0.271	0.349	0	no apical meristem protein, putative, expressed
LOC_Os01g41430	0.58	1.43	1.16	0.000113	0.000349	1	1.49	1.01	-0.52	0.168	0.232	0	UDP-glucoronosyl and UDP-glucosyl transferase, putative, expressed
LOC_Os03g57090	1.9	4.22	1.11	6.85e-06	2.62e-05	1	2.51	3.87	0.61	0.00468	0.00955	0	arv1, putative, expressed
LOC_Os03g17800	2.88	6.02	1.04	5.47e-05	0.00018	1	2.69	5.42	0.98	1.73e-06	6.31e-06	0	phosphatidylinositol transfer protein alpha isoform, putative, expressed
LOC_Os03g31510	27.66	61.74	1.16	6.93e-10	4.51e-09	1	40.08	73.72	0.88	6.2e-09	3.06e-08	0	Cysteine proteinase inhibitor 8 precursor (Oryzacystatin-8) (Oryzacystatin VIII) (OC-VIII); [...]
LOC_Os06g47100	0.02	0.25	1.48	0.00103	0.00263	1	0.07	0.11	0	1	1	0	OsFBX203 - F-box domain containing protein, expressed
LOC_Os09g23150	4.19	9.2	1.12	7.59e-07	3.38e-06	1	4.44	7.41	0.73	9.91e-06	3.26e-05	0	monoglyceride lipase, putative, expressed
LOC_Os08g05770	0.04	0.36	1.71	0.00136	0.00336	1	0.17	0.12	0	1	1	0	expressed protein
LOC_Os08g28700	1.19	2.48	1	0.00236	0.00553	1	1.67	2.43	0.51	0.0512	0.0819	0	dnaJ domain containing protein, expressed
LOC_Os04g02620	46.25	113.13	1.29	1.53e-10	1.07e-09	1	45.28	87.65	0.95	1.67e-07	7.01e-07	0	oxidoreductase, short chain dehydrogenase/reductase family, putative, expressed
LOC_Os02g57430	11.5	26.65	1.21	7.28e-11	5.22e-10	1	11.94	22.1	0.88	6.51e-09	3.21e-08	0	DNL zinc finger domain containing protein, putative, expressed
LOC_Os11g43049	0.06	0.76	2.43	0.0113	0.0225	1	0.02	0	0	1	1	0	exo70 exocyst complex subunit, putative
LOC_Os06g01710	0.42	1.2	1.31	0.0044	0.00969	1	0.75	1.49	0.9	0.0587	0.0924	0	_
LOC_Os06g46350	2.45	5.46	1.12	7.57e-05	0.000242	1	3.47	5.85	0.74	0.00159	0.00356	0	PLA IIIA/PLP7, putative, expressed
LOC_Os04g55710	77.06	162.49	1.08	4.85e-06	1.89e-05	1	217.64	254.56	0.23	0.117	0.169	0	transposon protein, putative, unclassified, expressed
LOC_Os01g54510	14.36	29.1	1.01	4.72e-07	2.17e-06	1	15.9	30.76	0.95	1.11e-11	7.1e-11	0	MAC/Perforin domain containing protein, putative, expressed
LOC_Os04g32740	1.88	4.55	1.24	1.17e-05	4.3e-05	1	5.12	5.33	0.06	0.805	0.854	0	hydrolase, NUDIX family, domain containing protein, expressed
LOC_Os03g52630	136.55	292.33	1.1	4.4e-09	2.62e-08	1	138.14	267.41	0.95	4.1e-10	2.27e-09	0	endoglucanase, putative, expressed
LOC_Os07g36560	0.07	0.3	1.23	0.00136	0.00336	1	0.25	0.58	0.96	0.0157	0.0285	0	_
LOC_Os01g49670	20.35	43.9	1.11	2.2e-09	1.35e-08	1	18.96	35.87	0.92	4.04e-11	2.46e-10	0	_
LOC_Os03g27110	0.14	0.46	1.23	0.00553	0.0119	1	0.06	0.17	0	1	1	0	hydrolase protein, putative, expressed
LOC_Os05g43850	51.53	103.38	1	1.79e-09	1.11e-08	1	52.74	95.87	0.86	1.87e-10	1.07e-09	0	OsFBT9 - F-box and tubby domain containing protein, expressed
LOC_Os07g38420	13.85	30.37	1.13	4.51e-12	3.61e-11	1	14.25	27.9	0.96	1.12e-11	7.16e-11	0	pre-mRNA-splicing factor, putative, expressed
LOC_Os03g55600	45.44	95.29	1.07	1.71e-10	1.19e-09	1	46.11	86.82	0.91	7.23e-11	4.31e-10	0	CAMK_CAMK_like.22 - CAMK includes calcium/calmodulin depedent protein kinases, expressed; Ma [...]
LOC_Os05g45410	0.98	2.78	1.42	5.46e-07	2.48e-06	1	2.73	4.49	0.7	0.0352	0.0589	0	HSF-type DNA-binding domain containing protein, expressed; Transcriptional regulator that sp [...]
LOC_Os11g02305	9.76	25.77	1.39	1.86e-13	1.66e-12	1	11.49	23	1	1.68e-10	9.69e-10	0	expressed protein
LOC_Os03g05370	0.01	0.74	2.88	4.19e-08	2.22e-07	1	0.07	0.18	0	1	1	0	_
LOC_Os03g60380	3.32	7.77	1.2	2.35e-09	1.44e-08	1	5.35	7.84	0.54	0.00056	0.00137	0	cinnamoyl CoA reductase, putative, expressed
LOC_Os01g11130	0.04	0.19	1.09	0.00103	0.00261	1	0.06	0.11	0.42	0.199	0.268	0	RNA recognition motif containing protein, putative, expressed
LOC_Os09g36890	7.37	14.97	1.01	4.58e-08	2.41e-07	1	8.84	16.05	0.85	6.24e-08	2.76e-07	0	hydroxyproline-rich glycoprotein family protein, putative, expressed
LOC_Os06g15170	13.7	30.2	1.13	3.96e-06	1.57e-05	1	16.25	30.48	0.9	0.000527	0.0013	0	3-ketoacyl-CoA synthase, putative, expressed
LOC_Os02g04130	2.9	8.06	1.45	0.000751	0.00197	1	24.72	23.38	-0.08	0.893	0.925	0	DUF1645 domain containing protein, putative, expressed
LOC_Os02g35329	0.16	1.24	2.38	1.24e-07	6.17e-07	1	1.74	1.73	-0.01	0.967	0.983	0	RING-H2 finger protein ATL3F, putative, expressed; Functions as a E3 ubiquitin-protein ligas [...]
LOC_Os01g60640	1.07	5.4	2.23	7.44e-15	7.56e-14	1	6.41	9.12	0.5	0.0113	0.0212	0	OsWRKY21 - Superfamily of TFs having WRKY and zinc finger domains, expressed
LOC_Os07g41420	0.41	1.02	1.13	0.00085	0.00221	1	0.64	0.94	0.49	0.239	0.314	0	_
LOC_Os01g40260	0.33	4.06	3.28	4.85e-21	7.35e-20	1	4.31	5.78	0.41	0.0724	0.111	0	OsWRKY77 - Superfamily of TFs having WRKY and zinc finger domains, expressed
LOC_Os05g05080	0.1	3.09	4.01	6.04e-08	3.13e-07	1	0.58	0.45	0	1	1	0	_
LOC_Os02g56460	0.04	0.33	1.68	0.000261	0.000754	1	0.16	0.28	0.54	0.215	0.287	0	dehydrogenase, putative, expressed
LOC_Os06g10100	0.69	1.52	1.04	0.00312	0.0071	1	1.03	1.85	0.78	0.00518	0.0105	0	expressed protein
LOC_Os02g37320	5.3	12.78	1.25	0.0202	0.0375	1	27.93	24.57	-0.18	1	1	0	heavy metal associated domain containing protein, expressed
LOC_Os01g69080	49.63	127.45	1.36	3.76e-16	4.19e-15	1	55.21	107.78	0.96	1.76e-11	1.11e-10	0	acyl-desaturase, chloroplast precursor, putative, expressed
LOC_Os06g39330	2.49	6.08	1.25	0.00029	0.000829	1	4.84	9.23	0.92	1.74e-05	5.49e-05	0	UDP-glucoronosyl and UDP-glucosyl transferase domain containing protein, expressed
LOC_Os05g32630	18.85	41.34	1.13	7.63e-09	4.42e-08	1	19.09	33.79	0.82	2.23e-09	1.15e-08	0	mitochondrial carrier protein, putative, expressed
LOC_Os08g35600	1.82	4.38	1.22	1.23e-05	4.52e-05	1	3.16	5.03	0.66	0.000234	0.000615	0	Os08g0457400
LOC_Os12g43630	67.07	161.09	1.26	7.9e-10	5.1e-09	1	66.63	120.54	0.85	1.7e-08	8.01e-08	0	Malate dehydrogenase, glyoxysomal precursor (EC 1.1.1.37)
LOC_Os04g33190	58.21	125.09	1.1	5.77e-10	3.78e-09	1	77.78	131.38	0.76	3.59e-07	1.45e-06	0	AMP-binding enzyme, putative, expressed
LOC_Os01g50000	2.62	5.42	1.02	0.00117	0.00293	1	2.12	3.85	0.83	0.00462	0.00944	0	_
LOC_Os08g01380	1071.73	2220.64	1.05	3.28e-08	1.76e-07	1	1685.08	3092.53	0.88	6.8e-09	3.34e-08	0	Ferredoxin-1, chloroplast precursor (Ferredoxin I) (Anti-disease protein 1); Ferredoxins are [...]
LOC_Os11g42090	0.02	0.17	1.13	5.81e-06	2.24e-05	1	0.04	0.11	0.65	0.0107	0.0202	0	Leucine Rich Repeat family protein, expressed
LOC_Os12g05870	0.42	1.22	1.33	0.0153	0.0293	1	1.17	2.05	0.76	0.0881	0.132	0	Cupin domain containing protein; May play a role in plant defense. Probably has no oxalate o [...]
LOC_Os04g44600	0.14	0.57	1.51	0.0143	0.0276	1	0.09	0.43	0	1	1	0	CRP1 - Cysteine-rich family protein precursor, expressed
LOC_Os01g66440	0.21	0.91	1.71	0.000148	0.000448	1	0.23	0.54	0.95	0.0277	0.0476	0	_
LOC_Os07g07350	66.43	240.8	1.86	5.26e-20	7.47e-19	1	76.04	267.41	1.81	4.42e-40	1.16e-38	1	zinc finger A20 and AN1 domain-containing stress-associated protein, putative, expressed; Ma [...]
LOC_Os02g12350	0.36	20.63	5.5	2.55e-80	2.42e-78	1	0.19	11.12	5.3	7.95e-118	1.04e-115	1	histone deacetylase, putative, expressed
LOC_Os02g06360	7.57	17.68	1.21	9.92e-06	3.69e-05	1	6.79	15.02	1.13	3.74e-09	1.89e-08	1	Os02g0158300
LOC_Os04g45890	0.1	34.89	7.47	9.45e-95	1.23e-92	1	0.25	22.05	5.98	8.14e-123	1.15e-120	1	_
LOC_Os01g57890	0.42	1.02	1.1	0.000135	0.000412	1	0.36	1.01	1.27	3.6e-07	1.45e-06	1	Homeobox domain containing protein, expressed; Probable transcription factor (By similarity)
LOC_Os02g47110	10.91	53.33	2.28	1.12e-30	2.8e-29	1	10.49	47.86	2.18	3.36e-54	1.35e-52	1	Putative ADP-ribosylation factor (Putative uncharacterized protein)
LOC_Os02g06090	0.22	2.13	2.8	1.27e-16	1.46e-15	1	0.21	2.46	3.03	1.27e-36	2.96e-35	1	phytosulfokine receptor precursor, putative, expressed
LOC_Os12g29480	0.91	1.95	1.02	0.0139	0.0269	1	0.86	1.91	1.06	0.00506	0.0102	1	SAM domain containing protein, putative, expressed
LOC_Os05g07050	19.17	40.77	1.08	4.83e-10	3.2e-09	1	17.25	36.34	1.07	5.45e-15	4.54e-14	1	pre-mRNA-processing-splicing factor 8, putative, expressed
LOC_Os05g25210	12.75	80.39	2.65	1.21e-47	5.57e-46	1	13.99	43.73	1.64	1.71e-23	2.35e-22	1	expressed protein
LOC_Os06g02410	1.9	3.94	1.02	0.000102	0.000317	1	2.5	5.9	1.2	7.98e-09	3.89e-08	1	expressed protein
LOC_Os09g28220	11	23.45	1.08	1.77e-09	1.1e-08	1	11.74	30	1.35	6.77e-21	8.17e-20	1	NFKB, putative, expressed
LOC_Os11g30760	3.63	33.25	3.16	1.15e-29	2.74e-28	1	7.39	29.53	1.98	7.43e-31	1.38e-29	1	hypothetical protein
LOC_Os09g27670	2.28	144.2	5.92	8.74e-99	1.22e-96	1	4.39	154.21	5.1	3.78e-162	8.2e-160	1	_
LOC_Os02g26700	227	881.8	1.96	3.85e-21	5.87e-20	1	239.14	868.13	1.86	4.33e-34	9.12e-33	1	cation transport regulator-like protein 1, putative, expressed
LOC_Os04g32620	1.45	5.65	1.9	2e-14	1.96e-13	1	2.58	7.41	1.49	9.64e-15	7.89e-14	1	ethylene-responsive transcription factor ERF114, putative, expressed
LOC_Os10g27000	11.17	28.27	1.33	0.007	0.0147	1	13.6	39.82	1.54	0.0018	0.004	1	_
LOC_Os12g39320	8.26	35.35	2.08	6.52e-25	1.22e-23	1	8.19	27.91	1.76	1.82e-29	3.19e-28	1	DUF221 domain containing protein, expressed
LOC_Os03g16480	21.77	54.99	1.33	2.9e-13	2.55e-12	1	25.6	71.62	1.48	7e-22	8.83e-21	1	zinc finger family protein, putative, expressed
LOC_Os11g37980	0.97	3.15	1.6	2e-09	1.24e-08	1	0.98	2.95	1.5	1.26e-10	7.37e-10	1	GAUT2/LGT2, putative, expressed
LOC_Os02g53130	0.82	14.98	4.03	8.47e-90	9.99e-88	1	5.47	36.12	2.7	1.91e-27	3.1e-26	1	nitrate reductase, putative, expressed
LOC_Os03g44620	74.18	197.83	1.41	2.03e-14	1.98e-13	1	76.41	167.14	1.13	4.18e-14	3.27e-13	1	Os03g0648400
LOC_Os04g49550	2.42	5.65	1.19	6.76e-06	2.58e-05	1	3.46	10.7	1.6	1.38e-09	7.29e-09	1	RING-H2 finger protein ATL2A, putative, expressed
LOC_Os09g31430	3.27	7.5	1.17	1.47e-06	6.24e-06	1	2.82	9.21	1.67	2.29e-18	2.36e-17	1	Os9bglu30 - beta-glucosidase, similar to Os4bglu12 exoglucanase, expressed
LOC_Os03g03420	17.86	41.38	1.21	8.44e-11	6.02e-10	1	16.59	37.74	1.18	2.88e-12	1.94e-11	1	Os03g0125700
LOC_Os11g36830	3.1	10.54	1.73	2.59e-13	2.29e-12	1	5.11	15.92	1.62	1.69e-28	2.86e-27	1	Os11g0576900
LOC_Os01g09640	25.64	89.58	1.8	4.31e-21	6.55e-20	1	18.71	82.63	2.14	2.01e-54	8.16e-53	1	Myb transcription factor, putative, expressed
LOC_Os10g02910	0	0.11	1.04	6.26e-05	0.000204	1	0	0.15	1.33	9.82e-08	4.24e-07	1	transposon protein, putative, unclassified, expressed
LOC_Os03g12820	3.14	2190.55	9.4	5.09e-176	2.81e-173	1	5.24	1978.46	8.53	5.24e-210	1.98e-207	1	ATP8, putative, expressed
LOC_Os09g29840	38.02	369.19	3.28	6.99e-42	2.68e-40	1	28.83	297.51	3.36	1.34e-104	1.42e-102	1	heat shock protein, putative, expressed
LOC_Os04g44100	1.47	32.25	4.37	5.87e-69	4.44e-67	1	1.41	29.12	4.28	8.79e-95	7.99e-93	1	Os04g0521700
LOC_Os06g45000	21.09	71.44	1.76	4.08e-21	6.21e-20	1	19.27	62.03	1.68	2.32e-29	4.04e-28	1	Os06g0660700
LOC_Os01g60830	6.07	14.37	1.23	8.39e-05	0.000266	1	3.74	14.02	1.88	5.72e-14	4.43e-13	1	Os01g0823600
LOC_Os09g29660	8.02	23.94	1.57	5.4e-08	2.81e-07	1	9.57	31.6	1.71	3.17e-18	3.25e-17	1	white-brown complex homolog protein 11, putative, expressed
LOC_Os06g01690	9.02	22.82	1.33	6.49e-15	6.62e-14	1	8.41	21.92	1.37	2.84e-21	3.48e-20	1	septum site-determining protein minD, putative, expressed
LOC_Os04g27800	0.63	109.44	7.23	2.74e-41	1.03e-39	1	0.88	80.6	6.37	5.01e-18	5.07e-17	1	_
LOC_Os02g07930	14.79	31.69	1.09	2.9e-10	1.96e-09	1	10.69	37.84	1.81	8.5e-34	1.77e-32	1	B-box zinc finger family protein, putative, expressed
LOC_Os05g45680	0.07	0.79	2.41	5.18e-07	2.36e-06	1	0.15	0.79	1.82	4.63e-05	0.000137	1	retrotransposon protein, putative, unclassified
LOC_Os02g39360	124.09	257.43	1.05	2.57e-09	1.56e-08	1	139.61	288.73	1.05	3.46e-13	2.52e-12	1	B-box zinc finger family protein, putative, expressed
LOC_Os12g34390	0.01	0.38	2.13	9.73e-06	3.62e-05	1	0.04	0.35	1.66	0.000453	0.00113	1	_
LOC_Os07g08934	1.66	6.2	1.84	8.64e-10	5.54e-09	1	1.63	5.22	1.62	3.95e-08	1.78e-07	1	_
LOC_Os07g26690	484.61	1115.61	1.2	3.32e-12	2.7e-11	1	420.77	1224.28	1.54	4.64e-20	5.34e-19	1	aquaporin protein, putative, expressed; Aquaporins facilitate the transport of water and sma [...]
LOC_Os04g39080	2.18	7.05	1.65	4.62e-14	4.37e-13	1	3.41	10.76	1.63	4.26e-21	5.18e-20	1	_
LOC_Os03g04760	0.01	0.32	1.94	2.91e-06	1.18e-05	1	0.35	0.83	1.05	0.00441	0.00908	1	expressed protein
LOC_Os04g52540	4.9	13.73	1.47	1.39e-18	1.82e-17	1	5.65	12.68	1.15	1.47e-17	1.45e-16	1	retrotransposon protein, putative, unclassified, expressed; Probably involved in the RNA sil [...]
LOC_Os03g60780	13.51	805.56	5.89	2.65e-134	7.31e-132	1	14.26	981.82	6.1	4.92e-242	2.93e-239	1	armadillo/beta-catenin-like repeat containing protein, expressed
LOC_Os03g55340	0.22	0.63	1.19	4.65e-05	0.000155	1	0.25	0.82	1.4	8.88e-08	3.86e-07	1	Os03g0761300
LOC_Os03g56420	22.3	56.98	1.35	3.69e-14	3.53e-13	1	26.14	55.11	1.07	7e-11	4.18e-10	1	Os03g0775600
LOC_Os10g07270	17.32	41.94	1.27	7.72e-10	5e-09	1	13.95	35.67	1.35	2.42e-23	3.3e-22	1	ubiquitin carboxyl-terminal hydrolase 5, putative, expressed
LOC_Os05g29050	3.68	11.25	1.58	3.56e-14	3.41e-13	1	3.32	7.69	1.19	1.07e-17	1.06e-16	1	phospholipase D p1, putative, expressed
LOC_Os02g45380	0.37	2.83	2.64	9.07e-16	9.85e-15	1	0.18	2.81	3.36	2.18e-25	3.25e-24	1	MATE domain containing protein, expressed
LOC_Os04g31620	7.87	20.75	1.39	2.23e-16	2.52e-15	1	7.7	19	1.29	1.78e-20	2.1e-19	1	(japonica cultivar-group) Os04g0385700 (Os04g0385700) mRNA, complete cds
LOC_Os01g03980	9.41	49.92	2.4	8e-22	1.28e-20	1	8.65	60.11	2.78	5.14e-59	2.31e-57	1	expressed protein
LOC_Os06g02640	0.15	6.35	4.67	1.65e-18	2.14e-17	1	0.16	4.31	4.08	5.81e-22	7.36e-21	1	ripening-related protein precursor, putative
LOC_Os04g37790	3.88	34.43	3.12	4.05e-41	1.51e-39	1	6.89	38.74	2.47	1.69e-45	5.27e-44	1	expressed protein
LOC_Os02g48964	34.27	92.34	1.43	5.17e-14	4.89e-13	1	33.34	81.59	1.29	9.82e-19	1.04e-17	1	WD-40 repeat family protein, putative, expressed
LOC_Os02g42350	16.5	116.55	2.81	8.13e-43	3.22e-41	1	17.05	104.94	2.61	5.56e-39	1.4e-37	1	nitrilase, putative, expressed; Highly specific for beta-cyano-L-alanine (Ala(CN)). Low acti [...]
LOC_Os03g57910	6.33	14.98	1.23	4.92e-09	2.92e-08	1	8.12	17.07	1.06	2.36e-11	1.47e-10	1	expressed protein
LOC_Os01g15000	8.15	76.13	3.21	9.9e-28	2.13e-26	1	11	71.79	2.7	7.41e-32	1.43e-30	1	lipase, putative, expressed
LOC_Os01g56480	14.78	43.45	1.55	2.28e-15	2.4e-14	1	16.54	42.64	1.36	3.56e-16	3.22e-15	1	_
LOC_Os05g11840	3.28	8.64	1.37	2.83e-11	2.11e-10	1	3.79	9.59	1.32	6.54e-13	4.66e-12	1	_
LOC_Os03g16040	14.79	16414.6	10.11	0	9e-308	1	17.55	17895.9	9.99	2.31e-260	1.85e-257	1	hsp20/alpha crystallin family protein, putative
LOC_Os07g29794	3.54	9.25	1.36	1.24e-09	7.85e-09	1	3.69	10.29	1.46	3.69e-13	2.68e-12	1	calmodulin binding heat shock protein, putative, expressed
LOC_Os03g19010	12.37	34.05	1.45	1.22e-15	1.31e-14	1	15.8	32.24	1.02	4.57e-14	3.57e-13	1	peroxisomal biogenesis factor 11, putative, expressed; Involved in peroxisomal proliferation [...]
LOC_Os07g08160	0.81	17.19	4.25	5.84e-16	6.44e-15	1	0.71	26.25	5.03	1.52e-37	3.65e-36	1	early light-induced protein, chloroplast precursor, putative, expressed
LOC_Os07g27390	0.36	468.62	9.99	1.69e-142	5.49e-140	1	0.81	351.42	8.59	6.67e-269	6.32e-266	1	_
LOC_Os12g34108	0.15	1.27	2.47	2.74e-11	2.05e-10	1	0.11	1.1	2.54	5.2e-09	2.58e-08	1	ATP synthase protein 9, mitochondrial, putative, expressed
LOC_Os11g36880	0.01	1.68	4.08	1.96e-40	7.14e-39	1	0	1.83	4.27	1.62e-54	6.59e-53	1	retrotransposon protein, putative, unclassified
LOC_Os05g51670	25.71	2484.41	6.59	2.93e-116	5.58e-114	1	41.09	2443.54	5.89	6.79e-153	1.4e-150	1	NAD dependent epimerase/dehydratase family protein, putative, expressed
LOC_Os04g40660	22.37	53.37	1.25	3.49e-14	3.35e-13	1	22.67	48.76	1.1	1.8e-15	1.55e-14	1	MA3 domain containing protein, expressed
LOC_Os03g51520	9.39	24.54	1.38	1.55e-15	1.65e-14	1	8.65	25.21	1.53	6.42e-26	9.79e-25	1	fip1 motif family protein, expressed
LOC_Os07g08000	4.05	8.83	1.11	3.06e-06	1.24e-05	1	3.48	9.03	1.35	2.21e-14	1.76e-13	1	expressed protein; May be involved in plant development processes
LOC_Os08g34580	1.68	11.03	2.64	1.18e-27	2.51e-26	1	3.22	15.18	2.2	8.77e-47	2.83e-45	1	trehalose-6-phosphate synthase, putative, expressed
LOC_Os12g01550	4.52	13.11	1.52	5.8e-07	2.63e-06	1	5.44	14.5	1.4	3.53e-09	1.79e-08	1	DUF260 domain containing protein, putative, expressed
LOC_Os05g07730	7.64	22.83	1.57	3.58e-19	4.83e-18	1	8.95	18.88	1.07	5.15e-11	3.11e-10	1	retrotransposon protein, putative, unclassified, expressed
LOC_Os01g43650	0.99	3.01	1.51	2.7e-06	1.1e-05	1	1.48	4.57	1.56	1.22e-10	7.1e-10	1	OsWRKY11 - Superfamily of TFs having WRKY and zinc finger domains, expressed
LOC_Os02g07770	2.71	7.42	1.42	1.13e-06	4.89e-06	1	2.03	6.27	1.58	4.51e-10	2.49e-09	1	Myb transcription factor, putative
LOC_Os01g20030	0.19	103.94	8.46	3.24e-94	4.17e-92	1	0.07	139.98	9.7	4.36e-105	4.66e-103	1	Os01g0306400
LOC_Os03g06200	24.58	176.28	2.84	1.62e-49	7.81e-48	1	23.26	133	2.51	3.49e-54	1.41e-52	1	aminotransferase, putative, expressed
LOC_Os01g39136	0.12	274.8	10.26	9.02e-172	4.76e-169	1	0.2	181.73	9.23	0	0	1	_
LOC_Os01g37790	6.52	14.91	1.18	5.91e-12	4.67e-11	1	6.92	15.42	1.14	3.67e-13	2.67e-12	1	Os01g0558500
LOC_Os05g27110	2.07	6.4	1.58	1.23e-09	7.74e-09	1	2.15	6.18	1.48	2.43e-21	2.99e-20	1	_
LOC_Os04g52550	0.18	3.65	3.76	1.58e-35	4.76e-34	1	0.2	2.62	3.2	1.5e-44	4.47e-43	1	PAZ domain-containing protein, putative, expressed; Probably involved in the RNA silencing p [...]
LOC_Os03g60760	1.57	488.58	8.19	9.3e-57	5.48e-55	1	9.69	571.34	5.87	6.55e-65	3.38e-63	1	Os03g0822400
LOC_Os11g06420	10.38	22.18	1.09	2.38e-11	1.78e-10	1	10.8	22.13	1.03	3.15e-13	2.31e-12	1	OsFBT13 - F-box and tubby domain containing protein, expressed
LOC_Os01g12810	4.53	40.61	3.14	8.24e-60	5.21e-58	1	4.68	46.21	3.28	4.03e-75	2.61e-73	1	retrotransposon protein, putative, unclassified, expressed
LOC_Os03g16570	7.59	54.26	2.82	3.38e-54	1.85e-52	1	6.74	57.27	3.07	5.89e-81	4.27e-79	1	zinc finger, C3HC4 type domain containing protein, expressed
LOC_Os07g47680	0.41	37.3	6.19	1.89e-46	8.31e-45	1	0.99	31.18	4.84	6.81e-41	1.83e-39	1	_
LOC_Os04g33115	0	3.49	5.17	2.92e-15	3.05e-14	1	0	4.27	5.45	2.07e-19	2.29e-18	1	_
LOC_Os06g02630	0.81	7.7	3.11	3.84e-31	9.76e-30	1	1.29	8.2	2.58	1.76e-32	3.52e-31	1	retrotransposon protein, putative, Ty3-gypsy subclass, expressed
LOC_Os03g11910	1.77	612.86	8.36	4.02e-227	3.64e-224	1	2.07	655.29	8.24	5.62e-240	3.06e-237	1	DnaK family protein, putative, expressed
LOC_Os06g08280	5.17	19.88	1.92	1.62e-20	2.39e-19	1	5.01	15.35	1.6	3.46e-26	5.33e-25	1	protein kinase domain containing protein, expressed
LOC_Os02g54890	10.39	41.2	1.98	2.57e-27	5.37e-26	1	18.66	65.15	1.8	9.66e-28	1.59e-26	1	Os02g0791500
LOC_Os07g28530	0	0.15	1.31	3.67e-07	1.71e-06	1	0	0.12	1.15	1.16e-06	4.36e-06	1	retrotransposon protein, putative, unclassified
LOC_Os01g13080	65.1	137.58	1.08	5.09e-10	3.36e-09	1	57.42	130.51	1.18	1.63e-21	2.01e-20	1	60S acidic ribosomal protein, putative, expressed
LOC_Os05g44800	4.58	9.44	1.03	3.26e-05	0.000111	1	4.29	8.74	1.01	1.49e-05	4.77e-05	1	_
LOC_Os10g40570	10.94	22.46	1.03	8.49e-10	5.46e-09	1	12.29	26.61	1.11	1.19e-17	1.18e-16	1	flavin-containing monooxygenase family protein, putative, expressed
LOC_Os04g46330	0.35	3.71	3.07	9.55e-19	1.26e-17	1	0.39	3.47	2.88	2.33e-17	2.28e-16	1	expressed protein
LOC_Os01g62584	0.38	1.3	1.55	4.44e-05	0.000148	1	0.52	2.01	1.76	3.74e-06	1.3e-05	1	peptidase aspartic family protein, putative, expressed
LOC_Os06g48300	0.98	75.16	6.12	1.96e-105	3.1e-103	1	1.5	80.15	5.65	4.53e-116	5.66e-114	1	protein phosphatase 2C, putative, expressed
LOC_Os11g37310	0	1.2	3.7	9.45e-11	6.71e-10	1	0	1.15	3.64	7.25e-11	4.32e-10	1	_
LOC_Os03g51350	0.07	9.28	5.8	3.47e-52	1.8e-50	1	0.15	15.15	5.95	3.83e-43	1.09e-41	1	expressed protein
LOC_Os06g01340	0.14	0.88	2.04	0.000326	0.000922	1	0.06	0.78	2.48	0.000206	0.000548	1	CCT/B-box zinc finger protein, putative
LOC_Os06g05830	0.54	1.36	1.18	1.29e-05	4.69e-05	1	0.59	1.29	1.02	0.000168	0.000454	1	protein kinase domain containing protein, expressed
LOC_Os05g27590	0.55	2.64	2.08	1.94e-06	8.12e-06	1	0.85	3.72	2	3.54e-09	1.79e-08	1	wound-induced protein WI12, putative, expressed
LOC_Os12g34010	0.04	0.67	2.44	6.36e-06	2.44e-05	1	0.04	0.62	2.31	0.000224	0.00059	1	_
LOC_Os09g10204	3.47	9.73	1.46	1.09e-07	5.45e-07	1	4.94	12.58	1.33	3.54e-11	2.17e-10	1	_
LOC_Os04g33500	6.77	15.06	1.14	1.09e-10	7.69e-10	1	7.52	15.44	1.03	1.41e-09	7.43e-09	1	protein kinase, putative, expressed
LOC_Os01g31450	0.07	41.11	7.88	1.02e-86	1.12e-84	1	0.16	57.18	7.76	2.16e-194	7.19e-192	1	retrotransposon protein, putative, unclassified
LOC_Os01g51860	5.96	16.39	1.44	4.14e-15	4.29e-14	1	6.82	16.92	1.3	5.54e-17	5.32e-16	1	violaxanthin de-epoxidase, putative, expressed
LOC_Os12g08700	0.05	5.42	5.24	1.58e-17	1.91e-16	1	0.28	9.33	4.64	1.68e-15	1.45e-14	1	expressed protein
LOC_Os04g13480	0.02	1.22	3.41	5.41e-07	2.46e-06	1	0	0.91	3.33	7.14e-06	2.39e-05	1	OSJNBa0083I11.14 protein (Putative uncharacterized protein) (OSJNBa0021F22.1 protein)
LOC_Os01g55110	9.7	34.55	1.82	2.36e-22	3.87e-21	1	12.87	40.54	1.65	8.9e-30	1.57e-28	1	RING-H2 finger protein, putative, expressed
LOC_Os03g12220	0.04	0.62	2.36	3.74e-06	1.49e-05	1	0.04	1.57	3.53	5.93e-13	4.24e-12	1	_
LOC_Os01g12280	4.22	18.92	2.14	4.4e-29	1.02e-27	1	4.49	16.57	1.86	1.55e-30	2.84e-29	1	hAT dimerisation domain-containing protein, putative, expressed
LOC_Os02g32940	0.19	0.68	1.45	0.00676	0.0142	1	0.17	0.68	1.53	0.00404	0.00836	1	_
LOC_Os08g08250	0.06	2.52	4.04	8.13e-15	8.23e-14	1	0.19	4.49	3.96	3.76e-22	4.79e-21	1	_
LOC_Os09g30412	197.5	3879.04	4.3	6.79e-92	8.23e-90	1	170.78	3442.7	4.33	4.68e-89	4.02e-87	1	heat shock protein, putative, expressed; Molecular chaperone. Has ATPase activity (By similarity)
LOC_Os08g37800	12.41	25.06	1.01	1.31e-06	5.64e-06	1	10.91	22.95	1.07	3.04e-16	2.77e-15	1	CAMK_KIN1/SNF1/Nim1_like_AMPKh.4 - CAMK includes calcium/calmodulin depedent protein kinases [...]
LOC_Os01g03030	8.31	33.15	1.98	4.6e-17	5.45e-16	1	8.21	33.43	2.01	2e-37	4.78e-36	1	Os01g0120400
LOC_Os05g51520	7.77	17.53	1.16	5.49e-11	3.99e-10	1	8.73	18.7	1.09	5.55e-12	3.65e-11	1	Os05g0593000
LOC_Os06g49110	82.95	190.6	1.2	9.52e-13	8.07e-12	1	77.57	169.72	1.13	6.2e-17	5.93e-16	1	delta-aminolevulinic acid dehydratase, chloroplast precursor, putative, expressed
LOC_Os11g44890	0.21	0.71	1.37	3.45e-05	0.000117	1	0.25	0.97	1.62	7.29e-10	3.95e-09	1	expressed protein
LOC_Os03g33090	1.17	5.39	2.11	7.78e-12	6.07e-11	1	1.51	7.83	2.3	1.18e-16	1.1e-15	1	DUF260 domain containing protein, putative, expressed
LOC_Os02g46500	0.24	2.36	2.84	4.1e-16	4.57e-15	1	0.23	3.54	3.48	2.96e-20	3.44e-19	1	U-box, putative, expressed
LOC_Os12g07030	0.63	12.28	4.08	5.4e-56	3.13e-54	1	0.8	18.64	4.39	4.74e-65	2.46e-63	1	(japonica cultivar-group) Os12g0168100 (Os12g0168100) mRNA, partial cds
LOC_Os01g64170	40.04	165.69	2.05	5.92e-31	1.49e-29	1	40.53	171.88	2.08	2.12e-44	6.26e-43	1	glycosyl hydrolases family 17, putative, expressed
LOC_Os05g10730	4.37	12.84	1.53	1.9e-11	1.43e-10	1	4.24	10.68	1.31	1.29e-19	1.44e-18	1	ABC transporter, ATP-binding protein, putative, expressed
LOC_Os05g33400	2.15	10.72	2.26	6.03e-23	1.02e-21	1	2.97	14.82	2.28	6.64e-32	1.29e-30	1	basic 7S globulin precursor, putative, expressed
LOC_Os05g49300	4.33	23.61	2.42	1.57e-27	3.32e-26	1	5.37	20.84	1.94	1.17e-20	1.39e-19	1	iron-sulfur cluster assembly enzyme ISCU, mitochondrial precursor, putative, expressed
LOC_Os02g50730	3.28	67.33	4.32	1.24e-68	9.33e-67	1	10.18	84.61	3.04	4.29e-50	1.54e-48	1	metalloendoproteinase 1 precursor, putative, expressed
LOC_Os07g46510	2.44	9.76	1.95	3.12e-14	3e-13	1	4.4	23.32	2.38	7.03e-15	5.81e-14	1	expressed protein
LOC_Os12g43780	0.46	2.46	2.2	2.35e-12	1.93e-11	1	0.39	2.9	2.63	1.5e-16	1.39e-15	1	_
LOC_Os12g34430	0	25.31	7.99	2.66e-14	2.58e-13	1	0	37.43	8.55	5.85e-22	7.41e-21	1	_
LOC_Os04g31804	16.87	36.2	1.1	2.56e-09	1.56e-08	1	20.3	45	1.14	2.84e-13	2.08e-12	1	OsMADS64 - MADS-box family gene with M-alpha type-box, expressed
LOC_Os05g49410	17.01	39.28	1.2	4.7e-11	3.43e-10	1	19.92	45.99	1.2	7.74e-15	6.39e-14	1	expressed protein
LOC_Os03g29184	29.92	121.7	2.02	2.69e-22	4.4e-21	1	28.82	121.61	2.07	6.36e-36	1.43e-34	1	_
LOC_Os08g05590	0.71	30.92	5.26	3.28e-37	1.06e-35	1	0.52	31.99	5.69	5.56e-154	1.16e-151	1	aquaporin protein, putative, expressed; Aquaporins facilitate the transport of water and sma [...]
LOC_Os01g22600	5.98	42.51	2.81	8.18e-48	3.78e-46	1	6.24	39.68	2.65	6.09e-60	2.79e-58	1	mitochondrial carrier protein, putative, expressed
LOC_Os08g40940	9.49	60.7	2.66	1.66e-19	2.29e-18	1	9.91	66.1	2.72	4.78e-64	2.43e-62	1	expressed protein
LOC_Os09g30462	0.64	2.19	1.64	5.75e-06	2.22e-05	1	0.7	1.58	1.08	0.0027	0.00579	1	expressed protein
LOC_Os04g44500	8.87	91.84	3.36	4.4e-46	1.92e-44	1	13.62	104.86	2.94	2.05e-34	4.38e-33	1	GEM, putative, expressed
LOC_Os11g07911	0.2	8.99	4.94	7.28e-34	2.06e-32	1	0.11	9.73	5.55	2.41e-29	4.19e-28	1	_
LOC_Os10g34300	0	0.18	1.43	0.000409	0.00113	1	0.05	0.38	1.65	1.63e-06	5.96e-06	1	OsFBX387 - F-box domain containing protein
LOC_Os09g39230	4.39	22.93	2.36	1.19e-22	1.98e-21	1	4.51	18.99	2.05	6.71e-42	1.86e-40	1	prephenate dehydratase domain containing protein, expressed
LOC_Os06g08840	20.01	59.66	1.57	7.7e-20	1.08e-18	1	19.46	60.41	1.63	7.13e-27	1.13e-25	1	Os06g0187900
LOC_Os05g05940	66.81	870.61	3.7	4.31e-85	4.48e-83	1	84.12	1173.98	3.8	2.04e-90	1.76e-88	1	stress-related protein, putative, expressed
LOC_Os09g22510	9.75	30.35	1.63	2e-18	2.57e-17	1	9.09	26.14	1.51	1.09e-14	8.93e-14	1	Putative uncharacterized protein
LOC_Os07g48100	86.6	207.25	1.26	9.26e-12	7.19e-11	1	64.24	151.24	1.23	5.24e-18	5.3e-17	1	CAMK_KIN1/SNF1/Nim1_like.31 - CAMK includes calcium/calmodulin depedent protein kinases, exp [...]
LOC_Os12g43550	25.57	105.46	2.04	4.31e-23	7.34e-22	1	26.11	108.59	2.05	5.56e-43	1.57e-41	1	Os12g0631100
LOC_Os11g11694	0.07	0.96	2.67	1.62e-14	1.6e-13	1	0.06	0.53	1.95	4.72e-11	2.86e-10	1	retrotransposon protein, putative, unclassified, expressed
LOC_Os10g25400	0.49	4.94	3.1	1.24e-22	2.05e-21	1	1.17	4.95	1.99	1.58e-15	1.36e-14	1	Os10g0393800
LOC_Os12g05715	5.62	12.67	1.16	3.39e-06	1.36e-05	1	5.97	12.55	1.06	1.11e-07	4.75e-07	1	_
LOC_Os05g41450	2.43	6.49	1.38	1.57e-07	7.69e-07	1	2.12	6.55	1.58	3.06e-16	2.79e-15	1	histone-like transcription factor and archaeal histone, putative, expressed
LOC_Os06g51380	0.96	3.93	1.92	2.09e-08	1.15e-07	1	0.75	3.97	2.26	2.96e-18	3.02e-17	1	ROOT HAIRLESS 1, putative, expressed
LOC_Os04g44810	6.52	17.07	1.37	3.52e-09	2.12e-08	1	6.36	13.41	1.06	2.03e-08	9.53e-08	1	Os04g0530400
LOC_Os01g50900	0.18	0.59	1.28	0.0193	0.0361	1	0.31	1.21	1.66	0.000155	0.00042	1	Oxalate oxidase-like (Putative uncharacterized protein); May play a role in plant defense. P [...]
LOC_Os02g04860	5.44	32.7	2.57	7.75e-29	1.77e-27	1	4.8	29.63	2.6	3.22e-51	1.2e-49	1	expressed protein
LOC_Os03g21310	0	0.96	3.41	5.63e-19	7.56e-18	1	0	0.71	3.01	9.13e-28	1.5e-26	1	ulp1 protease family, C-terminal catalytic domain containing protein, expressed
LOC_Os08g24400	8.12	56.63	2.79	1.53e-36	4.77e-35	1	6.51	48.82	2.89	2.66e-77	1.82e-75	1	SWP, putative, expressed
LOC_Os05g20020	0.36	1.31	1.62	0.000459	0.00126	1	0.22	1.71	2.5	6.39e-16	5.69e-15	1	Os05g0279900
LOC_Os11g08210	25.07	72.86	1.54	1.45e-18	1.88e-17	1	22.66	91.09	2	3.51e-23	4.72e-22	1	no apical meristem protein, putative, expressed
LOC_Os05g31690	11.84	28.23	1.25	4.52e-10	3e-09	1	11.35	25.01	1.13	7.35e-17	7.02e-16	1	expressed protein
LOC_Os02g06150	0.84	3.94	2.11	8.02e-11	5.73e-10	1	0.68	4.51	2.57	6.81e-15	5.64e-14	1	brassinosteroid LRR receptor kinase precursor, putative
LOC_Os05g37050	0.86	14.41	3.92	5.88e-15	6.02e-14	1	0.6	14.69	4.41	3.41e-20	3.96e-19	1	MYB family transcription factor, putative, expressed
LOC_Os04g31070	48.15	101.91	1.08	3.61e-09	2.17e-08	1	43.21	90.57	1.07	1.4e-10	8.12e-10	1	acyl-desaturase, chloroplast precursor, putative, expressed; Converts stearoyl-ACP to oleoyl [...]
LOC_Os01g64480	0.37	1.42	1.7	0.000799	0.00209	1	0.29	1.89	2.36	3.06e-06	1.08e-05	1	_
LOC_Os08g39150	14.75	160.86	3.44	1.46e-29	3.45e-28	1	13.19	146.41	3.46	3.1e-124	4.45e-122	1	Os08g0500800
LOC_Os06g48350	51.03	558.3	3.45	1.48e-55	8.38e-54	1	50.68	475.18	3.23	2.26e-65	1.18e-63	1	CPuORF14 - conserved peptide uORF-containing transcript, expressed
LOC_Os05g05920	0	0.49	2.57	8.37e-06	3.15e-05	1	0	0.5	2.59	2.14e-06	7.73e-06	1	desiccation-related protein PCC13-62 precursor, putative, expressed
LOC_Os03g51760	0.45	74.63	7.08	1.34e-147	4.73e-145	1	0.41	65.49	7.02	2.14e-123	3.02e-121	1	OsFBX109 - F-box domain containing protein, expressed
LOC_Os01g13390	28.12	73.73	1.39	4.45e-17	5.28e-16	1	26.6	76.25	1.52	3.49e-28	5.83e-27	1	expressed protein
LOC_Os03g45260	10.87	55.71	2.35	8.92e-34	2.51e-32	1	12.36	48.13	1.95	4.37e-31	8.19e-30	1	vesicle transport v-SNARE protein, putative, expressed
LOC_Os08g42750	7.57	29.91	1.97	9.52e-22	1.51e-20	1	7.03	24.28	1.77	3.1e-31	5.83e-30	1	CAMK_CAMK_like.37 - CAMK includes calcium/calmodulin depedent protein kinases, expressed
LOC_Os03g61130	57.78	204.85	1.82	1e-19	1.4e-18	1	66.91	190.72	1.51	2.76e-23	3.74e-22	1	phosphoesterase family protein, putative, expressed
LOC_Os01g17040	0.6	2.11	1.65	0.00157	0.00383	1	0.89	2.88	1.59	9.01e-05	0.000254	1	Os01g0277900
LOC_Os02g57810	0.01	0.22	1.58	0.000375	0.00105	1	0.05	0.61	2.19	1.51e-06	5.55e-06	1	cytochrome P450, putative
LOC_Os05g04340	28.69	150.73	2.39	4.41e-31	1.12e-29	1	27.81	141.12	2.34	5.6e-42	1.55e-40	1	CGMC_GSK.6 - CGMC includes CDA, MAPK, GSK3, and CLKC kinases, expressed
LOC_Os01g52830	0	0.31	2.05	1.46e-06	6.21e-06	1	0.01	0.27	1.78	5e-05	0.000147	1	DUF1264 domain containing protein, putative, expressed
LOC_Os03g58850	0.08	0.51	1.74	0.00222	0.00522	1	0.12	0.68	1.81	0.00867	0.0167	1	uncharacterized PE-PGRS family protein PE_PGRS3 precursor, putative, expressed
LOC_Os05g05500	2.87	7.3	1.32	4.14e-09	2.47e-08	1	3	8.24	1.43	3.18e-15	2.7e-14	1	OsFBX159 - F-box domain containing protein, expressed
LOC_Os05g02140	1.22	10.13	2.95	1.74e-42	6.82e-41	1	2.55	8.42	1.69	2.35e-19	2.59e-18	1	clathrin assembly protein, putative, expressed
LOC_Os01g50910	0.43	3.56	2.79	1.05e-16	1.22e-15	1	0.55	5.47	3.1	5.49e-23	7.32e-22	1	Os01g0705200
LOC_Os08g33110	4.11	19.92	2.25	2.38e-05	8.3e-05	1	3.65	15.81	2.08	7.41e-05	0.000212	1	hypothetical protein
LOC_Os02g44235	0.02	1.51	3.74	5.18e-14	4.89e-13	1	0	1.99	4.38	3.79e-26	5.82e-25	1	expressed protein
LOC_Os02g40690	14.67	34.23	1.22	4.46e-10	2.97e-09	1	15.19	42.59	1.48	5.17e-21	6.27e-20	1	_
LOC_Os11g43140	0.78	1.75	1.07	1.4e-06	5.96e-06	1	0.72	1.85	1.26	1.38e-08	6.57e-08	1	expressed protein
LOC_Os01g47950	0.26	1.04	1.65	0.00272	0.00628	1	0.32	0.97	1.34	0.0103	0.0195	1	_
LOC_Os12g12880	17.57	3019.6	7.42	1.97e-108	3.33e-106	1	16.4	2783.6	7.4	1.72e-262	1.52e-259	1	expressed protein
LOC_Os10g08011	28.36	78.79	1.47	6.27e-19	8.39e-18	1	25.77	75.61	1.55	4.96e-21	6.01e-20	1	_
LOC_Os03g02874	0.44	471.36	9.78	9.84e-180	5.67e-177	1	1.56	374.69	7.82	2.44e-284	2.84e-281	1	Putative uncharacterized protein
LOC_Os03g08320	4.19	18.95	2.15	3.65e-21	5.58e-20	1	10.64	26.19	1.29	2.09e-13	1.55e-12	1	ZIM domain containing protein, putative, expressed
LOC_Os01g65520	11.56	175.63	3.91	3.82e-48	1.78e-46	1	12.31	173.03	3.8	5.56e-139	9.76e-137	1	Sad1 / UNC-like C-terminal domain containing protein, putative, expressed
LOC_Os07g42220	3.42	45.07	3.68	1.89e-33	5.24e-32	1	3.97	62.63	3.95	3.76e-63	1.88e-61	1	expressed protein
LOC_Os08g02450	0.08	1.05	2.71	1.97e-18	2.54e-17	1	0.08	1.14	2.79	1.89e-25	2.83e-24	1	Os08g0117800
LOC_Os02g15930	0.32	663.45	10.61	3.92e-207	2.92e-204	1	0.88	595.7	9.25	3.6e-80	2.59e-78	1	expressed protein
LOC_Os04g59470	0.22	0.74	1.4	0.0143	0.0277	1	0.3	0.74	1.07	0.0205	0.0363	1	no apical meristem protein, putative, expressed
LOC_Os09g35780	0.1	4.76	4.61	3.6e-26	7.09e-25	1	0.43	5.17	3.32	4.54e-29	7.81e-28	1	Putative uncharacterized protein OJ1439_F07.15 (Putative uncharacterized protein)
LOC_Os08g33280	0	4.33	5.41	9.68e-31	2.43e-29	1	0	2.83	4.87	4.14e-64	2.1e-62	1	Putative uncharacterized protein
LOC_Os10g38160	0.75	20.31	4.59	7.75e-58	4.67e-56	1	2.02	22.3	3.4	6.49e-40	1.69e-38	1	glutathione S-transferase, putative, expressed
LOC_Os05g32370	0.02	0.32	1.76	8.02e-10	5.18e-09	1	0.08	0.3	1.14	8.15e-06	2.71e-05	1	ATP-dependent RNA helicase, putative, expressed
LOC_Os01g40590	11.94	31.57	1.39	1.57e-16	1.79e-15	1	11.53	32.04	1.47	4.35e-16	3.91e-15	1	tyrosine protein kinase domain containing protein, putative, expressed
LOC_Os03g57200	6.41	187.27	4.85	3.58e-83	3.53e-81	1	7.59	152.06	4.31	7.06e-41	1.9e-39	1	glutathione S-transferase, putative, expressed; Conjugation of reduced glutathione to a wide [...]
LOC_Os08g33100	41.27	92.35	1.16	3.98e-13	3.46e-12	1	56.91	125.67	1.14	1.14e-14	9.25e-14	1	core histone H2A/H2B/H3/H4, putative, expressed; Core component of nucleosome. Nucleosomes w [...]
LOC_Os01g63460	13.92	39.8	1.51	7.44e-16	8.14e-15	1	11.63	38.64	1.72	2.09e-33	4.3e-32	1	MYB family transcription factor, putative, expressed
LOC_Os06g13610	0.45	5.95	3.47	8e-16	8.72e-15	1	0.71	8.85	3.46	1.1e-20	1.31e-19	1	_
LOC_Os06g43090	21.22	52.78	1.31	2.33e-11	1.75e-10	1	32.13	77.16	1.26	2.76e-18	2.83e-17	1	Os06g0637500
LOC_Os03g38970	6.23	32.85	2.38	1.74e-23	3.01e-22	1	6.51	33.06	2.33	1.69e-55	7.04e-54	1	metal ion binding protein, putative, expressed
LOC_Os03g57145	20.81	50.44	1.27	0.000807	0.00211	1	24.88	57.62	1.21	4.29e-07	1.71e-06	1	_
LOC_Os09g28210	2.03	78.62	5.21	1.01e-136	2.92e-134	1	5.1	135.11	4.7	2.57e-69	1.5e-67	1	bHelix-loop-helix transcription factor, putative, expressed
LOC_Os02g36990	6.64	18.08	1.43	7.32e-14	6.83e-13	1	5.99	15.24	1.33	3.1e-11	1.92e-10	1	dynein light chain type 1 family protein, putative, expressed
LOC_Os06g49750	3.01	6.4	1.06	3.41e-06	1.37e-05	1	2.62	10.76	2	3.81e-23	5.11e-22	1	kelch motif family protein, expressed
LOC_Os10g37530	2.56	17.85	2.75	8.57e-28	1.85e-26	1	2.52	17.88	2.78	2.43e-34	5.18e-33	1	mitochondrial import inner membrane translocase subunit Tim17, putative, expressed
LOC_Os09g25060	1.9	16.87	3.08	2.87e-22	4.68e-21	1	11.37	29.56	1.37	3.28e-07	1.33e-06	1	OsWRKY76 - Superfamily of TFs having WRKY and zinc finger domains, expressed
LOC_Os04g41330	5.31	18.06	1.75	3.66e-22	5.93e-21	1	6.24	18.03	1.52	2.59e-22	3.32e-21	1	Os04g0490700
LOC_Os12g19120	1.18	4.46	1.84	0.00124	0.0031	1	2.37	8.34	1.77	9.35e-07	3.55e-06	1	_
LOC_Os07g44180	47.65	104.33	1.13	1.99e-11	1.5e-10	1	49.59	122.27	1.3	7.11e-21	8.57e-20	1	OsRCI2-10 - Hydrophobic protein LTI6A, expressed; Plays a role in the regulation of membrane [...]
LOC_Os01g11340	13.25	126.17	3.24	1.11e-53	6e-52	1	14.5	169.75	3.54	1.03e-106	1.14e-104	1	cytochrome P450, putative, expressed
LOC_Os03g60560	1.42	754.83	8.95	2.11e-186	1.27e-183	1	5.74	874.11	7.23	4.37e-187	1.3e-184	1	Os03g0820300
LOC_Os05g48810	6.37	1592.7	7.94	2.01e-220	1.65e-217	1	6.73	1844.4	8.08	0	0	1	dnaJ domain containing protein, expressed
LOC_Os03g26910	5.79	14.9	1.35	4.63e-15	4.77e-14	1	7.45	27.37	1.86	1.23e-15	1.07e-14	1	uncharacterized glycosyl hydrolase Rv2006/MT2062, putative, expressed
LOC_Os01g22410	0	0.11	1.08	5.15e-06	2e-05	1	0	0.11	1.02	5e-05	0.000147	1	_
LOC_Os03g62750	3.28	11.43	1.77	2.77e-17	3.32e-16	1	3.23	12.03	1.87	9.89e-35	2.13e-33	1	inner membrane protein, putative, expressed
LOC_Os01g56710	0.01	18.81	7.38	5.5e-83	5.4e-81	1	0.03	14.61	6.87	6.05e-62	2.9e-60	1	_
LOC_Os05g08900	3.34	33.13	3.27	2.92e-13	2.57e-12	1	29.94	118.31	1.98	6.88e-19	7.36e-18	1	expressed protein
LOC_Os01g72910	1.96	353.81	7.43	8.39e-115	1.58e-112	1	3.84	106.73	4.76	9.26e-115	1.13e-112	1	abscisic stress-ripening, putative, expressed
LOC_Os06g11290	3.22	28.25	3.09	1.04e-45	4.5e-44	1	7.39	34.68	2.21	6.58e-28	1.09e-26	1	Os06g0216300
LOC_Os12g26010	0.21	1.03	1.88	0.00163	0.00397	1	0.19	0.88	1.76	7.31e-05	0.000209	1	_
LOC_Os10g42490	0.43	1.38	1.48	1.66e-08	9.23e-08	1	0.44	1.66	1.69	1.22e-07	5.2e-07	1	homeobox and START domains containing protein, putative, expressed; Probable transcription f [...]
LOC_Os10g28860	0.01	0.49	2.42	3.85e-06	1.53e-05	1	0.04	0.65	2.43	1.78e-09	9.29e-09	1	MBTB39 - Bric-a-Brac, Tramtrack, Broad Complex BTB domain with Meprin and TRAF Homology MATH [...]
LOC_Os04g50864	34.61	90.94	1.39	1.4e-13	1.27e-12	1	33.62	85.83	1.35	2.59e-23	3.51e-22	1	expressed protein
LOC_Os09g27830	40.7	166.54	2.03	3.56e-25	6.75e-24	1	39.25	156.28	1.99	1.16e-38	2.9e-37	1	OsPDIL2-3 protein disulfide isomerase PDIL2-3, expressed
LOC_Os01g08060	0.15	0.61	1.51	0.00185	0.00443	1	0.21	0.86	1.63	9.88e-06	3.24e-05	1	transposon protein, putative, CACTA, En/Spm sub-class
LOC_Os02g42640	0.28	6.02	4.02	1.32e-18	1.72e-17	1	0.82	5.64	2.65	3.29e-26	5.09e-25	1	CBS domain-containing protein, putative, expressed
LOC_Os08g03270	0.07	0.39	1.53	0.000288	0.000825	1	0.1	0.56	1.7	6.32e-06	2.13e-05	1	zinc finger family protein, putative
LOC_Os02g40040	11.66	54.85	2.22	1.22e-29	2.91e-28	1	12.56	48.39	1.94	6.25e-31	1.16e-29	1	expressed protein
LOC_Os11g02090	4.67	41.81	3.13	3.81e-60	2.41e-58	1	4.32	43.31	3.3	2.62e-79	1.87e-77	1	expressed protein
LOC_Os09g09790	9.52	50.66	2.4	2.88e-41	1.08e-39	1	10.98	56.06	2.34	1.42e-38	3.52e-37	1	Fe-S metabolism associated domain containing protein, expressed
LOC_Os01g07730	4.35	29.99	2.76	5.72e-35	1.68e-33	1	4.75	21.46	2.15	2.19e-40	5.81e-39	1	phosphate/phosphoenolpyruvate translocator-related protein, putative, expressed
LOC_Os04g10350	4.54	33.21	2.84	8.86e-43	3.5e-41	1	8.97	32.87	1.86	4.7e-32	9.21e-31	1	1-aminocyclopropane-1-carboxylate oxidase homolog 2, putative, expressed
LOC_Os05g41530	5.43	19.18	1.8	6.49e-23	1.1e-21	1	5.11	17.55	1.76	2e-24	2.86e-23	1	Os05g0495100
LOC_Os05g46040	8.65	31.59	1.86	9.84e-22	1.56e-20	1	9.86	34.32	1.79	3.61e-30	6.49e-29	1	protein phosphatase 2C, putative, expressed
LOC_Os05g34325	2.78	7.59	1.42	1.81e-06	7.61e-06	1	2.57	6.88	1.39	4.51e-10	2.49e-09	1	cytochrome P450 51, putative, expressed
LOC_Os05g48590	22.06	69.94	1.66	5.03e-17	5.95e-16	1	30.05	78.85	1.39	3.34e-18	3.4e-17	1	OsIAA19 - Auxin-responsive Aux/IAA gene family member, expressed; Aux/IAA proteins are short [...]
LOC_Os09g32095	0.29	140.47	8.5	3.58e-170	1.85e-167	1	0.25	160.94	8.86	2.34e-268	2.14e-265	1	expressed protein
LOC_Os06g05440	161.93	548.89	1.76	4.03e-14	3.84e-13	1	191.76	451.38	1.23	1.86e-13	1.39e-12	1	expressed protein
LOC_Os01g37832	14.71	59.84	2.02	1.52e-26	3.05e-25	1	12.69	55.36	2.12	1.52e-56	6.43e-55	1	thioredoxin, putative, expressed
LOC_Os05g10620	1.22	9.73	2.9	3.76e-29	8.74e-28	1	1.28	4.73	1.81	4.08e-14	3.19e-13	1	_
LOC_Os05g07700	146.81	332.94	1.18	1.3e-08	7.33e-08	1	152.27	307.48	1.01	1.86e-09	9.67e-09	1	ribosomal protein, putative, expressed
LOC_Os01g06400	0	0.71	3.01	7.81e-11	5.59e-10	1	0	0.72	3.03	5.95e-13	4.25e-12	1	_
LOC_Os01g16170	3.88	35.45	3.16	2.7e-22	4.4e-21	1	3.56	22.95	2.66	2.54e-47	8.38e-46	1	PQ loop repeat domain containing protein, expressed
LOC_Os08g24190	0.26	0.68	1.12	0.000341	0.00096	1	0.24	0.66	1.14	0.00032	0.00082	1	OsFBX286 - F-box domain containing protein
LOC_Os12g29330	15.93	96.93	2.6	1.84e-37	5.99e-36	1	19.15	124.63	2.7	3.91e-47	1.28e-45	1	no apical meristem protein, putative, expressed
LOC_Os04g52580	2.45	5.21	1.06	4.31e-05	0.000144	1	2.52	7.11	1.46	7.73e-11	4.6e-10	1	tetratricopeptide repeat domain containing protein
LOC_Os09g36950	2	44.19	4.4	2.2e-27	4.63e-26	1	0.81	40.73	5.49	2.05e-44	6.07e-43	1	hypothetical protein
LOC_Os06g19650	9.94	47.68	2.25	1.44e-26	2.89e-25	1	8.06	43.72	2.43	2.94e-41	8.01e-40	1	Os06g0300700
LOC_Os04g51080	8.72	23.76	1.44	4.46e-14	4.23e-13	1	8.38	20.17	1.26	3.21e-15	2.72e-14	1	scramblase, putative, expressed
LOC_Os02g48110	18.37	60.74	1.72	2.23e-14	2.17e-13	1	16.71	54.69	1.7	9.57e-34	1.99e-32	1	DnaK family protein, putative, expressed
LOC_Os01g08780	1.53	8.02	2.31	2.38e-26	4.71e-25	1	1.57	9.27	2.49	4.6e-46	1.45e-44	1	endonuclease/exonuclease/phosphatase family domain containing protein, expressed
LOC_Os02g07709	0.33	2.54	2.63	2.05e-10	1.41e-09	1	0.56	2.82	2.14	1.16e-08	5.55e-08	1	_
LOC_Os08g39694	13.42	36.74	1.45	6.84e-09	3.99e-08	1	16.38	38.32	1.22	8.97e-14	6.86e-13	1	cytochrome P450, putative, expressed
LOC_Os07g11290	17.14	63.42	1.88	3.9e-16	4.34e-15	1	16.18	52.78	1.7	1.46e-34	3.13e-33	1	expressed protein
LOC_Os02g32620	3.67	13.7	1.87	3.61e-20	5.19e-19	1	3.75	15.09	1.98	1.9e-32	3.78e-31	1	PAN domain-containing protein At5g03700 precursor, putative, expressed
LOC_Os02g02340	4.58	34.91	2.9	7.05e-47	3.13e-45	1	6.05	31.6	2.37	5.48e-39	1.38e-37	1	glycerol-3-phosphate acyltransferase, putative, expressed
LOC_Os03g58140	3.07	7.62	1.28	1.99e-10	1.37e-09	1	2.74	6.25	1.16	5.31e-09	2.64e-08	1	transmembrane BAX inhibitor motif-containing protein, putative, expressed
LOC_Os01g62460	25.86	72.75	1.49	9.46e-17	1.1e-15	1	23.25	58	1.31	5.11e-20	5.87e-19	1	ZOS1-16 - C2H2 zinc finger protein, expressed
LOC_Os02g33560	1.9	37.36	4.22	4.88e-76	4.2e-74	1	1.54	37.94	4.54	1.01e-76	6.74e-75	1	expressed protein
LOC_Os12g29740	2.11	5.34	1.3	4.34e-06	1.71e-05	1	2.06	4.79	1.17	2.01e-06	7.29e-06	1	expressed protein
LOC_Os10g42190	12.12	505.76	5.37	3.9e-88	4.43e-86	1	12.47	539.91	5.42	2.19e-241	1.25e-238	1	leucine rich repeat containing protein, expressed
LOC_Os09g31130	2.42	14.61	2.55	1.43e-18	1.86e-17	1	4.45	15.57	1.78	9.4e-20	1.06e-18	1	citrate transporter, putative, expressed
LOC_Os03g02550	9.9	59.93	2.58	1.25e-19	1.74e-18	1	15.33	77.44	2.33	1.72e-27	2.79e-26	1	OsFBX76 - F-box domain containing protein, expressed
LOC_Os02g09600	31.87	81.98	1.36	4.78e-14	4.53e-13	1	24.89	71.44	1.52	1.34e-21	1.66e-20	1	expressed protein
LOC_Os03g56060	3.77	42.83	3.47	2.19e-50	1.09e-48	1	4.41	45.96	3.35	7.29e-101	7.32e-99	1	Os03g0770800 ; Probable beta-1,4-glucan synthase rather involved in the synthesis of the xyl [...]
LOC_Os01g17050	1.36	22.25	3.94	3.43e-27	7.13e-26	1	12.48	62.04	2.3	3.88e-15	3.27e-14	1	VQ domain containing protein, putative, expressed
LOC_Os03g44150	7.42	26.78	1.84	1.54e-17	1.87e-16	1	7.9	19	1.26	1.22e-16	1.13e-15	1	aminotransferase, putative, expressed
LOC_Os05g45440	4.58	25.9	2.47	8.82e-20	1.23e-18	1	5.78	30.64	2.39	1.03e-21	1.29e-20	1	expressed protein
LOC_Os07g40240	0.89	4.22	2.13	3.46e-14	3.33e-13	1	0.79	3.72	2.09	3.55e-10	1.98e-09	1	GASR9 - Gibberellin-regulated GASA/GAST/Snakin family protein precursor, expressed
LOC_Os03g28310	3.99	9.86	1.28	8.59e-13	7.3e-12	1	3.72	10.95	1.53	2.38e-28	4e-27	1	dnaJ domain containing protein, expressed
LOC_Os02g51280	3.04	30.19	3.27	1.48e-36	4.62e-35	1	3.78	26.82	2.8	1.49e-40	3.98e-39	1	TCP-domain protein, putative, expressed
LOC_Os07g41330	58.81	139.81	1.25	4.61e-13	3.99e-12	1	62.56	140.31	1.16	3.13e-17	3.04e-16	1	mitochondrial import inner membrane translocase subunit Tim17, putative, expressed
LOC_Os03g48720	0.34	6.06	3.82	6.55e-05	0.000212	1	0.15	6.99	4.8	2.93e-07	1.19e-06	1	_
LOC_Os04g59520	31.69	85.6	1.43	2.36e-16	2.66e-15	1	30.32	83.59	1.46	1.43e-25	2.15e-24	1	anthranilate phosphoribosyltransferase, putative, expressed
LOC_Os01g63480	7.13	63.79	3.14	2.32e-46	1.02e-44	1	5.84	45.52	2.94	1.28e-86	1.03e-84	1	(japonica cultivar-group) Os01g0854000 (Os01g0854000) mRNA, complete cds
LOC_Os01g68650	10.9	28.31	1.37	2.27e-06	9.38e-06	1	10.09	34.09	1.75	1.23e-14	9.96e-14	1	plant-specific domain TIGR01615 family protein, expressed
LOC_Os10g30450	22.26	1063.04	5.57	6.87e-100	9.68e-98	1	21.29	959.05	5.49	6e-161	1.28e-158	1	Os10g0440500
LOC_Os04g20749	0.21	1.71	2.56	4.54e-11	3.32e-10	1	0.23	1.18	1.96	6.76e-07	2.63e-06	1	_
LOC_Os02g55600	7.3	66.99	3.18	2.27e-15	2.39e-14	1	18.25	61.74	1.75	1.19e-09	6.34e-09	1	expressed protein
LOC_Os03g03500	6.01	12.88	1.09	3.88e-06	1.54e-05	1	5.55	14.88	1.41	3.09e-15	2.62e-14	1	heavy metal-associated domain containing protein, expressed
LOC_Os05g33780	2.58	12.54	2.23	9.56e-06	3.57e-05	1	6.58	21.44	1.69	1.65e-06	6.03e-06	1	_
LOC_Os10g32658	0.06	1.24	3.08	2.18e-12	1.8e-11	1	0.14	1.74	2.97	8.56e-12	5.54e-11	1	_
LOC_Os11g19290	0.08	1.29	2.92	1.54e-09	9.64e-09	1	0	1.22	3.72	1.35e-19	1.52e-18	1	lipase, putative
LOC_Os01g54670	20.42	131.12	2.68	1.71e-13	1.54e-12	1	21.96	120.61	2.45	8.56e-35	1.85e-33	1	coiled-coil domain-containing protein 25, putative, expressed
LOC_Os06g44190	7.19	743.04	6.67	3.08e-47	1.39e-45	1	3.89	897.05	7.81	4.57e-45	1.39e-43	1	hypothetical protein
LOC_Os04g58020	15.02	37.47	1.31	4.05e-15	4.2e-14	1	14.75	37.86	1.35	7.53e-19	8.04e-18	1	MYB_Al protein, putative, expressed
LOC_Os05g03620	6.39	31.31	2.28	4.19e-38	1.39e-36	1	9.14	40.14	2.12	1e-50	3.66e-49	1	TKL_IRAK_CR4L.4 - The CR4L subfamily has homology with Crinkly4, expressed
LOC_Os04g43820	14.69	149.2	3.34	5.44e-75	4.58e-73	1	16.23	139.89	3.1	2.88e-81	2.11e-79	1	_
LOC_Os01g04380	4.11	14600.3	11.76	0	0	1	12.37	13281.4	10.06	3.1e-60	1.44e-58	1	hsp20/alpha crystallin family protein, putative, expressed
LOC_Os05g27530	10.09	24.48	1.27	3.39e-10	2.28e-09	1	9.02	20.96	1.21	1.62e-16	1.5e-15	1	Os05g0341600
LOC_Os02g45700	0.14	0.52	1.35	4.7e-05	0.000156	1	0.14	0.53	1.43	2.82e-05	8.64e-05	1	fringe-related protein, putative, expressed
LOC_Os06g07120	7.23	18.59	1.35	1.62e-15	1.72e-14	1	6.49	17.55	1.42	2.96e-17	2.89e-16	1	dehydrodolichyl diphosphate synthase, putative, expressed
LOC_Os08g30100	2.71	14.94	2.42	3.92e-18	4.95e-17	1	4.9	16.03	1.69	3.78e-14	2.96e-13	1	1-aminocyclopropane-1-carboxylate oxidase homolog 1, putative, expressed
LOC_Os04g42950	0.53	4.18	2.78	2.28e-20	3.33e-19	1	0.69	3.14	2.03	1.49e-15	1.29e-14	1	Os04g0508500
LOC_Os03g24040	5.15	26.93	2.37	1.07e-28	2.4e-27	1	6.46	24.77	1.92	1.53e-29	2.67e-28	1	Ubiquitin ligase SINAT5, putative, expressed
LOC_Os07g44850	0.6	1.33	1.02	0.0101	0.0203	1	0.56	1.71	1.46	3.3e-06	1.16e-05	1	gibberellin receptor GID1L2, putative, expressed
LOC_Os12g04490	0.4	1.68	1.83	0.000438	0.00121	1	0.79	2.8	1.7	0.000207	0.000549	1	_
LOC_Os11g31740	0.08	0.75	2.24	1.76e-07	8.57e-07	1	0.09	0.79	2.25	1.08e-08	5.22e-08	1	_
LOC_Os07g10500	9.35	36.25	1.94	6.22e-14	5.85e-13	1	9.86	36.27	1.87	3.07e-10	1.72e-09	1	cytochrome b-c1 complex subunit 7, putative
LOC_Os03g19270	19.3	70.49	1.86	5.96e-17	7.02e-16	1	22.67	78.85	1.79	1.89e-24	2.71e-23	1	universal stress protein domain containing protein, putative, expressed
LOC_Os03g12890	17.92	117.67	2.71	7.38e-15	7.51e-14	1	35.3	118.57	1.75	1.42e-20	1.69e-19	1	Os03g0231600
LOC_Os02g01740	12.28	29.5	1.26	1.41e-13	1.28e-12	1	11.79	25.71	1.12	3.04e-15	2.58e-14	1	U5 small nuclear ribonucleoprotein 200 kDa helicase, putative, expressed
LOC_Os07g06600	18.23	37.41	1.03	7.69e-06	2.92e-05	1	16.16	35.7	1.14	3.59e-16	3.24e-15	1	Os07g0159900
LOC_Os06g45710	10.81	61.01	2.49	5.65e-45	2.38e-43	1	10.05	48.75	2.27	2.43e-41	6.65e-40	1	phosphoglycerate kinase protein, putative, expressed
LOC_Os07g09420	4.3	948.92	7.75	9.82e-164	4.61e-161	1	10.18	771.05	6.23	1.6e-163	3.54e-161	1	ATPase, putative, expressed
LOC_Os02g21230	1.2	2.92	1.22	6.18e-07	2.79e-06	1	1.38	3.18	1.15	4.27e-08	1.92e-07	1	Os02g0317200
LOC_Os09g25690	0.22	55.62	7.44	4.48e-110	7.83e-108	1	0.33	46.23	6.77	2.4e-61	1.13e-59	1	retrotransposon protein, putative, unclassified
LOC_Os07g44690	0.72	2.95	1.89	5.33e-12	4.23e-11	1	0.43	3.82	2.9	5.9e-18	5.95e-17	1	HSF-type DNA-binding domain containing protein, expressed; Transcriptional activator that sp [...]
LOC_Os01g64630	92.82	213.33	1.2	2.33e-12	1.92e-11	1	102.96	214.7	1.06	7.93e-15	6.54e-14	1	actin, putative, expressed; Actins are highly conserved proteins that are involved in variou [...]
LOC_Os09g09944	0.54	1.65	1.44	0.000496	0.00135	1	0.2	1	1.87	0.000102	0.000286	1	_
LOC_Os04g50216	28.39	68.49	1.27	3.54e-12	2.86e-11	1	30.71	72.06	1.23	1.64e-13	1.23e-12	1	SNARE associated Golgi protein, putative, expressed
LOC_Os12g36210	9.03	35.15	1.95	2.75e-14	2.66e-13	1	3.83	20.31	2.38	8.53e-15	7e-14	1	Subtilisin-chymotrypsin inhibitor CI-1B, putative, expressed (Putative uncharacterized protein)
LOC_Os11g09850	5.89	15.11	1.34	6.16e-11	4.45e-10	1	5.9	14.78	1.31	7.06e-18	7.09e-17	1	_
LOC_Os08g05220	0.01	0.35	1.97	6.19e-10	4.05e-09	1	0.03	0.6	2.41	3.63e-14	2.85e-13	1	retrotransposon protein, putative, Ty3-gypsy subclass
LOC_Os06g05450	0.39	36.65	6.24	5.82e-25	1.09e-23	1	0.91	24.01	4.58	7.33e-21	8.82e-20	1	hypothetical protein
LOC_Os01g04670	1.18	3.37	1.44	0.00197	0.00468	1	1.16	3.57	1.55	6.1e-07	2.39e-06	1	_
LOC_Os08g25090	17.15	51.94	1.59	8.35e-21	1.25e-19	1	15.21	47.13	1.63	7.71e-37	1.81e-35	1	Putative uncharacterized protein; Essential component of the PAM complex, a complex required [...]
LOC_Os05g23740	93.74	868.79	3.21	2.06e-61	1.33e-59	1	94.88	974.9	3.36	9.57e-92	8.37e-90	1	DnaK family protein, putative, expressed
LOC_Os01g14420	3.56	10.32	1.51	1.65e-11	1.25e-10	1	3.88	10.8	1.45	8.63e-10	4.65e-09	1	RWP-RK domain-containing protein, putative, expressed
LOC_Os12g33946	0.33	1.91	2.23	1.71e-10	1.18e-09	1	0.25	1.87	2.49	8.59e-15	7.05e-14	1	cytochrome c oxidase subunit 1, putative; Cytochrome c oxidase is the component of the respi [...]
LOC_Os03g53540	0.51	2.68	2.18	1.38e-07	6.82e-07	1	1.49	8.56	2.44	1.02e-20	1.22e-19	1	Os03g0746900
LOC_Os03g31300	13.56	1517.17	6.8	3.61e-123	7.89e-121	1	14.44	1228.27	6.4	1.53e-235	7.24e-233	1	chaperone protein clpB 1, putative, expressed
LOC_Os03g18490	0.08	4.31	4.58	1.22e-25	2.37e-24	1	0.07	6.24	5.18	3.96e-40	1.04e-38	1	RPGR, putative, expressed
LOC_Os01g03300	0.02	1.79	3.94	1.75e-18	2.27e-17	1	0.11	4.82	4.58	1.02e-23	1.42e-22	1	Putative uncharacterized protein P0445D12.36 (Putative uncharacterized protein) (Putative un [...]
LOC_Os05g44060	0.91	47.32	5.56	8.37e-106	1.33e-103	1	2.65	49.67	4.18	9.84e-66	5.28e-64	1	expressed protein
LOC_Os12g35560	5.78	11.92	1.03	3.4e-06	1.36e-05	1	4.82	10.53	1.11	3.08e-12	2.07e-11	1	Putative uncharacterized protein
LOC_Os01g34020	0	199.84	10.97	3.7e-11	2.73e-10	1	0	96.76	9.92	1.45e-07	6.15e-07	1	_
LOC_Os06g39750	42.3	93.6	1.14	1.03e-07	5.19e-07	1	35.53	97.97	1.46	1.11e-12	7.75e-12	1	3-ketoacyl-CoA synthase, putative, expressed
LOC_Os04g42470	60.79	139.49	1.2	3.19e-10	2.15e-09	1	56.67	123.96	1.13	1.57e-12	1.09e-11	1	regulatory subunit, putative, expressed
LOC_Os05g35740	106.51	447.89	2.07	7.42e-28	1.6e-26	1	108.84	358.64	1.72	5.92e-33	1.2e-31	1	subtilisin N-terminal Region family protein, expressed
LOC_Os01g66010	2.04	7.65	1.85	6.18e-20	8.74e-19	1	2.86	10.38	1.82	1.22e-29	2.14e-28	1	Os01g0882800
LOC_Os11g13820	0.12	0.7	1.84	0.000313	0.000888	1	0.11	0.71	1.93	1.46e-07	6.19e-07	1	protein phosphatase 2C, putative, expressed
LOC_Os04g58920	3.22	9.96	1.6	5.85e-10	3.83e-09	1	6.08	13.06	1.09	3.41e-06	1.19e-05	1	U-box domain-containing protein, putative, expressed
LOC_Os07g36600	21.54	100.44	2.22	8.7e-26	1.7e-24	1	24.02	98.62	2.03	9.35e-37	2.18e-35	1	universal stress protein domain containing protein, putative, expressed
LOC_Os03g14180	2.54	25609	13.24	0	0	1	13.28	22658.8	10.73	2.03e-41	5.55e-40	1	hsp20/alpha crystallin family protein, putative, expressed
LOC_Os06g46590	7.93	17.4	1.12	4.73e-09	2.81e-08	1	8.1	16.57	1.02	5.15e-13	3.71e-12	1	Os06g0679700
LOC_Os03g04020	74.92	271.99	1.86	5.25e-14	4.95e-13	1	79.81	287.26	1.85	3.9e-30	6.99e-29	1	expansin precursor, putative, expressed
LOC_Os06g35030	19.92	76.84	1.94	3.56e-29	8.28e-28	1	19.17	69.28	1.85	4.04e-32	7.93e-31	1	RNA recognition motif containing protein, putative, expressed
LOC_Os07g13834	8.98	29.47	1.7	1.24e-11	9.5e-11	1	10.26	30.5	1.56	1.5e-15	1.3e-14	1	_
LOC_Os09g02540	0.5	3.21	2.46	8.08e-07	3.58e-06	1	1.37	3.4	1.25	0.000258	0.000672	1	expressed protein
LOC_Os02g03620	12.3	35.45	1.52	3.36e-20	4.84e-19	1	11.41	34.98	1.61	1.4e-25	2.1e-24	1	Os02g0128800
LOC_Os04g31710	0.08	1.24	2.87	2.54e-09	1.55e-08	1	0.09	0.79	2.26	1.59e-06	5.83e-06	1	expressed protein
LOC_Os08g06200	11.29	41.47	1.87	2.69e-21	4.15e-20	1	12.33	40.2	1.7	1.03e-32	2.07e-31	1	stomatin-like protein 2, putative, expressed
LOC_Os07g19090	0.1	2.87	3.89	7.86e-17	9.22e-16	1	0.02	2.19	4.24	1.84e-13	1.37e-12	1	_
LOC_Os11g04040	0.16	10.45	5.33	1.49e-86	1.61e-84	1	0.33	19.51	5.51	1.64e-132	2.62e-130	1	retrotransposon protein, putative, unclassified
LOC_Os02g33470	0.54	11.66	4.19	1.49e-42	5.84e-41	1	1.22	11.25	3.1	9.46e-31	1.74e-29	1	transposon protein, putative, Pong sub-class
LOC_Os12g32760	2.75	18.65	2.72	4.41e-26	8.67e-25	1	2.51	17.68	2.77	2.19e-65	1.15e-63	1	transporter family protein, putative, expressed
LOC_Os10g41550	2.24	31.43	3.75	1.2e-20	1.77e-19	1	3.07	42.14	3.74	2.35e-48	8.07e-47	1	beta-amylase, putative, expressed
LOC_Os01g50410	3.09	29.6	3.22	5.65e-39	1.93e-37	1	7.42	38.79	2.37	2.93e-33	6.02e-32	1	STE_MEKK_ste11_MAP3K.6 - STE kinases include homologs to sterile 7, sterile 11 and sterile 2 [...]
LOC_Os03g04050	13.49	38.56	1.51	2.37e-18	3.04e-17	1	14.33	33.55	1.22	1.11e-16	1.04e-15	1	protein kinase family protein, putative, expressed
LOC_Os09g24970	12.3	31.89	1.37	3.36e-16	3.76e-15	1	13.92	43.21	1.63	6.92e-35	1.5e-33	1	expressed protein
LOC_Os03g32460	0.09	0.38	1.34	0.000219	0.000641	1	0.03	0.46	2.14	1.24e-08	5.95e-08	1	retrotransposon, putative, centromere-specific
LOC_Os01g52570	0.32	1.7	2.11	5.39e-06	2.09e-05	1	0.76	2.27	1.45	2.57e-06	9.18e-06	1	lachrymatory factor synthase, putative, expressed
LOC_Os03g43750	0.16	159.85	9.27	9.23e-115	1.72e-112	1	0.26	48.27	7.07	3.72e-129	5.71e-127	1	_
LOC_Os08g25690	0.04	4.41	5.02	1.3e-41	4.93e-40	1	0.07	4.43	4.76	2.74e-35	6.03e-34	1	_
LOC_Os12g26480	11.6	29.82	1.36	4.2e-16	4.67e-15	1	12.38	29.06	1.22	9.08e-17	8.58e-16	1	_
LOC_Os12g03040	5.1	10.71	1.06	0.000119	0.000366	1	3.69	9.74	1.38	1.31e-10	7.61e-10	1	no apical meristem protein, putative, expressed
LOC_Os01g52900	0.03	0.35	1.74	2.15e-05	7.57e-05	1	0.01	0.36	2.12	9.91e-11	5.83e-10	1	expressed protein
LOC_Os01g65920	40.75	393.82	3.27	8.05e-53	4.3e-51	1	45.45	365.45	3	3.05e-56	1.28e-54	1	F-box/LRR-repeat protein 2, putative, expressed
LOC_Os08g34740	2.97	22.37	2.87	1.16e-53	6.25e-52	1	3.02	20.12	2.7	1.88e-79	1.34e-77	1	SGT1 protein, putative, expressed
LOC_Os07g01810	1.49	4.14	1.41	4.12e-09	2.46e-08	1	1.7	6.98	1.98	3.88e-17	3.76e-16	1	Os07g0108800
LOC_Os06g39470	19.51	57.89	1.56	3.48e-20	5e-19	1	26.33	70.66	1.42	1.01e-22	1.32e-21	1	transferase family protein, putative, expressed
LOC_Os05g46460	30.22	293.98	3.28	1.93e-32	5.15e-31	1	36.49	333.64	3.19	1.56e-56	6.61e-55	1	hydrolase, alpha/beta fold family domain containing protein, expressed
LOC_Os12g05270	0.02	2.28	4.31	6.31e-15	6.44e-14	1	0.06	2.03	3.76	1.48e-12	1.02e-11	1	zinc finger, C3HC4 type domain containing protein
LOC_Os05g37520	20.39	236.8	3.53	7e-48	3.24e-46	1	52.79	257.53	2.28	2.42e-34	5.16e-33	1	expressed protein
LOC_Os05g43040	9.46	51.27	2.43	8.55e-30	2.05e-28	1	10.85	53.03	2.28	1.87e-38	4.63e-37	1	tetratricopeptide repeat domain containing protein, expressed
LOC_Os12g34148	0.02	0.36	1.92	1.28e-07	6.36e-07	1	0.03	0.29	1.57	8.28e-05	0.000235	1	_
LOC_Os01g06740	0.39	34.64	6.14	2.06e-91	2.48e-89	1	1.47	46.81	4.9	1.73e-85	1.37e-83	1	ribosome inactivating protein, putative, expressed
LOC_Os08g30830	0.15	0.81	1.83	0.00115	0.00289	1	0.19	0.85	1.74	0.00657	0.013	1	transposon protein, putative, unclassified
LOC_Os06g30830	0.02	3.75	4.95	6.87e-21	1.03e-19	1	0.1	4.13	4.38	2.32e-17	2.28e-16	1	OsMADS76 - MADS-box family gene with M-alpha type-box, expressed
LOC_Os04g57180	0.88	8.61	3.15	2.64e-39	9.18e-38	1	0.96	5.33	2.35	9.9e-27	1.56e-25	1	Os04g0667400
LOC_Os06g49020	0.03	0.75	2.75	1.47e-10	1.02e-09	1	0.02	0.51	2.37	4.45e-08	1.99e-07	1	26S proteasome non-ATPase regulatory subunit 14, putative, expressed
LOC_Os01g63060	8.84	126.57	3.82	6.59e-55	3.68e-53	1	11.29	108.02	3.25	1.61e-88	1.36e-86	1	Os01g0850100
LOC_Os05g39930	8.66	57.72	2.72	4.25e-27	8.76e-26	1	25.39	121.79	2.26	2.4e-31	4.54e-30	1	Os05g0476700
LOC_Os06g39370	17.56	380.89	4.43	2.49e-38	8.3e-37	1	50.29	356.11	2.82	2.84e-26	4.4e-25	1	OsFBK16 - F-box domain and kelch repeat containing protein, expressed
LOC_Os03g55100	16.16	39.06	1.27	2.64e-13	2.33e-12	1	17.83	43.94	1.3	4.94e-19	5.34e-18	1	Os03g0758300
LOC_Os03g41390	4.38	13.36	1.59	1.86e-14	1.83e-13	1	5.55	12.3	1.13	8.59e-09	4.18e-08	1	Os03g0610400
LOC_Os01g38490	10.19	30.48	1.57	4.05e-17	4.82e-16	1	10.23	32.29	1.65	1.26e-20	1.49e-19	1	expressed protein
LOC_Os02g28920	0.61	4.44	2.67	4.03e-06	1.59e-05	1	0.94	3.48	1.78	6.63e-05	0.000191	1	_
LOC_Os03g08840	1.58	4.05	1.3	0.000115	0.000356	1	2.33	6.15	1.36	1e-09	5.36e-09	1	zinc finger protein, putative, expressed
LOC_Os04g57970	10.15	32.65	1.68	1.54e-11	1.17e-10	1	9.15	28.47	1.63	7.99e-20	9.08e-19	1	expressed protein
LOC_Os01g09870	0.14	5.18	4.48	1.87e-12	1.55e-11	1	0.9	7.07	2.85	6.43e-13	4.59e-12	1	expressed protein
LOC_Os08g29710	8.91	20.34	1.18	7.08e-08	3.63e-07	1	6.83	18.06	1.39	4.64e-24	6.57e-23	1	galactosyltransferase family protein, putative, expressed
LOC_Os03g53020	1.87	52.57	4.74	2.82e-81	2.7e-79	1	10.44	76.15	2.85	2.13e-23	2.91e-22	1	helix-loop-helix DNA-binding domain containing protein, expressed
LOC_Os11g35240	0.45	2.52	2.24	4.94e-11	3.6e-10	1	0.28	1.38	1.94	2.1e-07	8.72e-07	1	transposon protein, putative, unclassified
LOC_Os05g10670	10.08	28.4	1.48	5.39e-14	5.08e-13	1	9.44	26.22	1.46	4.82e-23	6.43e-22	1	zinc finger CCCH type family protein, putative, expressed
LOC_Os07g08420	0.12	3.73	4.13	2.87e-25	5.47e-24	1	0.2	1.9	2.73	8.92e-16	7.84e-15	1	bZIP transcription factor domain containing protein, expressed
LOC_Os04g44420	0.31	2.13	2.44	0.00425	0.00939	1	0.26	1.49	2.12	0.00498	0.0101	1	isochorismatase family protein, putative, expressed
LOC_Os11g38650	44.78	203.15	2.18	2.12e-36	6.59e-35	1	42.86	233.06	2.44	1.1e-68	6.31e-67	1	UDP-glucoronosyl/UDP-glucosyl transferase, putative, expressed
LOC_Os08g31090	0.36	7.06	3.97	4.83e-32	1.27e-30	1	2.34	7.86	1.7	7.29e-10	3.95e-09	1	expressed protein
LOC_Os03g09090	3.3	15.51	2.2	4.96e-24	8.82e-23	1	3.6	12.1	1.72	7.89e-23	1.04e-21	1	expressed protein
LOC_Os01g56220	1.19	17.99	3.8	1.52e-26	3.05e-25	1	3.31	12.38	1.87	9.8e-18	9.76e-17	1	_
LOC_Os02g44500	100.31	540.08	2.43	9.33e-32	2.42e-30	1	103.83	591.78	2.51	3.83e-44	1.12e-42	1	glutathione peroxidase, putative, expressed
LOC_Os02g07830	0.43	3.06	2.58	3.09e-15	3.22e-14	1	0.6	4.72	2.79	6.07e-32	1.18e-30	1	OsHKT1;3 - Na+ transporter, expressed; Probable cation transporter. May be involved in regul [...]
LOC_Os02g08230	24.16	55.32	1.19	3.32e-10	2.24e-09	1	22.6	54.05	1.25	8.07e-13	5.71e-12	1	WAX2, putative, expressed
LOC_Os03g13850	1.03	4.51	2.03	4.99e-18	6.26e-17	1	0.89	3.44	1.83	8.65e-16	7.61e-15	1	cell cycle checkpoint protein RAD17, putative, expressed
LOC_Os03g48080	175.57	675.69	1.94	1.15e-28	2.58e-27	1	194.56	689.63	1.83	4.16e-31	7.81e-30	1	CHCH domain containing protein, expressed
LOC_Os02g06810	0.65	2.62	1.86	3.77e-10	2.53e-09	1	0.43	2.53	2.3	4.77e-16	4.28e-15	1	retrotransposon protein, putative, unclassified
LOC_Os10g35920	10.49	30.58	1.54	1.1e-18	1.44e-17	1	11.16	29.86	1.41	3.41e-21	4.17e-20	1	OsFBX389 - F-box domain containing protein, expressed
LOC_Os08g39140	72.6	6067.3	6.38	5.87e-153	2.36e-150	1	73.21	6442.42	6.46	1e-303	1e-300	1	Heat shock protein 81-1 (HSP81-1) (Heat shock protein 82); Molecular chaperone. Has ATPase a [...]
LOC_Os02g58010	16.03	43.17	1.42	7.2e-07	3.21e-06	1	19.1	43.82	1.19	2.07e-05	6.49e-05	1	conserved hypothetical protein
LOC_Os07g15959	0.83	2.52	1.49	0.000158	0.000477	1	0.96	2.18	1.11	0.000338	0.000862	1	_
LOC_Os06g46920	1.19	9.64	2.92	1.79e-37	5.83e-36	1	1.67	9.19	2.39	5.76e-20	6.6e-19	1	dihydroflavonol-4-reductase, putative, expressed
LOC_Os11g09020	18.73	71.76	1.93	3.94e-24	7.04e-23	1	21.85	62.36	1.51	1.95e-18	2.03e-17	1	amino acid transporter, putative, expressed
LOC_Os05g13804	0.53	4.35	2.81	1.8e-09	1.12e-08	1	0.83	2.78	1.63	7.51e-06	2.51e-05	1	_
LOC_Os07g03860	0.36	0.91	1.12	0.000152	0.00046	1	0.4	1.35	1.54	3.74e-07	1.5e-06	1	lectin-like receptor kinase 7, putative, expressed
LOC_Os03g16730	3.62	10.26	1.48	4.23e-10	2.83e-09	1	3.93	9.01	1.18	1.71e-07	7.19e-07	1	expressed protein
LOC_Os06g50330	9.52	120.93	3.65	1.66e-76	1.44e-74	1	12.42	111.13	3.15	6.49e-100	6.4e-98	1	senescence-associated protein, putative, expressed
LOC_Os11g14544	147.11	343.68	1.22	1.36e-06	5.82e-06	1	148.86	303.95	1.03	2.07e-14	1.66e-13	1	expressed protein
LOC_Os03g21000	50.94	149.61	1.55	4.86e-14	4.6e-13	1	62.07	159.45	1.36	2.14e-20	2.5e-19	1	thioredoxin, putative, expressed
LOC_Os04g51796	0.01	0.53	2.57	1.46e-10	1.02e-09	1	0.01	0.43	2.25	2.73e-10	1.54e-09	1	DNA repair ATPase-related, putative, expressed
LOC_Os06g04990	2.25	4.66	1.02	0.00228	0.00535	1	1.69	4.12	1.24	0.000825	0.00196	1	early nodulin 93 ENOD93 protein, putative, expressed
LOC_Os07g48630	35.27	277.6	2.97	2.48e-51	1.27e-49	1	59.97	321.08	2.42	2.47e-47	8.16e-46	1	ethylene-insensitive 3, putative, expressed
LOC_Os10g20450	0.17	0.65	1.44	0.00187	0.00449	1	0.17	0.96	1.98	2.33e-08	1.08e-07	1	MATE efflux family protein, putative, expressed
LOC_Os02g17500	20.68	293.4	3.82	3.55e-68	2.61e-66	1	23.89	318.38	3.73	1.28e-117	1.68e-115	1	transporter family protein, putative, expressed
LOC_Os07g47340	21.67	44.17	1.02	6.41e-09	3.75e-08	1	19.1	38.44	1.01	1.8e-13	1.34e-12	1	expressed protein
LOC_Os09g39910	8.63	39.25	2.17	8.67e-29	1.96e-27	1	7.61	33.44	2.12	3.56e-40	9.36e-39	1	ABC transporter, ATP-binding protein, putative, expressed
LOC_Os06g03720	6.28	24.98	1.98	8.3e-25	1.54e-23	1	7.56	31.08	2.02	1.13e-22	1.47e-21	1	ribonucleoside-diphosphate reductase small chain, putative, expressed
LOC_Os09g26730	68.59	390.26	2.51	2.2e-43	8.89e-42	1	61.15	315.63	2.37	3.23e-39	8.26e-38	1	chaperonin, putative, expressed
LOC_Os10g25210	2.26	7.85	1.75	1.48e-14	1.46e-13	1	2.63	8.03	1.57	2.17e-15	1.86e-14	1	_
LOC_Os08g44850	93.96	411.07	2.13	1.08e-27	2.31e-26	1	159.25	382.3	1.26	8.87e-17	8.4e-16	1	C2 domain containing protein, putative, expressed
LOC_Os06g45184	0.39	120.86	7.95	1.42e-99	1.98e-97	1	1.18	88.58	6.12	6.19e-187	1.82e-184	1	_
LOC_Os01g68770	60.24	383.18	2.67	2.51e-24	4.54e-23	1	55.68	327.53	2.55	3.11e-49	1.09e-47	1	Os01g0916400
LOC_Os01g50370	4.58	30.5	2.71	1.08e-26	2.17e-25	1	5.32	43.58	3.01	1.88e-85	1.49e-83	1	STE_MEKK_ste11_MAP3K.4 - STE kinases include homologs to sterile 7, sterile 11 and sterile 2 [...]
LOC_Os08g38460	5.7	36.03	2.64	4.01e-34	1.14e-32	1	9.27	45.32	2.28	1.14e-39	2.95e-38	1	zinc finger, C3HC4 type domain containing protein, expressed
LOC_Os01g56990	3.12	13.78	2.11	1.04e-27	2.23e-26	1	2.81	11.83	2.03	1.55e-26	2.43e-25	1	Regulator of chromosome condensation domain containing protein, expressed
LOC_Os08g12100	0.26	2.08	2.6	2.16e-06	8.98e-06	1	0.3	2.21	2.52	1.99e-06	7.21e-06	1	conserved hypothetical protein
LOC_Os01g58130	1.04	14.94	3.72	4.81e-10	3.19e-09	1	3.86	27.89	2.82	8.87e-24	1.24e-22	1	expressed protein
LOC_Os02g32600	0.06	0.78	2.51	4.42e-10	2.95e-09	1	0.05	0.82	2.63	2.97e-10	1.67e-09	1	expressed protein
LOC_Os11g03370	1.71	20.69	3.52	7.71e-30	1.85e-28	1	2.03	17.99	3.09	7.52e-67	4.11e-65	1	no apical meristem protein, putative, expressed
LOC_Os04g49450	0.85	27.16	4.84	1.57e-57	9.41e-56	1	0.86	29.32	4.94	2.09e-115	2.57e-113	1	MYB family transcription factor, putative, expressed
LOC_Os01g22380	0.07	5.26	4.96	6.6e-24	1.16e-22	1	0	6.98	6.15	2.59e-34	5.5e-33	1	Os01g0327500
LOC_Os09g31482	31.09	225.72	2.86	3.22e-37	1.04e-35	1	26.68	223.89	3.06	6.45e-77	4.32e-75	1	Putative uncharacterized protein; Necessary for the splicing of pre-mRNA (By similarity)
LOC_Os11g04409	25.35	241.38	3.25	1.95e-21	3.03e-20	1	35.82	232.83	2.7	3.43e-60	1.59e-58	1	_
LOC_Os03g55810	0.04	1.16	3.14	4.6e-05	0.000153	1	0.09	2.11	3.56	1.08e-07	4.66e-07	1	_
LOC_Os02g43010	8.58	19.83	1.2	1.73e-10	1.2e-09	1	7.58	15.94	1.06	6.63e-12	4.33e-11	1	vacuolar-processing enzyme precursor, putative, expressed
LOC_Os03g16670	163.25	487.88	1.58	8.91e-12	6.92e-11	1	170.36	512.81	1.59	3.98e-26	6.1e-25	1	Os03g0273800
LOC_Os02g57840	1.22	10.57	3.02	1.15e-22	1.92e-21	1	0.77	13.14	3.92	3.97e-28	6.62e-27	1	remorin C-terminal domain containing protein, putative, expressed
LOC_Os05g31785	2.06	5.68	1.42	3.8e-05	0.000128	1	2.46	6.28	1.32	4.06e-05	0.000121	1	(japonica cultivar-group) Os05g0383200 (Os05g0383200) mRNA, complete cds
LOC_Os03g12414	0.71	1.58	1.06	3.11e-05	0.000107	1	0.6	1.78	1.42	8.9e-11	5.26e-10	1	cyclin, putative, expressed
LOC_Os08g13920	445.97	976.49	1.13	7.36e-11	5.27e-10	1	572.4	1223	1.1	1.45e-11	9.23e-11	1	glycosyl hydrolases family 16, putative, expressed; Catalyzes xyloglucan endohydrolysis (XEH [...]
LOC_Os12g33859	0.13	1.04	2.34	0.00121	0.00302	1	0.16	2.4	3.24	4.19e-08	1.89e-07	1	_
LOC_Os11g23080	0.28	456.38	10.21	4.36e-169	2.17e-166	1	0.9	373.04	8.55	0	0	1	_
LOC_Os11g31050	0	2.61	4.76	2.13e-63	1.43e-61	1	0.01	3.99	5.26	7.04e-89	6.03e-87	1	retrotransposon protein, putative, unclassified
LOC_Os12g44090	2.06	4.66	1.14	2.05e-06	8.53e-06	1	1.59	4.34	1.4	1.85e-07	7.74e-07	1	leucine-rich repeat family protein, putative, expressed
LOC_Os02g38140	7.33	36.32	2.29	2.41e-27	5.05e-26	1	11.77	43.04	1.86	3.04e-29	5.26e-28	1	Os02g0594900
LOC_Os03g22820	0.35	2.1	2.3	1.79e-07	8.72e-07	1	0.53	1.57	1.42	0.000468	0.00116	1	expressed protein
LOC_Os08g01510	0.64	2.84	1.99	9.24e-11	6.57e-10	1	0.86	3.36	1.85	2e-12	1.37e-11	1	cytochrome P450, putative, expressed
LOC_Os06g21507	0.09	1.15	2.75	8.05e-09	4.64e-08	1	0.25	1.5	2.19	2.16e-08	1.01e-07	1	transposon protein, putative, Pong sub-class
LOC_Os08g39450	174.4	467.05	1.42	1.2e-11	9.25e-11	1	290.71	710.86	1.29	1.81e-19	2.01e-18	1	Zinc finger A20 and AN1 domain-containing stress-associated protein 11 (OsSAP11); May be inv [...]
LOC_Os06g10410	1.37	9.47	2.7	1.95e-37	6.32e-36	1	1.52	9.59	2.58	1.81e-51	6.84e-50	1	uncharacterized mscS family protein, putative, expressed
LOC_Os07g02340	1938.12	6317.59	1.7	5.75e-28	1.25e-26	1	1813.74	5654.79	1.64	7.31e-18	7.33e-17	1	expressed protein
LOC_Os07g06830	13.17	26.67	1.01	1.57e-07	7.69e-07	1	18.59	41.82	1.17	1.97e-15	1.69e-14	1	gibberellin receptor GID1L2, putative, expressed
LOC_Os02g42590	15.09	47.76	1.66	8.04e-19	1.07e-17	1	14.6	54.21	1.89	2.53e-37	6.05e-36	1	WD-40 repeat family protein, putative, expressed
LOC_Os04g51490	0	0.4	2.32	1.96e-11	1.48e-10	1	0.03	0.67	2.54	1.6e-15	1.38e-14	1	retrotransposon protein, putative, unclassified
LOC_Os02g32465	0.57	4.08	2.65	7.3e-05	0.000235	1	0.78	4.97	2.53	6.54e-07	2.55e-06	1	_
LOC_Os02g06830	0.58	10.36	3.94	1.12e-36	3.53e-35	1	0.52	8.29	3.76	2.53e-88	2.12e-86	1	expressed protein
LOC_Os11g44420	1.09	6.8	2.53	4.53e-10	3.01e-09	1	1.18	8.16	2.69	1.94e-17	1.91e-16	1	expressed protein
LOC_Os02g08440	11.12	58	2.37	3.81e-29	8.83e-28	1	39.19	122.11	1.64	1.93e-10	1.1e-09	1	OsWRKY71 - Superfamily of TFs having WRKY and zinc finger domains, expressed
LOC_Os03g22350	4.73	17.93	1.9	7.05e-25	1.31e-23	1	4.43	18.78	2.06	9.39e-36	2.1e-34	1	Brix domain containing protein, putative, expressed
LOC_Os10g27330	6.6	14.3	1.1	3.65e-10	2.45e-09	1	6.52	14.92	1.18	3.09e-08	1.42e-07	1	hypothetical protein
LOC_Os01g08430	7.29	19.04	1.37	7.69e-13	6.57e-12	1	7.44	18.93	1.34	3.98e-23	5.33e-22	1	expressed protein
LOC_Os10g35604	0.59	1.93	1.55	1.35e-06	5.79e-06	1	0.51	2.09	1.86	3.45e-09	1.75e-08	1	_
LOC_Os04g40470	1.17	11.46	3.18	8.62e-30	2.06e-28	1	1.97	8.69	2.09	3.33e-13	2.43e-12	1	cytochrome P450, putative, expressed
LOC_Os02g39790	107.15	694.56	2.7	7.23e-43	2.88e-41	1	118.33	764.18	2.69	2.31e-81	1.7e-79	1	S-adenosyl-l-methionine decarboxylase leader peptide, putative, expressed
LOC_Os10g26145	0	0.31	2.04	4.89e-05	0.000162	1	0.03	0.6	2.43	1.49e-06	5.51e-06	1	expressed protein
LOC_Os03g58920	2.62	11.87	2.14	9.28e-30	2.22e-28	1	2.99	15.08	2.29	5.36e-57	2.3e-55	1	galactosyltransferase family protein, putative, expressed
LOC_Os05g38860	1.94	11.68	2.53	8.27e-15	8.36e-14	1	3.14	12.86	2	9.7e-12	6.25e-11	1	_
LOC_Os11g29130	4.41	9.44	1.08	0.00144	0.00354	1	2.79	8.73	1.61	0.000252	0.000658	1	_
LOC_Os03g55670	39.66	193.51	2.28	1.68e-20	2.46e-19	1	47.02	178.91	1.93	3.79e-30	6.8e-29	1	expressed protein
LOC_Os07g26430	0	0.31	2.05	5.06e-15	5.21e-14	1	0	0.14	1.26	1.07e-10	6.25e-10	1	resistance protein, putative
LOC_Os04g57940	0.09	1.28	2.87	2.5e-13	2.22e-12	1	0.13	1.55	2.86	3.45e-23	4.63e-22	1	pentatricopeptide, putative, expressed
LOC_Os03g21640	3.81	12.92	1.73	3.5e-14	3.36e-13	1	5.91	16.37	1.45	1.27e-15	1.1e-14	1	Os03g0334200
LOC_Os06g15390	7.61	26.81	1.8	5.01e-05	0.000166	1	9.11	27.12	1.56	5.57e-07	2.19e-06	1	acylphosphatase, putative, expressed
LOC_Os04g57350	0.07	20.25	6.91	9.78e-97	1.33e-94	1	0.06	18.96	6.86	1.03e-193	3.38e-191	1	EH domain-containing protein 1, putative, expressed
LOC_Os03g16170	0.34	24.14	5.79	2e-100	2.85e-98	1	1.04	47.77	5.4	1.89e-67	1.05e-65	1	protein phosphatase 2C, putative, expressed
LOC_Os12g26220	46.74	136.86	1.55	1.78e-21	2.78e-20	1	59.57	143.32	1.27	1.76e-16	1.63e-15	1	_
LOC_Os04g20510	0.05	1.34	3.28	5.61e-05	0.000184	1	0.08	0.64	2.01	0.00279	0.00596	1	_
LOC_Os02g12510	0.73	2.47	1.63	5.33e-07	2.42e-06	1	1.21	4.3	1.75	1.1e-11	7.06e-11	1	_
LOC_Os12g06550	0.75	101.55	6.9	1.06e-155	4.42e-153	1	0.92	85.9	6.4	2.26e-236	1.12e-233	1	expressed protein
LOC_Os12g08830	27.62	57.74	1.06	1.18e-10	8.34e-10	1	26.15	64.86	1.31	9.27e-20	1.05e-18	1	Os12g0190200
LOC_Os09g38110	11.11	34.91	1.64	5.03e-12	4e-11	1	18.41	59.46	1.69	1.49e-17	1.48e-16	1	Os09g0554200
LOC_Os01g12930	0.01	0.46	2.34	1.82e-09	1.13e-08	1	0.02	0.46	2.25	4.86e-21	5.9e-20	1	U-box domain containing protein, expressed
LOC_Os03g55430	3.69	35.39	3.23	5.34e-25	1e-23	1	8.71	41.83	2.25	5.08e-28	8.46e-27	1	hypothetical protein
LOC_Os01g22590	0.01	0.6	2.69	4.96e-15	5.1e-14	1	0.02	0.76	2.84	1.07e-20	1.27e-19	1	retrotransposon protein, putative, unclassified, expressed
LOC_Os02g44870	46.6	4403.06	6.56	1.57e-159	6.76e-157	1	64.11	6179.07	6.59	2.5e-242	1.53e-239	1	dehydrin, putative, expressed
LOC_Os03g47530	1.29	5.58	2.03	4.28e-05	0.000144	1	6.08	15.21	1.31	2.03e-06	7.33e-06	1	glycosyl transferase 8 domain containing protein, putative, expressed
LOC_Os04g33050	0.59	2.81	2.07	5.81e-15	5.95e-14	1	0.48	1.5	1.46	1e-09	5.38e-09	1	HIRAN domain containing protein, putative, expressed
LOC_Os02g08420	11.19	27.79	1.3	2.28e-14	2.22e-13	1	12.16	26.73	1.13	8.33e-15	6.85e-14	1	cinnamoyl CoA reductase, putative, expressed
LOC_Os08g36170	7.02	17.09	1.27	1.13e-13	1.03e-12	1	7.86	18.87	1.25	3.93e-17	3.81e-16	1	cytokinesis negative regulator RCP1, putative, expressed
LOC_Os03g03370	2.83	7.42	1.36	1.01e-09	6.44e-09	1	3.23	9.66	1.55	1.31e-12	9.11e-12	1	fatty acid hydroxylase, putative, expressed
LOC_Os09g11005	0.45	2.87	2.44	1.54e-08	8.61e-08	1	0.97	4.02	1.94	1.83e-08	8.61e-08	1	_
LOC_Os01g22630	1.74	5.26	1.54	6.7e-16	7.35e-15	1	1.66	5.06	1.55	7.85e-20	8.93e-19	1	ECT protein, putative, expressed
LOC_Os01g64470	3.46	35.79	3.33	1.19e-29	2.82e-28	1	26.49	66.99	1.34	9.99e-07	3.78e-06	1	harpin-induced protein 1 domain containing protein, expressed
LOC_Os01g40070	7.64	644.51	6.38	5.4e-106	8.66e-104	1	50.16	789.19	3.97	1.78e-67	9.95e-66	1	expressed protein
LOC_Os06g08290	1.15	3.19	1.4	1.57e-08	8.78e-08	1	1.12	3.28	1.47	2.96e-11	1.83e-10	1	MYB family transcription factor, putative, expressed
LOC_Os01g07970	29.15	199.43	2.77	5.23e-21	7.9e-20	1	45.64	204.09	2.16	2.98e-21	3.65e-20	1	expressed protein
LOC_Os02g53410	9.04	40.08	2.14	1.84e-15	1.95e-14	1	13.09	34.39	1.39	1.59e-07	6.7e-07	1	expressed protein
LOC_Os03g06070	14.04	34.2	1.28	7.65e-14	7.12e-13	1	16.8	36.86	1.13	1.5e-17	1.48e-16	1	la domain containing protein, putative, expressed
LOC_Os01g11600	6.75	91.86	3.75	2.64e-07	1.26e-06	1	5.15	56.16	3.42	0.0012	0.00276	1	Os01g0214500
LOC_Os04g38960	11.94	26.61	1.15	1.48e-12	1.24e-11	1	12.5	28.28	1.17	1.38e-16	1.29e-15	1	Os04g0463600
LOC_Os01g01980	0	12.21	6.94	7.06e-27	1.44e-25	1	0	8.35	6.4	1.19e-22	1.55e-21	1	_
LOC_Os12g25090	32.85	83.26	1.34	0.000266	0.000767	1	37.39	229.23	2.61	1.53e-06	5.63e-06	1	annotation not avaliable
LOC_Os05g38830	15.42	81.92	2.4	5.22e-20	7.41e-19	1	15.15	61.24	2.01	8.84e-39	2.22e-37	1	HECT-domain domain containing protein, expressed
LOC_Os03g28080	9.2	37.04	2	3.55e-13	3.1e-12	1	9.67	44.23	2.18	3.6e-38	8.81e-37	1	ring-H2 zinc finger protein, putative, expressed
LOC_Os05g40530	0.05	5.66	5.25	2.24e-11	1.68e-10	1	0	4.79	5.61	5.01e-14	3.89e-13	1	_
LOC_Os02g07840	19.46	45.59	1.22	6.97e-13	5.98e-12	1	20.14	48.98	1.28	1.81e-17	1.79e-16	1	bZIP transcription factor domain containing protein, expressed
LOC_Os01g01900	0	0.18	1.48	1.19e-06	5.15e-06	1	0	0.16	1.35	2.74e-06	9.72e-06	1	retrotransposon protein, putative, unclassified
LOC_Os01g68960	0.17	101.64	8.55	7.02e-152	2.7e-149	1	0.14	92.99	8.59	2.66e-179	7.41e-177	1	conserved hypothetical protein
LOC_Os11g43530	0.56	2.29	1.85	0.000769	0.00202	1	0.9	2.97	1.62	0.00592	0.0118	1	OsGrx_C13 - glutaredoxin subgroup III; Has a glutathione-disulfide oxidoreductase activity i [...]
LOC_Os06g21450	4.65	26.24	2.47	3.24e-06	1.3e-05	1	3.34	22.51	2.72	3.81e-13	2.77e-12	1	_
LOC_Os02g56880	4.75	18.7	1.96	9.96e-29	2.25e-27	1	4.31	17.3	1.98	4.16e-45	1.27e-43	1	transcriptional corepressor LEUNIG, putative, expressed
LOC_Os02g42880	0.72	13.85	4.09	5.06e-26	9.95e-25	1	0.56	13.86	4.39	3.29e-47	1.08e-45	1	remorin C-terminal domain containing protein, putative, expressed
LOC_Os02g50372	0.6	10.98	3.98	6.2e-27	1.27e-25	1	0.53	7.89	3.67	2.01e-38	4.96e-37	1	_
LOC_Os07g34006	7.02	29	2.03	1.13e-31	2.92e-30	1	9	26.63	1.55	3.33e-30	6.01e-29	1	transporter family protein, putative, expressed
LOC_Os01g47270	35.55	110.36	1.63	1.05e-15	1.13e-14	1	34	127.14	1.9	2.25e-38	5.54e-37	1	DUF1645 domain containing protein, putative, expressed
LOC_Os06g30370	3.84	8.66	1.16	0.00178	0.00428	1	6.67	16.95	1.33	6.9e-10	3.75e-09	1	osMFT1 MFT-Like1 homologous to Mother of FT and TFL1 gene; contains Pfam profile PF01161: [...]
LOC_Os05g49170	6.18	22.71	1.86	1.34e-22	2.22e-21	1	4.82	20.34	2.05	3.21e-31	6.05e-30	1	cold acclimation protein WCOR413, putative, expressed
LOC_Os01g41240	0.62	9.56	3.74	1.04e-28	2.34e-27	1	0.97	8.77	3.06	8.1e-25	1.18e-23	1	Os01g0595600
LOC_Os10g32690	0.07	0.3	1.24	0.00985	0.0199	1	0.05	0.27	1.28	0.00612	0.0122	1	expressed protein
LOC_Os11g44590	4.64	14.38	1.61	4.93e-08	2.58e-07	1	6.79	19.13	1.48	1.97e-14	1.58e-13	1	_
LOC_Os03g03450	11.83	63.1	2.41	3.14e-40	1.13e-38	1	11.88	73.37	2.62	2.45e-39	6.27e-38	1	anthranilate phosphoribosyltransferase, chloroplast precursor, putative, expressed
LOC_Os01g72130	19.88	60.96	1.61	4.44e-10	2.96e-09	1	22.4	59.61	1.41	4.25e-13	3.07e-12	1	glutathione S-transferase, putative, expressed
LOC_Os01g14080	1.36	3.22	1.18	1.79e-05	6.37e-05	1	2	4.25	1.05	4.78e-07	1.9e-06	1	lipase class 3 family protein, putative, expressed
LOC_Os01g69240	0.18	0.95	1.9	5.95e-05	0.000194	1	0.13	0.76	1.9	7.06e-07	2.74e-06	1	Os01g0921500
LOC_Os01g47570	1.21	17.32	3.73	3.1e-32	8.21e-31	1	1.1	11.4	3.27	2.99e-31	5.65e-30	1	expressed protein
LOC_Os10g31510	0.15	1.24	2.42	1.02e-05	3.78e-05	1	0.11	1.81	3.2	9.84e-10	5.28e-09	1	_
LOC_Os04g49370	13.48	117.55	3.11	1.65e-13	1.49e-12	1	46.32	166.52	1.84	6.13e-14	4.74e-13	1	expressed protein
LOC_Os08g04010	0.62	2.39	1.78	6.54e-05	0.000212	1	0.59	1.79	1.46	0.00386	0.00802	1	2-aminoethanethiol dioxygenase, putative
LOC_Os11g44600	0.34	3.06	2.86	3.1e-22	5.04e-21	1	0.6	2.09	1.65	2.26e-08	1.05e-07	1	_
LOC_Os03g50850	23.15	99.54	2.1	9.13e-27	1.85e-25	1	22.19	90.63	2.03	1.7e-45	5.28e-44	1	ZOS3-17 - C2H2 zinc finger protein, expressed
LOC_Os04g39629	6.95	18.01	1.36	3.3e-16	3.69e-15	1	5.99	15.1	1.32	2.19e-20	2.56e-19	1	RNA recognition motif containing protein, putative, expressed
LOC_Os01g49380	2.24	9.03	1.97	9.8e-14	9.04e-13	1	2.03	7.28	1.79	2.94e-12	1.97e-11	1	lipase, putative, expressed
LOC_Os08g30820	4.34	28.67	2.7	5.67e-39	1.94e-37	1	4.1	31.81	2.92	8.32e-73	5.19e-71	1	cleavage and polyadenylation specificity factor subunit 5, putative, expressed
LOC_Os04g34140	10.25	23.28	1.18	1.43e-10	9.99e-10	1	15.03	35.06	1.22	6.08e-16	5.42e-15	1	U-box protein CMPG1, putative, expressed
LOC_Os06g01960	5.31	11	1.04	0.000427	0.00118	1	3.68	13.93	1.89	8.02e-16	7.09e-15	1	retrotransposon protein, putative, unclassified
LOC_Os03g38359	3.51	16.24	2.18	4.6e-13	3.99e-12	1	4.26	14.59	1.75	2.15e-12	1.47e-11	1	_
LOC_Os01g27360	8.94	111.64	3.63	3.07e-60	1.96e-58	1	10.5	96.85	3.19	7.91e-58	3.44e-56	1	Probable glutathione S-transferase GSTF1 (EC 2.5.1.18) (GST-I); Conjugation of reduced gluta [...]
LOC_Os12g21590	4.48	11.99	1.4	0.000347	0.000976	1	4.96	15.51	1.62	2.78e-07	1.14e-06	1	_
LOC_Os02g39880	9.02	25.27	1.48	1.65e-11	1.26e-10	1	7.2	23.61	1.7	6.52e-14	5.03e-13	1	expressed protein
LOC_Os10g39640	9.47	55.71	2.54	7.29e-18	9.04e-17	1	12.25	74.92	2.6	1.24e-47	4.14e-46	1	expansin precursor, putative, expressed
LOC_Os07g47090	7.35	19.27	1.38	8.05e-12	6.28e-11	1	10.21	25.76	1.33	1.16e-17	1.15e-16	1	KIP1, putative, expressed
LOC_Os05g43840	19.83	129.38	2.7	1.44e-45	6.17e-44	1	22.54	126.75	2.49	1.73e-65	9.15e-64	1	CAMK_KIN1/SNF1/Nim1_like.25 - CAMK includes calcium/calmodulin depedent protein kinases, exp [...]
LOC_Os04g37960	0.15	4.85	4.28	3.55e-32	9.38e-31	1	0.07	3.58	4.44	4.77e-44	1.39e-42	1	synaptonemal complex protein 2, putative, expressed
LOC_Os02g34470	23.8	68.11	1.51	7.41e-12	5.81e-11	1	23.54	72.46	1.62	1.67e-26	2.6e-25	1	_
LOC_Os03g53340	0.18	594.14	11.07	7.38e-221	6.24e-218	1	0.45	753.32	10.43	6.38e-249	4.19e-246	1	HSF-type DNA-binding domain containing protein, expressed; Transcriptional regulator that sp [...]
LOC_Os02g20640	0.16	0.87	1.88	0.00224	0.00526	1	0.19	0.67	1.44	0.00722	0.0142	1	_
LOC_Os04g32320	0.01	2.36	4.48	5.28e-25	9.93e-24	1	0	2.35	4.61	7.53e-27	1.19e-25	1	glycerophosphoryl diester phosphodiesterase family protein, putative, expressed
LOC_Os06g13200	0.03	0.35	1.77	8.65e-05	0.000274	1	0.02	0.21	1.31	0.00126	0.00289	1	proton-dependent oligopeptide transport, putative
LOC_Os03g37080	0.01	0.33	2	1.98e-05	7e-05	1	0.01	0.34	2.01	2.49e-05	7.71e-05	1	cytochrome P450, putative
LOC_Os01g06460	34.02	182.62	2.42	6.22e-42	2.39e-40	1	40.39	118.21	1.55	2.67e-29	4.63e-28	1	uncharacterized Cys-rich domain containing protein, putative, expressed
LOC_Os04g21320	103.61	212.87	1.04	5.49e-06	2.12e-05	1	97.52	217.68	1.16	3.26e-11	2.01e-10	1	Os04g0281900
LOC_Os11g03920	15.55	47.25	1.6	1.72e-16	1.96e-15	1	15.14	45.76	1.59	6.98e-25	1.02e-23	1	expressed protein
LOC_Os06g09820	1.9	71.63	5.17	1.22e-108	2.08e-106	1	1.63	62.7	5.18	3.99e-47	1.3e-45	1	cupin superfamily protein, putative, expressed
LOC_Os08g38580	3.57	21.28	2.54	2.47e-34	7.09e-33	1	3.05	16.38	2.39	4.45e-35	9.7e-34	1	harpin-induced protein 1 domain containing protein, expressed
LOC_Os01g05150	0.26	6.75	4.25	2.64e-29	6.2e-28	1	0.21	3.98	3.73	1.21e-18	1.28e-17	1	_
LOC_Os04g37690	163.02	459.85	1.5	2.13e-16	2.42e-15	1	147.53	355.61	1.27	1.19e-16	1.11e-15	1	RNA recognition motif containing protein, putative, expressed
LOC_Os02g55134	6.2	21.78	1.8	4.87e-15	5.02e-14	1	6.47	21.04	1.69	4.08e-17	3.95e-16	1	Os02g0794600
LOC_Os11g14140	58.46	145.03	1.31	1.11e-08	6.29e-08	1	59.79	125.55	1.07	3.42e-13	2.49e-12	1	OsFBK25 - F-box domain and kelch repeat containing protein, expressed
LOC_Os02g38050	100.82	764.01	2.92	8.64e-44	3.53e-42	1	88.99	391.29	2.14	4.97e-54	2e-52	1	joka2, putative, expressed
LOC_Os06g41380	0.1	1.1	2.56	6.48e-10	4.23e-09	1	0.1	1.58	3.1	1.47e-19	1.64e-18	1	expressed protein
LOC_Os03g53910	13.67	246.92	4.16	1.03e-106	1.68e-104	1	11.72	229.28	4.28	1.87e-88	1.58e-86	1	tetratricopeptide repeat domain containing protein, expressed
LOC_Os04g40560	5.06	11.56	1.18	5.05e-08	2.64e-07	1	4.8	15.76	1.69	4.64e-24	6.57e-23	1	WD domain, G-beta repeat domain containing protein, expressed
LOC_Os07g22680	0.19	0.72	1.52	0.00191	0.00457	1	0.23	0.73	1.34	0.00339	0.00713	1	SKP1-like protein 1B, putative, expressed
LOC_Os06g05730	0.05	0.76	2.56	3.44e-07	1.61e-06	1	0.09	0.41	1.42	0.00544	0.0109	1	Putative uncharacterized protein
LOC_Os09g26400	44.4	129.25	1.54	1.16e-20	1.72e-19	1	43.89	116.61	1.41	2.96e-23	3.99e-22	1	Os09g0434200
LOC_Os05g09280	0.26	2.57	2.89	1.07e-13	9.79e-13	1	0.69	4.52	2.55	2.63e-25	3.9e-24	1	Putative uncharacterized protein Oj1111_A10.6
LOC_Os08g44330	9.22	71.27	2.94	5.43e-38	1.79e-36	1	8.1	60.49	2.89	8.44e-69	4.86e-67	1	peptidylprolyl isomerase domain and WD repeat-containing protein 1, putative, expressed; PPI [...]
LOC_Os05g42120	2.66	9.08	1.74	2.8e-12	2.29e-11	1	3.38	7.75	1.17	1.66e-08	7.86e-08	1	heat shock protein, putative, expressed
LOC_Os07g45000	11.61	33.93	1.54	3.53e-17	4.21e-16	1	10.06	29.06	1.52	5.97e-27	9.52e-26	1	cytochrome P450, putative, expressed
LOC_Os08g31120	3.01	7.19	1.23	4.7e-05	0.000156	1	3.05	6.32	1.03	6.32e-05	0.000183	1	_
LOC_Os03g59700	18.86	63.28	1.74	9.11e-24	1.6e-22	1	21.95	62.21	1.5	5.81e-17	5.57e-16	1	peptidyl-prolyl cis-trans isomerase, putative, expressed; PPIases accelerate the folding of [...]
LOC_Os02g50230	7.78	28.89	1.88	1.43e-24	2.62e-23	1	8.55	36.24	2.07	5.78e-51	2.13e-49	1	peptidase, putative, expressed
LOC_Os03g61210	23.7	72.16	1.6	7.88e-19	1.05e-17	1	24.91	59.43	1.25	8.95e-17	8.47e-16	1	domain of unknown function domain containing protein, expressed
LOC_Os07g36610	0.19	0.76	1.56	7.52e-09	4.36e-08	1	0.19	0.63	1.34	6.55e-06	2.21e-05	1	CSLF9 - cellulose synthase-like family F; beta1,3;1,4 glucan synthase, expressed; May cataly [...]
LOC_Os07g08140	2.1	7.63	1.81	8.15e-15	8.24e-14	1	1.46	6.44	2.07	9.66e-17	9.11e-16	1	heat stress transcription factor, putative, expressed; Transcriptional regulator that specif [...]
LOC_Os06g39050	0.06	0.53	1.99	0.000805	0.0021	1	0.04	0.58	2.31	1.74e-05	5.5e-05	1	Os06g0590500
LOC_Os03g53930	11.03	240.08	4.43	8.13e-76	6.93e-74	1	17.16	281.87	4.03	2e-132	3.18e-130	1	_
LOC_Os10g35720	36.92	203.27	2.46	6.44e-38	2.11e-36	1	37.11	172.99	2.22	2.45e-38	6.04e-37	1	OsGrx_S17 - glutaredoxin subgroup II, expressed; May only reduce GSH-thiol disulfides, but n [...]
LOC_Os01g47340	173.49	384.53	1.15	7.95e-13	6.77e-12	1	171.91	354.27	1.04	3.79e-16	3.42e-15	1	iron-sulfur cluster assembly enzyme ISCU, mitochondrial precursor, putative, expressed
LOC_Os01g12710	36.81	149.88	2.02	1.3e-18	1.7e-17	1	49.76	147.09	1.56	9.96e-22	1.25e-20	1	oxidoreductase, short chain dehydrogenase/reductase family domain containing protein, expressed
LOC_Os04g58610	0.58	2.68	2.04	1.8e-13	1.61e-12	1	0.5	2.05	1.83	1.53e-13	1.15e-12	1	retrotransposon protein, putative, unclassified, expressed
LOC_Os01g23520	0.81	15	4.05	3.15e-07	1.48e-06	1	1.77	16.42	3.14	2.87e-06	1.02e-05	1	_
LOC_Os03g07270	1.15	2.94	1.28	2.35e-06	9.7e-06	1	0.84	3.11	1.76	3.24e-11	2e-10	1	_
LOC_Os02g35460	0.4	2.03	2.08	0.0022	0.00519	1	0.89	3.94	2.03	1.86e-05	5.87e-05	1	_
LOC_Os08g31510	20.22	45.35	1.16	3.83e-12	3.09e-11	1	21.16	61	1.52	1.26e-22	1.65e-21	1	DUF581 domain containing protein, expressed
LOC_Os12g15930	0.56	19.74	4.9	1.99e-21	3.1e-20	1	0.52	15.86	4.68	7.29e-28	1.21e-26	1	_
LOC_Os02g30650	24.08	66.66	1.47	2.54e-17	3.06e-16	1	18.28	72.21	1.98	4.56e-48	1.54e-46	1	heavy metal-associated domain containing protein, expressed
LOC_Os09g20220	0.17	24.96	6.53	2.46e-36	7.61e-35	1	0.46	10.17	4.19	2.34e-25	3.48e-24	1	glutathione S-transferase, putative, expressed
LOC_Os08g44015	4.49	14.86	1.7	6.49e-21	9.76e-20	1	3.46	15.68	2.15	2.32e-43	6.64e-42	1	growth regulator related protein, putative, expressed
LOC_Os06g46060	0.62	8.88	3.63	8.15e-32	2.12e-30	1	0.62	6.13	3.12	1.57e-47	5.2e-46	1	_
LOC_Os12g09070	0.05	4.69	4.98	1.04e-15	1.12e-14	1	0.2	4.83	4.05	8.89e-21	1.06e-19	1	_
LOC_Os12g37410	269.34	1594.53	2.57	2.23e-42	8.71e-41	1	256.97	1454.81	2.5	2.01e-45	6.23e-44	1	CPuORF5 - conserved peptide uORF-containing transcript, expressed
LOC_Os08g01480	0.04	13	6.51	1.47e-61	9.56e-60	1	0.13	7.42	5	7.65e-58	3.33e-56	1	cytochrome P450, putative, expressed
LOC_Os11g44750	0.42	70.11	7.07	3.52e-144	1.17e-141	1	0.71	68.87	6.42	4.31e-282	4.8e-279	1	retrotransposon protein, putative, unclassified
LOC_Os01g68320	42.12	144.76	1.78	1.67e-16	1.91e-15	1	43.43	133.09	1.61	4.82e-20	5.54e-19	1	DEAD-box ATP-dependent RNA helicase 30, putative, expressed; ATP-dependent RNA helicase invo [...]
LOC_Os05g08480	0.04	0.38	1.79	8.26e-05	0.000262	1	0.11	0.67	1.9	5.44e-07	2.15e-06	1	cytokinin-O-glucosyltransferase 1, putative, expressed
LOC_Os01g37360	0.12	0.38	1.15	0.00237	0.00554	1	0.15	0.42	1.05	0.00813	0.0158	1	retrotransposon protein, putative, Ty3-gypsy subclass
LOC_Os02g39930	57.91	1300.62	4.49	1.66e-92	2.04e-90	1	78.07	605.76	2.95	2.42e-76	1.6e-74	1	Os02g0612900
LOC_Os08g36150	23.84	699.47	4.87	1.03e-93	1.3e-91	1	25.15	681.66	4.76	1.16e-205	4.18e-203	1	activator of 90 kDa heat shock protein ATPase homolog, putative, expressed
LOC_Os10g23050	5.59	48.63	3.1	9.01e-36	2.75e-34	1	3.97	36.07	3.15	5.68e-53	2.22e-51	1	helix-loop-helix DNA-binding protein, putative, expressed
LOC_Os04g50176	0.49	1.22	1.16	0.00689	0.0145	1	0.51	1.17	1.05	0.00479	0.00975	1	expressed protein
LOC_Os06g17480	0.01	1.49	3.83	5.12e-15	5.26e-14	1	0.07	5.12	4.92	2.71e-34	5.75e-33	1	histone-like transcription factor and archaeal histone, putative, expressed
LOC_Os08g03290	337.42	1055.27	1.64	9.84e-21	1.46e-19	1	291.9	892.61	1.61	2.2e-25	3.27e-24	1	glyceraldehyde-3-phosphate dehydrogenase, putative, expressed
LOC_Os04g11980	15.73	142.53	3.17	2.75e-56	1.6e-54	1	18.43	118.15	2.67	1.04e-54	4.28e-53	1	_
LOC_Os04g40570	0.01	0.34	2.08	2.05e-13	1.83e-12	1	0.01	0.4	2.19	7.91e-19	8.43e-18	1	ABC transporter, ATP-binding protein, putative, expressed
LOC_Os03g48780	2.39	15.52	2.65	7.29e-28	1.58e-26	1	2.42	17.81	2.83	6.92e-33	1.39e-31	1	Cupin domain containing protein, expressed; May play a role in plant defense. Probably has n [...]
LOC_Os07g41490	0.07	4.09	4.63	9.59e-09	5.48e-08	1	0.28	1.57	2.13	0.0032	0.00675	1	_
LOC_Os02g53750	16.92	384.55	4.5	7.19e-56	4.13e-54	1	31.85	321.44	3.33	2.26e-79	1.61e-77	1	_
LOC_Os04g05650	19.51	87.79	2.16	8.84e-19	1.17e-17	1	26.57	67.35	1.34	1.92e-14	1.54e-13	1	Os04g0142400
LOC_Os07g30300	19.73	57.49	1.54	5.82e-12	4.61e-11	1	18.49	52.38	1.5	5.05e-26	7.71e-25	1	small G protein family protein, putative, expressed
LOC_Os08g42020	2.63	10.84	2	1.19e-25	2.31e-24	1	2.77	11.36	2	7.95e-33	1.6e-31	1	zinc ion binding protein, putative, expressed
LOC_Os10g41400	64.41	342.78	2.41	1.71e-39	6.02e-38	1	78.3	346.92	2.15	6.82e-38	1.66e-36	1	peptide methionine sulfoxide reductase, putative, expressed
LOC_Os05g02770	15.51	175.92	3.5	1.44e-54	7.92e-53	1	21.57	121.29	2.49	2.29e-53	9.01e-52	1	glycine-rich cell wall structural protein precursor, putative, expressed
LOC_Os09g32000	0.17	0.74	1.63	0.000438	0.00121	1	0.41	0.96	1.07	0.00997	0.019	1	expressed protein
LOC_Os05g36290	14.89	41.78	1.48	5.14e-16	5.68e-15	1	14.85	40.7	1.45	1.05e-19	1.18e-18	1	actin, putative, expressed; Actins are highly conserved proteins that are involved in variou [...]
LOC_Os10g41930	10.15	300.86	4.88	1.84e-60	1.18e-58	1	11.23	295.76	4.71	1.69e-187	5.15e-185	1	haloacid dehalogenase-like hydrolase family protein, putative, expressed
LOC_Os09g25070	0.91	25.18	4.65	1.26e-74	1.05e-72	1	7.17	31.54	2.12	3.28e-16	2.97e-15	1	Os09g0417800
LOC_Os12g15420	8.18	25.61	1.64	1.52e-18	1.98e-17	1	8.13	22.07	1.43	1.56e-24	2.25e-23	1	nucampholin, putative, expressed
LOC_Os07g49090	0.34	5.02	3.52	3.93e-07	1.82e-06	1	0.39	2.8	2.56	2.38e-07	9.8e-07	1	WD-40 repeat family protein, putative
LOC_Os06g19750	39.71	83.04	1.06	2.28e-09	1.4e-08	1	44.03	91.34	1.05	9.06e-14	6.92e-13	1	_
ChrSy.fgenesh.gene.33	0.02	1.08	3.24	1.54e-10	1.07e-09	1	0.01	1.28	3.61	1.18e-14	9.6e-14	1	retrotransposon protein, putative, Ty3-gypsy subclass
LOC_Os06g07869	10.78	62.63	2.53	1.67e-16	1.91e-15	1	13.47	76.37	2.49	1.73e-20	2.04e-19	1	Ubiquinol-cytochrome c reductase complex ubiquinone-binding proteinqp- c (Fragment)
LOC_Os04g39100	3.35	8.17	1.26	2.81e-06	1.14e-05	1	3.73	9.57	1.34	2.71e-10	1.53e-09	1	peroxidase precursor, putative, expressed
LOC_Os12g26875	6.38	16.31	1.34	3.32e-10	2.24e-09	1	6.8	20.76	1.6	8.42e-17	7.99e-16	1	_
LOC_Os01g70570	16.13	98.37	2.6	1.41e-24	2.58e-23	1	14.2	92.47	2.69	2.13e-71	1.28e-69	1	acyltransferase, putative, expressed
LOC_Os04g39600	1.28	3.27	1.29	0.00361	0.00812	1	0.73	3.89	2.27	6.48e-16	5.76e-15	1	fasciclin domain containing protein, expressed
LOC_Os03g58150	52.53	216.1	2.04	2.93e-24	5.28e-23	1	57.21	192.67	1.75	1.26e-39	3.25e-38	1	transmembrane BAX inhibitor motif-containing protein, putative, expressed
LOC_Os02g40784	3.4	11.13	1.68	7.03e-11	5.05e-10	1	3.69	8.69	1.21	1.6e-05	5.09e-05	1	WAX2, putative, expressed
LOC_Os05g15490	0	13.61	7.1	1.15e-32	3.08e-31	1	0.14	10.4	5.43	2.37e-35	5.23e-34	1	_
LOC_Os04g44470	0.14	1.93	3.11	5e-09	2.97e-08	1	0.15	1.47	2.65	2.26e-07	9.31e-07	1	KUN1 - Kunitz-type trypsin inhibitor precursor, expressed; This protein inhibits independent [...]
LOC_Os07g48730	0.62	2.15	1.64	1.24e-07	6.16e-07	1	1.31	2.94	1.1	0.00022	0.000581	1	Os07g0686800
LOC_Os03g06520	21.26	70.03	1.72	1.38e-22	2.28e-21	1	23.25	73.59	1.66	2.72e-32	5.39e-31	1	sulfate transporter, putative, expressed
LOC_Os08g29340	0.06	0.34	1.47	0.0065	0.0137	1	0.07	0.4	1.51	0.00106	0.00246	1	ligA, putative
LOC_Os05g34650	34.56	105.45	1.61	5.98e-18	7.47e-17	1	35.51	109.34	1.62	6.74e-28	1.12e-26	1	DUF647 domain containing protein, putative, expressed
LOC_Os09g21740	13.12	37.87	1.52	3.16e-19	4.29e-18	1	15.42	40.62	1.39	1.02e-20	1.21e-19	1	armadillo/beta-catenin repeat family protein, putative, expressed
LOC_Os05g33140	5.39	15.79	1.53	2.27e-11	1.71e-10	1	1.77	12.5	2.75	9.98e-39	2.49e-37	1	CHIT5 - Chitinase family protein precursor, expressed; May play a role in defense against fu [...]
LOC_Os01g02930	1.38	10.93	2.9	1.58e-31	4.04e-30	1	1.4	10.3	2.79	1.89e-43	5.43e-42	1	glycosyltransferase protein, putative, expressed
LOC_Os08g29170	83.71	258.79	1.63	9.11e-19	1.21e-17	1	127.35	307.4	1.27	5.89e-17	5.65e-16	1	dehydrogenase, putative, expressed
LOC_Os04g44530	12.08	115.22	3.24	2.75e-53	1.48e-51	1	13.08	147.34	3.48	9.91e-75	6.38e-73	1	expressed protein
LOC_Os08g30080	16.2	38.89	1.26	1.11e-06	4.84e-06	1	14.1	37.49	1.4	2.07e-24	2.97e-23	1	1-aminocyclopropane-1-carboxylate oxidase homolog 4, putative, expressed
LOC_Os05g33940	30.47	126.52	2.05	1.68e-30	4.17e-29	1	50.87	143.11	1.49	1.31e-22	1.7e-21	1	alpha/beta hydrolase fold, putative, expressed
LOC_Os05g11620	0.7	3.52	2.18	9.64e-07	4.23e-06	1	0.37	4.76	3.37	2.36e-14	1.88e-13	1	_
LOC_Os12g34092	0.06	0.58	2.11	4.88e-08	2.56e-07	1	0.03	0.45	2.1	1.78e-08	8.39e-08	1	ribosomal protein S2, putative, expressed
LOC_Os07g49270	5.84	19.19	1.7	3.55e-11	2.62e-10	1	5.12	13.64	1.4	7.45e-23	9.84e-22	1	AMP deaminase, putative, expressed; AMP deaminase plays a critical role in energy metabolism [...]
LOC_Os02g01245	0	1.76	4.2	0.00572	0.0122	1	0	2.55	4.73	0.00208	0.00457	1	CPuORF11 - conserved peptide uORF-containing transcript, expressed
LOC_Os06g12030	2.06	6.4	1.59	3.3e-08	1.77e-07	1	1.58	5.41	1.71	1.95e-12	1.33e-11	1	Os06g0224200
LOC_Os08g40290	0.01	15.09	7.07	4.4e-80	4.16e-78	1	0.03	13.04	6.68	6.48e-214	2.55e-211	1	retrotransposon protein, putative, unclassified, expressed
LOC_Os03g09170	2.28	16.03	2.76	3.23e-35	9.61e-34	1	7.54	21.29	1.49	6.4e-08	2.82e-07	1	ethylene-responsive transcription factor, putative, expressed
LOC_Os09g11250	4.49	32.07	2.81	2.64e-44	1.09e-42	1	4.17	27.26	2.68	8.71e-37	2.04e-35	1	co-chaperone GrpE protein, putative, expressed; Essential component of the PAM complex, a co [...]
LOC_Os03g46770	2095.69	6681	1.67	1.24e-17	1.52e-16	1	2169.15	6491.57	1.58	2.38e-19	2.63e-18	1	RNA recognition motif containing protein, expressed
LOC_Os11g47760	568.85	3217.34	2.5	7.44e-37	2.36e-35	1	432.42	2662.08	2.62	1.51e-36	3.47e-35	1	DnaK family protein, putative, expressed
LOC_Os08g03880	0.52	26.53	5.43	7.65e-117	1.49e-114	1	0.84	83.21	6.47	7.14e-236	3.45e-233	1	retrotransposon protein, putative, unclassified, expressed
LOC_Os04g58190	3.77	124.7	5.01	1.37e-85	1.45e-83	1	3.95	122.51	4.92	2.69e-179	7.41e-177	1	dof zinc finger domain containing protein, putative, expressed
LOC_Os12g33165	2.44	10.66	2.08	1.79e-10	1.24e-09	1	4.06	14.27	1.79	1.73e-12	1.19e-11	1	_
LOC_Os08g44390	5.66	450.36	6.29	2.18e-103	3.3e-101	1	6.95	360.75	5.68	7.96e-240	4.25e-237	1	Os08g0558100
LOC_Os03g15710	0.1	0.34	1.12	0.00156	0.00382	1	0.1	0.38	1.25	0.000478	0.00119	1	strictosidine synthase, putative, expressed
LOC_Os03g05750	4.71	112.38	4.55	9.26e-49	4.41e-47	1	28.57	129.43	2.18	9.47e-15	7.76e-14	1	heavy-metal-associated domain-containing protein, putative, expressed
LOC_Os04g53180	5.54	12.12	1.12	0.000504	0.00137	1	5.74	14.69	1.34	1.77e-10	1.01e-09	1	_
LOC_Os03g17790	9.02	166.41	4.19	4.26e-57	2.55e-55	1	13.45	132.53	3.29	2.88e-61	1.35e-59	1	OsRCI2-5 - Putative low temperature and salt responsive protein, expressed
LOC_Os11g38250	0.3	16.81	5.39	6.16e-66	4.34e-64	1	0.28	13.95	5.21	2.95e-110	3.39e-108	1	expressed protein
LOC_Os03g22790	12.79	228.52	4.15	1.69e-40	6.17e-39	1	21.04	278.56	3.72	1.16e-51	4.41e-50	1	(japonica cultivar-group) Os03g0351300 (Os03g0351300) mRNA, complete cds
LOC_Os08g05610	0.31	1.46	1.94	0.000105	0.000327	1	0.13	0.81	1.98	2e-06	7.24e-06	1	cytochrome P450, putative
LOC_Os05g48930	4.55	20.96	2.18	3.88e-12	3.12e-11	1	11.11	30.74	1.46	5.57e-10	3.05e-09	1	OsGrx_S2 - glutaredoxin subgroup III, expressed; May only reduce GSH-thiol disulfides, but n [...]
LOC_Os06g15380	17.79	73.36	2.04	3.86e-11	2.84e-10	1	28.2	73.51	1.38	4.18e-11	2.55e-10	1	acylphosphatase, putative
LOC_Os03g03660	43.58	87.99	1.01	3.38e-08	1.81e-07	1	44.12	91.81	1.06	4.47e-14	3.49e-13	1	Calcium-dependent protein kinase, isoform 11 (EC 2.7.11.1) (CDPK 11); May play a role in sig [...]
LOC_Os01g74450	23.14	740.2	4.99	3.29e-134	8.96e-132	1	27.28	1062.1	5.28	4.25e-126	6.33e-124	1	aquaporin protein, putative, expressed; Aquaporins facilitate the transport of water and sma [...]
LOC_Os09g17152	0.4	3.51	2.86	7.08e-13	6.07e-12	1	4.57	9.39	1.02	2.21e-05	6.89e-05	1	_
LOC_Os08g01890	11	30.32	1.45	1.77e-18	2.28e-17	1	17.95	42.09	1.22	1.05e-13	7.98e-13	1	DNA binding protein, putative, expressed
LOC_Os07g07270	13.31	28.16	1.08	1.06e-11	8.22e-11	1	12.64	27.23	1.1	5.4e-17	5.19e-16	1	Os07g0167200
LOC_Os05g13790	2.31	6.71	1.5	3.48e-13	3.04e-12	1	2.48	7.94	1.64	4.55e-18	4.61e-17	1	expressed protein
LOC_Os08g36920	0.05	11.42	6.29	4.45e-57	2.65e-55	1	2.16	22.18	3.3	2.05e-31	3.89e-30	1	AP2 domain containing protein, expressed
LOC_Os04g36070	1.58	3.44	1.07	0.000182	0.000543	1	1.83	4.72	1.32	3.87e-08	1.75e-07	1	OsRR1 type-A response regulator, expressed
LOC_Os05g43690	7.07	19.83	1.48	2.54e-11	1.9e-10	1	5.12	24.66	2.25	1.33e-23	1.84e-22	1	glucan endo-1,3-beta-glucosidase-like protein 3 precursor, putative, expressed
LOC_Os10g09240	1.89	96.04	5.6	3.16e-107	5.24e-105	1	6.67	154.95	4.52	6.05e-121	8.24e-119	1	expressed protein
LOC_Os04g41460	14.54	38.38	1.39	4.89e-12	3.89e-11	1	17.49	39.54	1.17	1.84e-16	1.7e-15	1	transporter family protein, putative, expressed
LOC_Os04g53370	2.23	6.98	1.6	3.71e-12	2.99e-11	1	1.91	8.72	2.13	4.08e-24	5.79e-23	1	acyltransferase, putative, expressed
LOC_Os09g20900	13.97	41.28	1.56	2.09e-18	2.69e-17	1	13.32	35.06	1.39	3.97e-16	3.57e-15	1	hypoxia-responsive family protein, putative, expressed
LOC_Os08g07720	0.06	0.79	2.52	5.25e-10	3.46e-09	1	0.29	1.25	1.8	2.61e-05	8.04e-05	1	transferase family protein, putative, expressed
LOC_Os02g49610	15.09	36.87	1.28	5.71e-14	5.37e-13	1	13.4	34.39	1.35	2.19e-18	2.27e-17	1	ribosomal protein L7Ae, putative, expressed
LOC_Os02g54920	1.79	5.36	1.53	0.000194	0.000574	1	2.98	8.56	1.49	8.22e-06	2.73e-05	1	_
LOC_Os05g50930	13.87	67.32	2.27	5.36e-32	1.41e-30	1	12.61	80.2	2.66	5.73e-67	3.15e-65	1	RNA polymerase sigma factor, putative, expressed
LOC_Os12g38490	19.33	112.47	2.53	5.25e-45	2.21e-43	1	20.85	117.12	2.48	1.04e-47	3.48e-46	1	SCARECROW, putative, expressed
LOC_Os01g45400	0.42	3.76	2.89	1.18e-05	4.34e-05	1	0.49	6.72	3.54	3.24e-12	2.17e-11	1	NEDD8-like protein RUB3 precursor (Ubiquitin-related protein 3) (OsRUB3); Involved in the AT [...]
LOC_Os07g05365	5.43	201.35	5.19	3.74e-85	3.9e-83	1	3.17	179.93	5.78	6.39e-59	2.87e-57	1	photosystem II 10 kDa polypeptide, chloroplast precursor, putative, expressed
LOC_Os07g28540	0	1.43	3.87	3.96e-24	7.07e-23	1	0.02	0.8	2.95	5.71e-14	4.43e-13	1	retrotransposon protein, putative, unclassified
LOC_Os10g25230	0.09	3.14	4.06	1.47e-15	1.57e-14	1	0.93	6.79	2.74	2.21e-15	1.89e-14	1	ZIM domain containing protein, putative, expressed
LOC_Os04g37880	2.27	9.15	1.96	8.87e-11	6.33e-10	1	5.94	29.11	2.27	2.93e-17	2.86e-16	1	expressed protein
LOC_Os06g28790	0.04	27.79	7.65	1.82e-74	1.5e-72	1	0.19	13.05	5.5	3.59e-52	1.38e-50	1	_
LOC_Os04g09570	1.44	52.48	5.09	3.75e-39	1.29e-37	1	2.88	57.02	4.26	1.21e-115	1.49e-113	1	_
LOC_Os01g61830	12.8	35.21	1.45	3.42e-18	4.34e-17	1	10.96	36.05	1.71	1.07e-37	2.59e-36	1	zinc finger C-x8-C-x5-C-x3-H type family protein, expressed
LOC_Os07g30154	0.22	2.36	2.92	2.11e-06	8.76e-06	1	0.27	1.83	2.39	0.000199	0.000529	1	_
LOC_Os06g07590	1.49	5.04	1.69	4.51e-06	1.77e-05	1	1.51	4.98	1.66	3.87e-07	1.55e-06	1	inactive receptor kinase At2g26730 precursor, putative
LOC_Os11g11020	8.64	38.86	2.16	1.16e-38	3.92e-37	1	7.42	37.27	2.31	8.1e-28	1.33e-26	1	DAG protein, chloroplast precursor, putative, expressed
LOC_Os04g45480	0.56	849.3	10.33	3.5e-193	2.33e-190	1	1.49	799.26	8.97	4.41e-47	1.44e-45	1	heat shock protein STI, putative, expressed
LOC_Os12g05420	17.93	39.11	1.12	2.46e-10	1.68e-09	1	19.03	45.8	1.26	5.93e-15	4.93e-14	1	calmodulin-binding protein, putative, expressed
LOC_Os05g39770	14.08	69.23	2.29	9.86e-17	1.15e-15	1	13.84	49.33	1.83	5.47e-17	5.26e-16	1	aminotransferase, putative, expressed
LOC_Os02g07170	0.06	1.57	3.43	8.65e-09	4.96e-08	1	0.11	1.49	2.89	1.19e-07	5.09e-07	1	MYB family transcription factor, putative, expressed
LOC_Os05g10414	62.36	228.22	1.87	1.13e-28	2.53e-27	1	71.46	233.46	1.71	1.34e-22	1.74e-21	1	_
LOC_Os03g49440	86.43	370.57	2.1	3.26e-15	3.4e-14	1	125.58	403.84	1.68	2.77e-19	3.05e-18	1	phosphatase, putative, expressed
LOC_Os03g53750	15.46	86.53	2.48	2.1e-19	2.87e-18	1	15.29	74.74	2.28	3.38e-52	1.3e-50	1	Os03g0748700
LOC_Os08g41710	16.02	40.73	1.34	3.72e-16	4.16e-15	1	17.12	39.35	1.2	4.38e-13	3.16e-12	1	FHA domain containing protein, putative, expressed
LOC_Os08g31280	0.12	16.96	6.3	9.69e-61	6.22e-59	1	0.14	19.35	6.34	2.55e-82	1.93e-80	1	DC1, putative, expressed
LOC_Os03g61670	3.46	50.03	3.82	2.81e-46	1.24e-44	1	2.84	36.39	3.63	1.53e-27	2.49e-26	1	calreticulin precursor, putative, expressed
LOC_Os01g28980	1.61	23.54	3.79	1.3e-17	1.59e-16	1	0.82	18.85	4.37	3.44e-30	6.19e-29	1	proton-dependent oligopeptide transport, putative, expressed
LOC_Os10g32670	0	0.99	3.44	8.26e-08	4.2e-07	1	0.04	1.74	3.76	1.78e-11	1.12e-10	1	_
LOC_Os01g45659	0.1	8.66	5.45	1.82e-24	3.31e-23	1	0.24	7.99	4.58	1.17e-19	1.31e-18	1	Os01g0644200
LOC_Os05g07710	1.48	5.96	1.94	2.55e-11	1.91e-10	1	1.86	5.33	1.47	4.58e-11	2.78e-10	1	Os05g0169200
LOC_Os06g01200	9.74	200.43	4.35	1.26e-93	1.58e-91	1	11.83	225.25	4.24	9.95e-142	1.81e-139	1	zinc finger, C3HC4 type domain containing protein, expressed
LOC_Os12g22970	0	11.99	6.92	3.2e-43	1.28e-41	1	0	8.19	6.37	2.05e-43	5.89e-42	1	_
LOC_Os02g43720	14.97	33.96	1.18	6.55e-13	5.63e-12	1	14.73	32.11	1.12	1.53e-14	1.23e-13	1	enoyl-CoA hydratase/isomerase family protein, putative, expressed
LOC_Os08g36774	11.74	29.18	1.31	6.19e-15	6.32e-14	1	10.06	26.94	1.41	1.2e-25	1.81e-24	1	zinc finger family protein, putative, expressed
LOC_Os09g23595	0.21	11.67	5.25	5.69e-46	2.48e-44	1	0.61	11.59	4.04	2.98e-67	1.66e-65	1	_
LOC_Os05g23393	9.34	142.03	3.91	4.54e-77	4.03e-75	1	8.04	97.83	3.59	6.44e-58	2.81e-56	1	_
LOC_Os03g31550	18.16	67.15	1.88	8.82e-21	1.31e-19	1	17.6	54.98	1.64	1.32e-32	2.65e-31	1	aldehyde oxidase, putative, expressed
LOC_Os04g45080	0	0.66	2.93	2.25e-05	7.89e-05	1	0.02	0.77	2.91	3.9e-07	1.56e-06	1	_
LOC_Os11g01880	11.79	34.96	1.56	3.35e-19	4.54e-18	1	8.33	26.48	1.66	8.2e-29	1.4e-27	1	expressed protein
LOC_Os01g55340	2.78	10.5	1.88	6.97e-12	5.47e-11	1	2.89	9.45	1.68	8.54e-14	6.54e-13	1	dof zinc finger domain containing protein, putative, expressed
LOC_Os07g31390	0.3	1.62	2.12	4.78e-06	1.86e-05	1	0.27	1.6	2.19	0.000687	0.00166	1	Expansin-like B1 precursor (OsEXLB1) (Expensin-related 1) (OsEXPR1) (OsaEXPb3.1)
LOC_Os10g28040	4.36	13.51	1.61	4.78e-17	5.66e-16	1	3.96	12.97	1.69	1.38e-30	2.54e-29	1	histone acetyltransferase GCN5, putative, expressed; Acetylates histone H3. Acetylation of h [...]
LOC_Os09g36120	5.75	21.82	1.91	5.18e-12	4.11e-11	1	5.88	22.41	1.91	3.28e-19	3.58e-18	1	expressed protein
LOC_Os04g50100	7.79	20.39	1.38	4.95e-08	2.59e-07	1	7.62	15.73	1.04	7.6e-11	4.53e-10	1	Os04g0590900
LOC_Os12g05529	0	31.56	8.31	2.84e-71	2.23e-69	1	0	17.34	7.45	2.43e-51	9.1e-50	1	_
LOC_Os10g39870	3.58	12.46	1.77	4.9e-18	6.16e-17	1	3.87	16.19	2.04	1.93e-27	3.13e-26	1	ATG1, putative, expressed
LOC_Os02g34250	0	6.86	6.12	1.39e-29	3.29e-28	1	0	9.5	6.58	1.07e-39	2.77e-38	1	_
LOC_Os03g10640	5.05	24.1	2.23	1.1e-33	3.09e-32	1	9.56	24.12	1.33	2.59e-12	1.75e-11	1	calcium-transporting ATPase, plasma membrane-type, putative, expressed
LOC_Os01g26039	5.89	21.83	1.87	3.99e-31	1.01e-29	1	5.02	19.03	1.9	1.48e-45	4.62e-44	1	expressed protein
LOC_Os04g44820	38.64	198.42	2.36	6.61e-29	1.51e-27	1	42.19	185.8	2.14	4.12e-39	1.05e-37	1	Os04g0530500
LOC_Os01g28960	0	6.08	5.95	1.34e-33	3.73e-32	1	0.13	7.63	5.07	8.84e-25	1.29e-23	1	_
LOC_Os02g50404	0.23	1.62	2.37	1.59e-06	6.73e-06	1	0.57	4.13	2.66	2.98e-10	1.68e-09	1	Putative uncharacterized protein
LOC_Os09g17580	8.19	34.61	2.07	1.11e-24	2.05e-23	1	9.13	37.87	2.04	1.42e-26	2.23e-25	1	expressed protein
LOC_Os02g11070	3.02	20.17	2.7	1.42e-28	3.17e-27	1	7.81	18.08	1.2	3.19e-09	1.62e-08	1	Os02g0205500
LOC_Os09g19970	0.53	12.76	4.34	1.93e-38	6.49e-37	1	1.28	8.9	2.7	2.2e-30	3.98e-29	1	expressed protein
LOC_Os02g01290	0.56	2.55	2	2.89e-07	1.37e-06	1	0.68	1.68	1.18	0.00181	0.00403	1	_
LOC_Os02g26470	0.82	23.29	4.68	1.56e-38	5.28e-37	1	1.15	20.15	4.02	1.22e-30	2.25e-29	1	expressed protein
LOC_Os06g40740	6.7	13.92	1.04	5.67e-10	3.72e-09	1	5.63	13.19	1.21	8.95e-16	7.87e-15	1	expressed protein
LOC_Os09g26880	54.59	287.92	2.4	3.3e-21	5.06e-20	1	51.14	203.11	1.99	4.95e-34	1.04e-32	1	aldehyde dehydrogenase, putative, expressed
LOC_Os06g13240	0.09	0.4	1.42	0.000886	0.00229	1	0	0.26	1.85	0.000725	0.00174	1	BURP domain containing protein
LOC_Os06g06990	7.56	24.59	1.69	2.57e-10	1.74e-09	1	7.26	20.09	1.46	7.94e-10	4.28e-09	1	_
LOC_Os07g05280	0	0.56	2.73	6.39e-18	7.96e-17	1	0	0.45	2.45	8e-24	1.12e-22	1	retrotransposon protein, putative, unclassified
LOC_Os02g49332	8.83	22.9	1.37	3.54e-22	5.73e-21	1	8.72	22.98	1.39	1.36e-18	1.43e-17	1	CSLE2 - cellulose synthase-like family E, expressed; Thought to be a Golgi-localized beta-gl [...]
LOC_Os08g24410	0.02	0.24	1.47	9.79e-07	4.3e-06	1	0.02	0.23	1.42	1.25e-08	5.97e-08	1	retrotransposon protein, putative, unclassified
LOC_Os05g39680	6.97	30.24	2.1	2.33e-21	3.62e-20	1	7.24	27.98	1.93	4.37e-37	1.03e-35	1	PX domain containing protein, expressed
LOC_Os12g43890	1.61	5.88	1.8	7.75e-11	5.55e-10	1	1.76	8.02	2.13	1.02e-15	8.92e-15	1	GNS1/SUR4 membrane family protein, putative, expressed
LOC_Os01g22209	0.01	0.63	2.76	4.61e-12	3.68e-11	1	0	0.37	2.22	4.48e-07	1.79e-06	1	_
LOC_Os10g37630	13.33	54.83	2.03	2.08e-25	3.99e-24	1	15.14	59.46	1.97	3.54e-45	1.08e-43	1	UBX domain-containing protein, putative, expressed
LOC_Os05g02780	234.49	1177.66	2.33	2.83e-37	9.12e-36	1	330.55	1175.14	1.83	9.27e-41	2.48e-39	1	glycine-rich protein A3, putative, expressed
LOC_Os02g33920	0	0.74	3.08	3.82e-05	0.000129	1	0	2.4	4.64	1.39e-12	9.64e-12	1	_
LOC_Os07g48160	15	93.26	2.63	1.42e-42	5.57e-41	1	15.29	81.88	2.41	4.48e-34	9.43e-33	1	alpha-galactosidase precursor, putative, expressed
LOC_Os01g52130	3.23	10.38	1.66	5.7e-18	7.13e-17	1	2.72	12.88	2.21	5.51e-43	1.56e-41	1	sulfate transporter, putative, expressed
LOC_Os07g25970	0	4.07	5.38	2.48e-08	1.36e-07	1	0	3.66	5.23	3.19e-08	1.46e-07	1	_
LOC_Os08g31630	11.26	28.34	1.32	1.91e-14	1.87e-13	1	12.09	41.04	1.75	2.08e-26	3.25e-25	1	uncharacterized glycosyl hydrolase Rv2006/MT2062, putative, expressed
LOC_Os04g58990	5.84	20.54	1.8	1.53e-15	1.64e-14	1	5.78	19.24	1.72	1.84e-23	2.52e-22	1	CAMK_CAMK_like_ULKh_APGy.3 - CAMK includes calcium/calmodulin depedent protein kinases, expressed
LOC_Os04g01910	0.33	2.27	2.45	7.09e-14	6.63e-13	1	0.27	1.52	2.15	5.5e-08	2.45e-07	1	legume lectins beta domain containing protein, putative, expressed
LOC_Os05g46760	0.78	7.6	3.12	6.73e-18	8.36e-17	1	5.4	21.66	1.98	1.94e-12	1.33e-11	1	STE_MEKK_ste11_MAP3K.19 - STE kinases include homologs to sterile 7, sterile 11 and sterile [...]
LOC_Os04g52500	22.68	107.35	2.24	2.97e-25	5.66e-24	1	25.27	83.62	1.72	1.95e-25	2.91e-24	1	lecithine cholesterol acyltransferase, putative, expressed
LOC_Os01g56470	19.72	219.69	3.47	1.93e-72	1.54e-70	1	22.12	218.58	3.3	2.88e-102	2.96e-100	1	mal d 1-associated protein, putative, expressed
LOC_Os01g27160	0.01	0.21	1.48	5.61e-07	2.55e-06	1	0.01	0.27	1.78	4.74e-10	2.61e-09	1	cullin, putative, expressed
LOC_Os04g01710	4.99	12.71	1.33	5.19e-13	4.48e-12	1	3.14	14.95	2.22	7.53e-23	9.93e-22	1	cysteine proteinase At4g11310 precursor, putative, expressed
LOC_Os05g06350	54.2	157.85	1.54	7.43e-17	8.73e-16	1	56.62	138.68	1.29	2.23e-20	2.61e-19	1	importin subunit alpha, putative, expressed; Functions in nuclear protein import. Binds spec [...]
LOC_Os01g03310	11.55	48.74	2.07	7.37e-10	4.78e-09	1	50.82	114.58	1.17	3.14e-09	1.6e-08	1	_
LOC_Os03g19400	11.87	40.42	1.76	6.51e-26	1.27e-24	1	13.64	46.02	1.75	1.76e-30	3.21e-29	1	expressed protein
LOC_Os03g18880	3.62	13.37	1.86	7.52e-17	8.82e-16	1	3.43	13.34	1.93	9.06e-25	1.32e-23	1	retrotransposon protein, putative, unclassified, expressed
LOC_Os01g13760	3.03	17.17	2.47	1.55e-36	4.85e-35	1	2.75	14.84	2.39	1.81e-50	6.52e-49	1	dnaJ domain containing protein, expressed
LOC_Os01g46600	0	35.29	8.47	3.44e-06	1.38e-05	1	1.24	35.32	4.73	9.25e-06	3.05e-05	1	seed maturation protein PM41, putative, expressed
LOC_Os04g52060	4.34	10.13	1.2	4.63e-12	3.69e-11	1	4.49	10	1.14	2.64e-14	2.09e-13	1	transposable element protein, putative, containing Pfam profile: PF03004, Transposase_24, ex [...]
LOC_Os01g04210	0.31	2.58	2.72	1.33e-14	1.32e-13	1	0.26	2.9	3.08	1.68e-18	1.75e-17	1	DNA binding protein, putative
LOC_Os03g15890	13.04	196.12	3.9	5.28e-76	4.54e-74	1	11.28	149.12	3.71	1.05e-94	9.45e-93	1	_
LOC_Os06g22190	0.27	0.81	1.31	0.00626	0.0133	1	0.36	1.56	1.87	6.86e-06	2.3e-05	1	_
LOC_Os03g42464	2.74	15.42	2.45	5.14e-18	6.45e-17	1	3.02	12.38	2	3.62e-33	7.4e-32	1	transposon protein, putative, CACTA, En/Spm sub-class
LOC_Os11g26390	1.51	3.99	1.35	0.000267	0.00077	1	0.73	2.46	1.62	7.69e-09	3.76e-08	1	sulfotransferase domain containing protein, expressed
LOC_Os01g27210	21.29	114.3	2.42	2.34e-25	4.47e-24	1	26.47	73.18	1.46	1.32e-21	1.64e-20	1	glutathione S-transferase, putative, expressed
LOC_Os04g40070	0.13	0.49	1.35	4.05e-06	1.6e-05	1	0.11	0.68	1.88	3.51e-11	2.15e-10	1	GRAM and C2 domains containing protein, putative, expressed
LOC_Os10g36680	1.81	4.19	1.17	2.98e-08	1.6e-07	1	1.59	3.81	1.2	4.34e-08	1.95e-07	1	Os10g0510300
LOC_Os01g20206	0.35	2.52	2.53	3.03e-08	1.63e-07	1	0.78	2.06	1.3	0.000955	0.00224	1	methyltransferase, putative
LOC_Os11g43510	23.5	60.66	1.36	2.09e-14	2.05e-13	1	22.3	55.2	1.3	6.74e-15	5.59e-14	1	lipase precursor, putative, expressed
LOC_Os03g21260	0.12	0.48	1.41	0.00106	0.00269	1	0.09	0.43	1.44	0.00177	0.00394	1	2,3-bisphosphoglycerate-independent phosphoglycerate mutase, putative
LOC_Os01g62760	12.79	107.94	3.07	1.33e-52	7e-51	1	12.36	140.46	3.5	1.35e-62	6.62e-61	1	Os01g0846300
LOC_Os02g11859	2.22	45.49	4.29	2.14e-55	1.21e-53	1	6.9	54.69	2.97	5.68e-51	2.09e-49	1	_
LOC_Os04g17050	14.32	29.44	1.04	2.05e-08	1.13e-07	1	12.06	28.27	1.22	2.57e-19	2.83e-18	1	glutaredoxin family protein, expressed
LOC_Os01g63160	1.97	6.17	1.6	1.51e-11	1.15e-10	1	1.8	6.95	1.89	6.56e-20	7.51e-19	1	MYB family transcription factor, putative, expressed
LOC_Os04g33870	0.33	1.88	2.21	9.89e-10	6.3e-09	1	0.2	2.04	2.81	2.24e-17	2.19e-16	1	DUF623 domain containing protein, expressed
LOC_Os02g51510	0	1.3	3.81	6.21e-07	2.8e-06	1	0.1	3.59	4.17	8.9e-18	8.89e-17	1	hypothetical protein
LOC_Os12g32610	0.12	1.19	2.57	2.78e-07	1.32e-06	1	1.15	2.66	1.15	0.0217	0.0382	1	_
LOC_Os01g62945	0.54	1.71	1.5	2.9e-05	9.99e-05	1	0.46	2.07	1.94	2.55e-05	7.87e-05	1	_
LOC_Os11g35740	0.01	0.32	1.94	6.6e-11	4.76e-10	1	0.02	0.27	1.64	2.46e-09	1.26e-08	1	retrotransposon protein, putative, Ty1-copia subclass
LOC_Os01g70470	52.68	139.37	1.4	3.81e-14	3.64e-13	1	67.64	182.23	1.43	1.29e-23	1.79e-22	1	expressed protein
LOC_Os02g06910	17.56	38.58	1.13	1.83e-07	8.89e-07	1	16.58	40.59	1.29	1.49e-18	1.56e-17	1	Os02g0164900 ; Auxin response factors (ARFs) are transcriptional factors that binds specific [...]
LOC_Os03g52020	0.21	0.91	1.7	0.0122	0.0241	1	0.93	2.62	1.4	0.00372	0.00776	1	expressed protein
LOC_Os06g28800	0.01	6.69	5.9	1.51e-24	2.76e-23	1	0.03	3.66	4.83	4.3e-23	5.75e-22	1	_
LOC_Os10g08230	0.11	0.38	1.18	0.0189	0.0354	1	0.01	0.49	2.38	3.97e-06	1.38e-05	1	retrotransposon, putative, centromere-specific
LOC_Os03g02560	12.97	76.13	2.54	2.08e-37	6.72e-36	1	14.38	78.01	2.43	3.83e-59	1.73e-57	1	cyclin-like F-box, putative, expressed
LOC_Os01g37590	3.94	22.15	2.46	1.35e-35	4.09e-34	1	7.68	22.23	1.52	3.25e-18	3.32e-17	1	peptide transporter PTR2, putative, expressed
LOC_Os05g41900	215.52	1058.44	2.3	5.23e-30	1.27e-28	1	230.62	1062.7	2.2	4.47e-63	2.21e-61	1	Os05g0498400
LOC_Os03g02685	10.35	36.42	1.8	3.07e-12	2.5e-11	1	13.91	36.38	1.38	1.43e-10	8.31e-10	1	lysM domain containing protein, putative, expressed
LOC_Os02g52210	3.3	98.71	4.86	1.52e-101	2.27e-99	1	9.4	182.04	4.26	1.83e-116	2.32e-114	1	zinc finger, C3HC4 type domain containing protein, expressed
LOC_Os08g44400	43.27	115.94	1.42	8.95e-16	9.72e-15	1	56.85	133.3	1.23	2.03e-20	2.38e-19	1	glutathione S-transferase, N-terminal domain containing protein, expressed
LOC_Os05g43780	11.48	30.55	1.4	1.17e-17	1.43e-16	1	11.9	28.05	1.23	2.42e-20	2.82e-19	1	ESP1, putative, expressed
LOC_Os11g26190	71.77	155.64	1.12	6.91e-11	4.97e-10	1	55.44	141.12	1.35	3.02e-16	2.75e-15	1	Os11g0448700
LOC_Os01g61180	12.93	60.59	2.22	4.59e-38	1.52e-36	1	14.14	56.88	2	1.16e-29	2.04e-28	1	exo70 exocyst complex subunit domain containing protein, expressed
LOC_Os05g44090	0.09	0.63	1.9	0.0179	0.0338	1	0.16	1.34	2.49	2.93e-05	8.94e-05	1	DUF623 domain containing protein
LOC_Os02g21870	0.28	3.97	3.43	7.01e-06	2.67e-05	1	0.43	3.15	2.63	0.000582	0.00142	1	_
LOC_Os05g06920	2.38	25.69	3.38	6.94e-19	9.29e-18	1	5.7	41.92	2.86	1.94e-59	8.82e-58	1	relA-SpoT like protein RSH4, putative, expressed
LOC_Os05g37060	0.98	60.28	5.8	1.09e-85	1.16e-83	1	0.51	61.36	6.65	9.76e-131	1.52e-128	1	Os05g0442400
LOC_Os12g12080	1.91	1346.58	9.39	6.3e-131	1.61e-128	1	4.99	970.03	7.57	2.9e-254	2.06e-251	1	_
LOC_Os06g05420	1.98	723.52	8.44	9.53e-148	3.4e-145	1	6.08	662.78	6.74	1.59e-172	4.15e-170	1	expressed protein
LOC_Os05g31020	0.46	2.64	2.3	2.57e-15	2.7e-14	1	0.71	2.37	1.6	1.89e-06	6.87e-06	1	eukaryotic peptide chain release factor subunit 1-1, putative, expressed
LOC_Os02g18390	1.93	29.46	3.86	1.96e-50	9.77e-49	1	1.65	32.22	4.21	7.62e-66	4.11e-64	1	_
LOC_Os08g06110	14.66	70.84	2.27	9.24e-33	2.49e-31	1	10.71	61.58	2.51	1.59e-62	7.8e-61	1	MYB family transcription factor, putative, expressed
LOC_Os01g58620	6.42	282.38	5.44	5.42e-111	9.67e-109	1	7.53	90	3.56	1.41e-110	1.63e-108	1	expressed protein
LOC_Os07g36810	1.3	5.38	1.97	1.9e-08	1.05e-07	1	1.27	3.57	1.42	0.00395	0.00819	1	conserved hypothetical protein
LOC_Os03g32470	16.79	42.96	1.35	9.9e-07	4.34e-06	1	10.5	33.19	1.65	8.37e-27	1.32e-25	1	leucoanthocyanidin dioxygenase, putative, expressed
LOC_Os02g52270	9.34	56.3	2.58	6.48e-33	1.76e-31	1	7.82	48.25	2.61	1.5e-36	3.45e-35	1	DNAJ heat shock N-terminal domain-containing protein-like
LOC_Os11g01550	3.66	11.64	1.64	4.84e-06	1.89e-05	1	4.31	11.74	1.43	1.13e-08	5.45e-08	1	DUF260 domain containing protein, putative, expressed
LOC_Os03g13800	52.01	245.28	2.24	1.52e-35	4.58e-34	1	47.2	221.38	2.23	1.33e-46	4.28e-45	1	ribosomal protein L7Ae, putative, expressed
LOC_Os02g33380	3.11	21.43	2.74	3.41e-07	1.59e-06	1	2.19	22.02	3.27	9.19e-18	9.17e-17	1	Os02g0537000
LOC_Os03g51640	22.48	56.78	1.33	7.25e-11	5.2e-10	1	26.8	62.52	1.22	5.44e-15	4.54e-14	1	expressed protein
LOC_Os02g17480	0.17	0.64	1.45	0.0109	0.0217	1	0.09	1.46	3.07	1.78e-08	8.39e-08	1	_
LOC_Os06g48210	0.06	7.22	5.49	4.5e-63	2.99e-61	1	0.2	5.2	4.16	1.51e-51	5.72e-50	1	DEAD-box ATP-dependent RNA helicase, putative, expressed
LOC_Os06g39650	1.42	4.01	1.43	6.75e-09	3.94e-08	1	1.39	4.66	1.67	5.22e-15	4.35e-14	1	pentatricopeptide, putative, expressed
LOC_Os09g09690	0.12	3.74	4.12	2e-17	2.42e-16	1	0.51	2.65	2.17	1.04e-11	6.71e-11	1	retrotransposon protein, putative, Ty3-gypsy subclass
LOC_Os02g40900	2.38	168.77	6.09	7.89e-121	1.64e-118	1	2.21	196.49	6.41	9.76e-208	3.57e-205	1	RNA recognition motif containing protein, putative, expressed
LOC_Os11g08950	11.54	41.85	1.85	2.7e-20	3.91e-19	1	10.89	39.58	1.85	7.22e-34	1.51e-32	1	Os11g0194900
LOC_Os03g15270	3.63	145.14	5.28	1.4e-51	7.18e-50	1	7.09	154.3	4.42	1.45e-88	1.24e-86	1	gibberellin receptor GID1L2, putative, expressed
LOC_Os12g33958	0.07	1.15	2.86	7.72e-10	5e-09	1	0.06	1.02	2.82	5.3e-10	2.91e-09	1	NADH-ubiquinone oxidoreductase 49 kDa subunit, putative
LOC_Os07g02460	3.07	28.14	3.16	1.52e-36	4.75e-35	1	2.66	31.27	3.5	1.96e-40	5.21e-39	1	expressed protein
LOC_Os06g45840	10.07	42.95	2.08	9.61e-32	2.49e-30	1	10.19	43.42	2.08	5.89e-49	2.05e-47	1	MYB transcription factor, putative, expressed
LOC_Os08g38710	10.36	63.45	2.6	4.61e-12	3.68e-11	1	13.49	56.97	2.07	1.99e-20	2.34e-19	1	Os08g0495800
LOC_Os02g43790	4.66	37.6	2.99	4.46e-38	1.48e-36	1	16.88	46.97	1.47	3.45e-16	3.12e-15	1	ethylene-responsive transcription factor, putative, expressed
LOC_Os01g29804	0.8	15.1	4.07	5.8e-25	1.09e-23	1	7.09	30.1	2.07	3.34e-25	4.93e-24	1	_
LOC_Os03g42790	0.15	0.97	2.07	3.14e-09	1.9e-08	1	0.09	0.62	1.91	7.21e-09	3.54e-08	1	zinc finger protein-related, putative, expressed
LOC_Os03g61960	85.22	706.86	3.05	7.57e-48	3.5e-46	1	79.14	554.68	2.81	9.84e-40	2.55e-38	1	Os03g0835900
LOC_Os09g28420	0.06	3.47	4.46	7.74e-19	1.03e-17	1	0.05	3.88	4.75	1.84e-36	4.22e-35	1	alpha-amylase precursor, putative, expressed; Important for breakdown of endosperm starch du [...]
LOC_Os05g16640	0.91	3.14	1.68	8.6e-10	5.52e-09	1	0.66	2.91	1.99	2.4e-13	1.77e-12	1	DUF630/DUF632 domains containing protein, putative, expressed
LOC_Os08g17150	2.97	20.9	2.77	1.28e-09	8.07e-09	1	2.4	15.61	2.65	9.04e-16	7.93e-15	1	_
LOC_Os06g45090	15.12	53.04	1.8	2.54e-14	2.46e-13	1	16.38	46.47	1.5	1.46e-23	2.02e-22	1	expressed protein
LOC_Os03g58290	0.35	2.15	2.31	8.9e-12	6.91e-11	1	0.66	1.69	1.24	0.000562	0.00138	1	indole-3-glycerol phosphate lyase, chloroplast precursor, putative, expressed
LOC_Os04g46170	1.17	2.85	1.22	3.1e-06	1.25e-05	1	1.56	4.33	1.41	6.65e-12	4.34e-11	1	ubiquitin carboxyl-terminal hydrolase, family 1, putative, expressed
LOC_Os09g24620	4.66	19.62	2.05	9.05e-18	1.12e-16	1	7.84	21.68	1.45	4.51e-12	2.99e-11	1	expressed protein
LOC_Os02g54820	28.79	246.52	3.09	1.42e-22	2.35e-21	1	41.85	259.9	2.63	5.39e-54	2.16e-52	1	trehalose-6-phosphate synthase, putative, expressed
LOC_Os02g28980	33.18	119.73	1.85	4.24e-20	6.07e-19	1	28.7	98.41	1.77	6.39e-33	1.29e-31	1	peptidyl-prolyl isomerase, putative, expressed
LOC_Os03g61650	0	11.82	6.9	2.48e-74	2.04e-72	1	0	10.39	6.71	4.92e-78	3.4e-76	1	_
LOC_Os03g49464	2.22	5.06	1.16	1.62e-11	1.23e-10	1	2.3	5.88	1.32	1.26e-18	1.33e-17	1	Pentatricopeptide, putative, expressed
LOC_Os01g09570	25.99	80.92	1.63	2.26e-15	2.39e-14	1	27.68	68.6	1.31	1.92e-19	2.13e-18	1	6-phosphofructokinase, putative, expressed
LOC_Os06g47700	3.39	11.64	1.75	3.68e-14	3.52e-13	1	3.42	11.08	1.67	4.48e-23	5.99e-22	1	serine/threonine-protein kinase BRI1-like 2 precursor, putative, expressed
LOC_Os11g26340	19.5	65.93	1.75	9.55e-10	6.09e-09	1	11.58	52.95	2.18	7.79e-42	2.15e-40	1	_
LOC_Os02g33480	0.11	1.06	2.5	3.3e-10	2.22e-09	1	0.19	1.44	2.41	8.11e-08	3.54e-07	1	transposon protein, putative, Pong sub-class
LOC_Os02g12380	1.39	17.53	3.56	2.13e-45	9.06e-44	1	1.66	9	2.37	1.6e-30	2.92e-29	1	histone deacetylase, putative, expressed
LOC_Os01g51050	0.56	2.08	1.73	5.36e-05	0.000176	1	0.22	1.11	1.9	0.00985	0.0188	1	jacalin-like lectin domain containing protein, expressed
LOC_Os12g25370	0	3.65	5.23	3.62e-08	1.93e-07	1	0	2.4	4.65	1.19e-06	4.45e-06	1	_
LOC_Os06g51390	26.37	74.47	1.49	2.68e-16	3.02e-15	1	30.05	72.72	1.27	1.25e-17	1.24e-16	1	expressed protein
LOC_Os04g40990	15.7	300.87	4.25	3.68e-17	4.38e-16	1	17.85	152.89	3.09	5.62e-22	7.12e-21	1	Malate synthase (EC 2.3.3.9)
LOC_Os02g03600	0.7	2.2	1.53	3.32e-07	1.55e-06	1	0.93	2.16	1.14	2.82e-07	1.15e-06	1	dnaJ domain containing protein, expressed
LOC_Os01g04020	100.76	294.39	1.55	6.78e-18	8.41e-17	1	122.79	303.82	1.31	2.78e-18	2.84e-17	1	AP2 domain containing protein, expressed
LOC_Os12g31180	0.05	0.49	2.02	2.07e-09	1.28e-08	1	0.05	0.22	1.05	0.00187	0.00413	1	retrotransposon protein, putative, Ty3-gypsy subclass
LOC_Os01g64640	39.63	91	1.2	2.62e-11	1.95e-10	1	49.82	143.85	1.53	9.05e-17	8.56e-16	1	histone H3, putative, expressed; Core component of nucleosome. Nucleosomes wrap and compact [...]
LOC_Os07g10254	1.49	5.69	1.86	4.55e-06	1.78e-05	1	0.96	4.19	2.02	5.44e-05	0.000159	1	_
LOC_Os11g19340	0.03	2.11	4.1	5.59e-24	9.9e-23	1	0.03	2.69	4.42	3.07e-37	7.3e-36	1	lipase, putative, expressed
LOC_Os08g33640	10.61	74.93	2.81	1.95e-39	6.85e-38	1	10.31	64.67	2.64	1.04e-58	4.63e-57	1	expressed protein
LOC_Os10g39470	16.3	35.74	1.13	3.85e-12	3.1e-11	1	13.5	30.46	1.17	3.43e-13	2.5e-12	1	expressed protein
LOC_Os07g05640	16.26	62.36	1.93	8.14e-22	1.3e-20	1	22.55	67.48	1.58	9.43e-25	1.37e-23	1	transporter family protein, putative, expressed
LOC_Os04g32030	46.78	118.08	1.33	2.31e-15	2.43e-14	1	41.11	376.73	3.19	3.84e-74	2.44e-72	1	Os04g0390100
LOC_Os09g25090	7.94	28.88	1.85	6.51e-24	1.15e-22	1	8.1	36.6	2.16	2.19e-39	5.6e-38	1	CAMK_KIN1/SNF1/Nim1_like.34 - CAMK includes calcium/calmodulin depedent protein kinases, exp [...]
LOC_Os07g48830	8.96	57.08	2.66	1.64e-39	5.79e-38	1	13.72	92.35	2.74	1.28e-36	2.97e-35	1	glycosyl transferase 8 domain containing protein, putative, expressed
LOC_Os06g37020	16.04	53.84	1.74	2.77e-20	4e-19	1	15.82	69.45	2.13	3.05e-31	5.74e-30	1	expressed protein
LOC_Os05g46350	0.79	4.3	2.3	3.35e-19	4.53e-18	1	1.74	5.04	1.48	3.12e-10	1.75e-09	1	IQ calmodulin-binding motif domain containing protein, expressed
LOC_Os02g30880	0	0.12	1.13	1.83e-05	6.49e-05	1	0	0.12	1.11	3.09e-08	1.42e-07	1	retrotransposon protein, putative, unclassified, expressed
LOC_Os03g57340	108.69	3344.53	4.94	1.23e-121	2.62e-119	1	122.41	3789.6	4.95	5.19e-211	1.98e-208	1	chaperone protein dnaJ, putative, expressed
LOC_Os05g51680	0.05	15.32	6.72	5.56e-54	3.02e-52	1	0.05	12.91	6.43	6.47e-82	4.84e-80	1	SCP-like extracellular protein, expressed
LOC_Os06g09900	78.2	300.99	1.94	1.6e-24	2.93e-23	1	109.15	410.64	1.91	2.41e-26	3.74e-25	1	expressed protein
LOC_Os01g65692	24.16	52.77	1.12	5.5e-10	3.62e-09	1	25.83	59.85	1.21	6.79e-15	5.62e-14	1	_
LOC_Os04g39489	9.73	43.18	2.14	5.23e-30	1.27e-28	1	12.18	48.95	2	1.1e-21	1.38e-20	1	amino acid transporter, putative, expressed
LOC_Os03g05100	0.91	2.01	1.07	0.00866	0.0177	1	0.99	2.33	1.16	0.000183	0.000489	1	_
LOC_Os01g43080	3.19	6.54	1.02	1.46e-05	5.28e-05	1	3.85	10.81	1.47	3.48e-14	2.73e-13	1	exonuclease, putative, expressed
LOC_Os12g36980	1.99	5.24	1.35	0.011	0.022	1	2.82	5.77	1	0.00475	0.00969	1	hypothetical protein
LOC_Os12g32986	20.14	132.59	2.71	4.04e-32	1.06e-30	1	14.86	120.61	3.01	7.75e-100	7.58e-98	1	heat shock protein, putative, expressed
LOC_Os01g29830	18.18	58.27	1.67	6.7e-23	1.13e-21	1	17.63	53.25	1.59	7.42e-24	1.04e-22	1	_
LOC_Os08g07240	0.16	32.08	6.96	8.21e-30	1.97e-28	1	0.08	16.64	6.51	1.61e-26	2.52e-25	1	_
LOC_Os10g42410	27.76	133.68	2.26	1.99e-26	3.98e-25	1	37.56	117.23	1.64	9.22e-35	1.99e-33	1	Os10g0574700
LOC_Os12g17910	197.51	821.35	2.06	5.13e-28	1.12e-26	1	178.62	716.26	2	5.07e-44	1.48e-42	1	T-complex protein, putative, expressed
LOC_Os07g37620	2.12	74.32	5.07	9.46e-119	1.89e-116	1	4.1	137.8	5.04	5.62e-129	8.52e-127	1	Os07g0563400
LOC_Os01g58850	0.03	4.19	5.02	1.41e-31	3.62e-30	1	0.06	3.57	4.55	7.77e-29	1.33e-27	1	Os01g0802600
LOC_Os07g07210	0.28	3.42	3.21	1.12e-05	4.12e-05	1	0.69	4.21	2.44	1.05e-05	3.44e-05	1	expressed protein
LOC_Os08g04840	10.56	49.78	2.23	1.26e-35	3.83e-34	1	10.35	45.53	2.13	1.56e-55	6.47e-54	1	MYB family transcription factor, putative, expressed
LOC_Os02g07010	8.42	41.44	2.29	1.15e-20	1.71e-19	1	9.21	40.45	2.12	2.15e-43	6.15e-42	1	_
LOC_Os02g54780	4.77	19.93	2.04	5.77e-28	1.25e-26	1	7.18	29.24	2.01	3.05e-40	8.06e-39	1	CYPRO4, putative, expressed
LOC_Os05g02760	0.82	35.54	5.28	3.87e-53	2.08e-51	1	1.96	19.55	3.26	1.64e-42	4.6e-41	1	_
LOC_Os11g45220	0.02	0.62	2.57	2.36e-10	1.61e-09	1	0.04	1	2.96	8.04e-16	7.1e-15	1	IWS1 homolog A, putative, expressed
LOC_Os07g35600	5.84	16.42	1.48	3.37e-15	3.51e-14	1	5.39	16.6	1.6	1.49e-21	1.85e-20	1	expressed protein
LOC_Os12g08250	4.38	12.88	1.53	4.75e-05	0.000158	1	3.28	11.11	1.73	3.03e-06	1.07e-05	1	_
LOC_Os10g06800	0.05	2.07	3.89	8.55e-18	1.06e-16	1	0.04	2.94	4.4	6.16e-27	9.82e-26	1	cyclin-dependent kinase G-2, putative
LOC_Os02g39870	16.28	74.92	2.2	3.41e-29	7.95e-28	1	17.2	64.85	1.91	3.3e-34	6.98e-33	1	co-chaperone GrpE protein, putative, expressed; Essential component of the PAM complex, a co [...]
LOC_Os04g34000	0.77	12.99	3.91	5.42e-49	2.59e-47	1	0.74	13.14	3.98	3.04e-72	1.86e-70	1	digalactosyldiacylglycerol synthase, chloroplast precursor, putative, expressed
LOC_Os10g33990	4.38	17.53	1.98	1.56e-07	7.66e-07	1	7.17	19.72	1.45	1.29e-09	6.8e-09	1	DUF584 domain containing protein, putative, expressed
LOC_Os07g08760	29.95	135.9	2.18	2e-33	5.54e-32	1	28	122.33	2.12	1.57e-31	2.99e-30	1	START domain containing protein, putative, expressed
LOC_Os05g41890	0.62	2.89	2.05	1.06e-08	6e-08	1	0.73	2.89	1.85	5.76e-08	2.56e-07	1	_
LOC_Os01g73300	9.39	42.21	2.16	8.6e-31	2.16e-29	1	9.51	31.58	1.72	2.35e-23	3.21e-22	1	VAMP-like protein YKT62, putative, expressed
LOC_Os05g05910	0.09	0.32	1.11	0.00284	0.00654	1	0.11	0.52	1.56	5.95e-05	0.000173	1	retrotransposon protein, putative, unclassified, expressed
LOC_Os10g38870	26.35	461.04	4.12	1.84e-72	1.47e-70	1	23.13	476.14	4.36	1.1e-123	1.57e-121	1	Os10g0532300
LOC_Os03g08000	5.52	40.32	2.85	2.52e-45	1.07e-43	1	5.65	38.1	2.73	8.83e-76	5.77e-74	1	expressed protein
LOC_Os12g36440	0.01	0.12	1.03	0.000274	0.000787	1	0.01	0.16	1.17	0.000523	0.00129	1	_
LOC_Os02g57090	0.13	0.77	1.91	1.29e-13	1.18e-12	1	0.15	0.71	1.72	4.9e-12	3.24e-11	1	anthranilate phosphoribosyltransferase, putative, expressed
LOC_Os03g20480	1.8	5.45	1.55	8.41e-07	3.72e-06	1	1.53	7.65	2.25	4.13e-14	3.23e-13	1	_
LOC_Os09g01960	20.54	58.41	1.5	7.21e-20	1.01e-18	1	26.15	74.46	1.51	8.83e-26	1.34e-24	1	MYB family transcription factor, putative, expressed
LOC_Os05g30740	0.02	2.72	4.58	7.72e-20	1.08e-18	1	0.02	3.99	5.1	1.25e-28	2.11e-27	1	C2 domain containing protein, putative, expressed
LOC_Os03g56380	22.91	58.1	1.34	1.41e-14	1.4e-13	1	22.16	55.95	1.33	3.99e-18	4.05e-17	1	methyltransferase, putative, expressed
LOC_Os04g48350	0.12	1.83	3.14	8.62e-14	7.99e-13	1	1.67	5.33	1.61	9.1e-05	0.000257	1	dehydration-responsive element-binding protein, putative, expressed; Transcriptional activat [...]
LOC_Os08g26350	0.5	7.37	3.65	9.37e-16	1.01e-14	1	1.77	3.7	1.03	0.00452	0.00927	1	_
LOC_Os12g43350	7.88	116.74	3.87	4.53e-50	2.24e-48	1	8.2	83.42	3.33	1.39e-66	7.57e-65	1	expressed protein
LOC_Os07g39310	10.5	28.16	1.41	2.85e-16	3.2e-15	1	13.61	29.37	1.1	2.22e-16	2.04e-15	1	ZOS7-06 - C2H2 zinc finger protein, expressed
LOC_Os02g15700	33.17	76.57	1.2	1.39e-08	7.8e-08	1	33.02	73.15	1.15	3.41e-08	1.55e-07	1	_
LOC_Os02g37480	7.61	34.17	2.15	9.45e-08	4.78e-07	1	3.92	17.98	2.17	4.95e-15	4.13e-14	1	_
LOC_Os10g36950	14.68	38.53	1.39	2.88e-17	3.44e-16	1	16.17	42.18	1.38	1.21e-23	1.68e-22	1	DUF677 domain containing protein, putative, expressed
LOC_Os11g44800	1.14	89.73	6.18	1.26e-162	5.81e-160	1	2.06	110.78	5.68	1.11e-176	3.02e-174	1	_
LOC_Os03g29240	12.73	169.9	3.73	1.88e-75	1.6e-73	1	16.58	105.76	2.67	1.19e-65	6.37e-64	1	PDI, putative, expressed
LOC_Os03g03860	7.92	17.14	1.1	1.22e-07	6.08e-07	1	8.01	19.89	1.3	1.36e-09	7.19e-09	1	expressed protein
LOC_Os02g53250	0.5	39.7	6.04	2.82e-22	4.6e-21	1	2.16	54.65	4.6	6.47e-15	5.37e-14	1	_
LOC_Os05g40660	0	1.88	4.31	5.66e-07	2.57e-06	1	0	1.81	4.25	2.35e-07	9.7e-07	1	ulp1 protease family, C-terminal catalytic domain containing protein
LOC_Os04g45590	2.76	11.77	2.05	7.67e-15	7.77e-14	1	3.08	6.88	1.14	0.0003	0.000774	1	glyoxalase family protein, putative, expressed
LOC_Os01g17396	1.61	8.03	2.25	1.71e-24	3.11e-23	1	1.71	9.1	2.34	6.33e-36	1.43e-34	1	expressed protein
LOC_Os12g14540	0.27	5.89	4.03	6.16e-21	9.28e-20	1	0.7	4.26	2.45	2.8e-11	1.74e-10	1	_
LOC_Os04g48270	16.31	56.14	1.78	7.35e-12	5.76e-11	1	15.52	68.53	2.14	7.7e-36	1.73e-34	1	OsFBX148 - F-box domain containing protein, expressed
LOC_Os06g43960	2.96	11.83	1.96	2.22e-16	2.51e-15	1	2.7	13.51	2.28	2.98e-42	8.32e-41	1	_
LOC_Os01g24710	100.49	399.39	1.99	5.18e-20	7.36e-19	1	91.32	250.41	1.45	2.65e-11	1.64e-10	1	_
LOC_Os03g51380	11.36	37.56	1.72	1.21e-18	1.59e-17	1	11.76	36.82	1.64	2.1e-27	3.4e-26	1	expressed protein
LOC_Os12g23514	0	1.58	4.07	1.24e-16	1.43e-15	1	0	1.23	3.74	6.25e-12	4.09e-11	1	hypothetical protein
LOC_Os07g24000	0.39	1.23	1.43	3.59e-05	0.000122	1	0.3	2.96	2.92	2.85e-12	1.92e-11	1	AWPM-19-like membrane family protein, putative, expressed
LOC_Os01g18080	29.11	72.52	1.31	4.5e-11	3.3e-10	1	39.62	90.92	1.2	2.4e-13	1.77e-12	1	_
LOC_Os11g32380	0.08	3.37	4.3	3.8e-27	7.86e-26	1	0.02	3.27	4.77	3.39e-31	6.37e-30	1	_
LOC_Os01g03390	44.52	262.83	2.56	1.87e-22	3.08e-21	1	78.56	353.9	2.17	1.31e-20	1.56e-19	1	_
LOC_Os01g68050	10.29	20.76	1.01	0.000545	0.00148	1	6.2	15.87	1.34	1.35e-13	1.02e-12	1	Os01g0908600
LOC_Os05g07810	4.08	26.11	2.65	4.62e-27	9.54e-26	1	3.29	24.51	2.86	6.98e-26	1.06e-24	1	universal stress protein domain containing protein, putative, expressed
LOC_Os04g48880	20.01	49.16	1.29	5.49e-15	5.63e-14	1	21.7	50.51	1.22	1.24e-19	1.39e-18	1	Os04g0578400
LOC_Os10g41360	11.85	33.77	1.5	1.14e-16	1.32e-15	1	12.51	29.65	1.24	2.52e-19	2.78e-18	1	ARABIDILLO-1, putative, expressed
LOC_Os12g31290	0	6.29	6	4.98e-08	2.61e-07	1	0	3.95	5.34	3.84e-07	1.54e-06	1	_
LOC_Os09g36440	25.77	90.01	1.8	1.25e-20	1.85e-19	1	26.4	77.1	1.54	9.42e-25	1.37e-23	1	Transcription initiation factor IIB (General transcription factor TFIIB); General factor tha [...]
LOC_Os01g40760	0.21	5.79	4.26	3.3e-13	2.89e-12	1	0.28	5.51	3.88	3.46e-11	2.12e-10	1	_
LOC_Os07g33370	0.19	0.96	1.88	8.87e-13	7.53e-12	1	0.21	1.12	2	7.56e-18	7.57e-17	1	IQ calmodulin-binding motif family protein, expressed
LOC_Os06g20340	7.75	21.3	1.45	5.24e-13	4.52e-12	1	8.89	19.51	1.13	5.61e-16	5.01e-15	1	dual specificity protein phosphatase, putative, expressed
LOC_Os10g33240	0.22	0.6	1.15	8.77e-05	0.000277	1	0.19	0.63	1.35	1.02e-06	3.87e-06	1	expressed protein
LOC_Os01g43540	90.75	465.6	2.36	1.62e-27	3.42e-26	1	90.67	400.78	2.14	7.64e-48	2.57e-46	1	suppressor of G2 allele of SKP1, putative, expressed
LOC_Os03g06330	8.37	37.59	2.15	4.28e-20	6.12e-19	1	7.13	32.66	2.18	1.52e-43	4.38e-42	1	tyrosine protein kinase domain containing protein, putative, expressed
LOC_Os03g51920	2.12	285.49	7.01	1.52e-137	4.49e-135	1	3.18	331.16	6.66	8.92e-126	1.31e-123	1	peptidase, M50 family, putative, expressed
LOC_Os03g25420	1.76	8.41	2.19	8.27e-32	2.15e-30	1	1.53	7.5	2.22	6.07e-23	8.06e-22	1	expressed protein
LOC_Os06g08110	2.85	7.4	1.35	3.68e-13	3.21e-12	1	3	8.49	1.47	2.02e-16	1.86e-15	1	nodulin, putative, expressed
LOC_Os05g43174	11.72	35.28	1.58	1.87e-15	1.99e-14	1	9.92	39	1.96	7.33e-25	1.07e-23	1	_
LOC_Os02g49450	14.63	43.86	1.58	6.94e-20	9.79e-19	1	13.9	46.77	1.74	2.81e-35	6.17e-34	1	BSD domain-containing protein, putative, expressed
LOC_Os07g45130	0	1.18	3.68	1.62e-05	5.81e-05	1	0	2.23	4.54	2.72e-10	1.54e-09	1	hypothetical protein
LOC_Os10g38340	0.76	3.53	2.08	1.66e-07	8.09e-07	1	0.98	2.35	1.18	0.00155	0.0035	1	glutathione S-transferase GSTU6, putative, expressed
LOC_Os06g47130	8.25	30.79	1.89	1.43e-24	2.62e-23	1	6.89	23.25	1.74	5.25e-31	9.79e-30	1	C2 domain containing protein, expressed
LOC_Os06g15995	0.38	1.11	1.35	5.82e-05	0.00019	1	0.41	1.18	1.34	8.03e-05	0.000229	1	_
LOC_Os11g10370	0.16	2.16	3.14	2.05e-16	2.33e-15	1	0.18	1.54	2.57	7.98e-14	6.12e-13	1	OsFBX416 - F-box domain containing protein, expressed
LOC_Os08g38220	25.51	64.32	1.33	9.75e-14	9e-13	1	39.12	104.88	1.42	7.5e-19	8.01e-18	1	dof zinc finger domain containing protein, putative, expressed
LOC_Os08g42490	0.2	1.47	2.37	8.1e-05	0.000258	1	0.11	2.05	3.36	2.44e-17	2.39e-16	1	DC1 domain containing protein, expressed
LOC_Os01g57250	35.24	105.45	1.58	3.88e-20	5.57e-19	1	32.39	104.82	1.69	9.8e-28	1.61e-26	1	_
LOC_Os11g06770	0.21	20.43	6.03	6.84e-93	8.5e-91	1	0.45	14.23	4.71	3.19e-119	4.23e-117	1	ethylene-responsive transcription factor ERF110, putative, expressed
LOC_Os11g32810	4.59	9.95	1.1	7.95e-09	4.59e-08	1	4.71	11.04	1.21	2.39e-14	1.9e-13	1	_
LOC_Os05g03865	266.22	706.43	1.41	1.25e-16	1.44e-15	1	332.57	848.47	1.35	4.87e-26	7.44e-25	1	Os05g0129300
LOC_Os02g47580	11.92	68.41	2.51	1.51e-37	4.92e-36	1	12.15	65.02	2.41	4.14e-62	2e-60	1	expressed protein
LOC_Os01g15270	362.81	4978.26	3.78	8.9e-16	9.67e-15	1	521.6	5378.89	3.37	2.07e-23	2.83e-22	1	_
LOC_Os05g41120	19.47	74.11	1.92	7.64e-21	1.14e-19	1	18.21	60.42	1.73	4.39e-30	7.85e-29	1	endoplasmic reticulum-Golgi intermediate compartment protein 3, putative, expressed
LOC_Os11g04880	106.84	302	1.5	6.45e-20	9.12e-19	1	107.19	293.32	1.45	5.53e-21	6.69e-20	1	hypothetical protein
LOC_Os10g12200	0	2.46	4.68	1.34e-16	1.54e-15	1	0	1.38	3.89	1.48e-19	1.66e-18	1	OsFBX380 - F-box domain containing protein
LOC_Os08g23754	2.93	26.55	3.14	8.1e-46	3.52e-44	1	3.19	25	2.93	1.54e-47	5.12e-46	1	_
LOC_Os03g51200	10.68	21.78	1.02	9.35e-07	4.11e-06	1	10.34	21.95	1.08	1.99e-09	1.03e-08	1	Core histone H2A/H2B/H3/H4 domain containing protein, putative, expressed; Variant histone H [...]
LOC_Os05g08420	48.59	646.65	3.73	8.35e-30	2e-28	1	109.96	902.81	3.04	4.23e-42	1.18e-40	1	expressed protein
LOC_Os11g38240	0.03	1.43	3.6	2.85e-06	1.16e-05	1	0.03	1.4	3.55	5.15e-08	2.3e-07	1	_
LOC_Os11g47530	0.29	0.95	1.44	0.000597	0.0016	1	0.1	0.87	2.27	0.000295	0.000763	1	glycosyl hydrolase, putative, expressed
LOC_Os02g44630	661.66	1618.65	1.29	4.04e-13	3.51e-12	1	602.56	1577.29	1.39	2.54e-20	2.97e-19	1	aquaporin protein, putative, expressed; Aquaporins facilitate the transport of water and sma [...]
LOC_Os02g12360	5.55	20.23	1.85	2.09e-19	2.87e-18	1	5.34	19.43	1.84	2.41e-44	7.11e-43	1	nuclear protein ZAP-related, putative, expressed
LOC_Os05g01820	119.1	257.12	1.11	4.03e-10	2.7e-09	1	116.47	273.02	1.23	3.79e-19	4.13e-18	1	cytochrome b5-like Heme/Steroid binding domain containing protein, expressed; Membrane bound [...]
LOC_Os08g04440	34.23	74.84	1.13	4.07e-11	3e-10	1	29.62	75.63	1.35	9.78e-19	1.04e-17	1	RNA recognition motif containing protein, putative, expressed
LOC_Os03g22620	1.99	4.23	1.05	0.000563	0.00152	1	1.27	3.77	1.5	1.32e-13	9.95e-13	1	_
LOC_Os08g34390	0.01	2.62	4.6	5.26e-18	6.6e-17	1	0.03	3.76	4.91	1.16e-23	1.61e-22	1	_
LOC_Os01g70710	11.35	140.29	3.62	2.56e-53	1.38e-51	1	14.77	146.47	3.3	4.07e-93	3.61e-91	1	heavy metal-associated domain containing protein, expressed
LOC_Os03g25640	0.05	0.59	2.16	4.99e-08	2.61e-07	1	0.13	0.71	1.83	1.41e-06	5.21e-06	1	OsFBX91 - F-box domain containing protein, expressed
LOC_Os01g22900	12.23	202.99	4.04	6.53e-51	3.31e-49	1	24.89	245.76	3.3	1.69e-69	9.89e-68	1	neutral/alkaline invertase, putative, expressed
LOC_Os02g42374	6.22	25.72	2.03	3.21e-21	4.94e-20	1	6.53	27.66	2.07	1.38e-25	2.08e-24	1	e2f-associated phosphoprotein, putative, expressed
LOC_Os10g14170	0.27	3.47	3.28	6.62e-11	4.77e-10	1	1.66	18.97	3.44	2.26e-25	3.36e-24	1	_
LOC_Os12g04204	47.65	200.98	2.07	8.59e-10	5.51e-09	1	61.71	207.68	1.75	4.05e-33	8.24e-32	1	_
LOC_Os03g63850	2.98	6.24	1.04	3.96e-06	1.57e-05	1	3.73	9.77	1.37	2.52e-14	2e-13	1	OsFBDUF19 - F-box and DUF domain containing protein, expressed
LOC_Os03g08200	0.67	2.74	1.89	2.64e-06	1.08e-05	1	0.64	1.71	1.3	0.0001	0.00028	1	DUF567 domain containing protein, putative, expressed
LOC_Os02g26260	0	51.5	9.01	4.63e-08	2.43e-07	1	0	62.39	9.29	3.82e-13	2.77e-12	1	_
LOC_Os08g14330	6.82	14.43	1.07	2.47e-09	1.51e-08	1	6.18	14.56	1.22	2.75e-17	2.68e-16	1	aldose 1-epimerase, putative, expressed
LOC_Os03g17084	17.51	40.72	1.21	4.14e-14	3.93e-13	1	19.6	46.57	1.24	2.42e-18	2.49e-17	1	Core histone H2A/H2B/H3/H4 domain containing protein, putative; Core component of nucleosome [...]
LOC_Os05g05390	1.55	10.52	2.69	1.48e-23	2.57e-22	1	1.46	9.74	2.65	5.79e-45	1.75e-43	1	expressed protein
LOC_Os02g09800	0.12	0.8	2.02	1.22e-07	6.07e-07	1	0.16	0.69	1.61	2.83e-08	1.3e-07	1	pentatricopeptide, putative
LOC_Os01g40094	9.28	57.35	2.61	2.92e-47	1.32e-45	1	9.59	61.98	2.68	1.91e-61	9.06e-60	1	protein phosphatase 2C, putative, expressed
LOC_Os07g33280	6.68	64.29	3.25	3.46e-35	1.03e-33	1	8.05	99.8	3.61	1.27e-50	4.63e-49	1	Os07g0516400
LOC_Os01g51250	8.29	40.38	2.27	2.21e-26	4.39e-25	1	9.16	35.69	1.95	8.11e-45	2.44e-43	1	mitochondrial carrier protein, putative, expressed
LOC_Os09g32360	0.03	0.58	2.36	1.32e-08	7.43e-08	1	0.02	0.33	1.89	6.31e-09	3.11e-08	1	gp176, putative, expressed
LOC_Os03g50530	10.23	33.46	1.7	1.28e-15	1.37e-14	1	10.94	27.17	1.3	1.5e-11	9.51e-11	1	Os03g0713200
LOC_Os03g59430	1.8	47.86	4.65	2.68e-103	4.04e-101	1	2.84	66.66	4.51	1.01e-58	4.53e-57	1	uncharacterized glycosyltransferase, putative, expressed
LOC_Os02g58100	0.5	7.12	3.59	3.77e-29	8.75e-28	1	0.73	7.74	3.23	1.45e-34	3.11e-33	1	expressed protein
LOC_Os05g41440	79.67	199.73	1.32	6.97e-12	5.47e-11	1	83.06	203.4	1.29	4.12e-15	3.46e-14	1	cytochrome P450, putative, expressed
LOC_Os09g32890	0.1	2.64	3.76	2.48e-06	1.02e-05	1	0.11	2.42	3.59	2.22e-06	7.99e-06	1	_
LOC_Os09g38040	22.41	61.07	1.44	1.21e-16	1.4e-15	1	21.92	72.33	1.72	3.63e-26	5.59e-25	1	hydrolase, NUDIX family protein, expressed
LOC_Os12g04980	0.13	0.59	1.58	0.000259	0.000748	1	0.2	0.76	1.52	1.21e-05	3.92e-05	1	DNA repair protein Rad51, putative, expressed
LOC_Os10g39600	0	6.39	6.02	6.04e-46	2.63e-44	1	0	8.36	6.4	2.19e-55	9.07e-54	1	hypothetical protein
LOC_Os01g14090	1.38	14.01	3.26	1.02e-40	3.75e-39	1	1.7	12.84	2.84	5.47e-45	1.66e-43	1	kinesin motor domain containing protein, putative, expressed
LOC_Os04g53606	0.51	5.48	3.19	2.81e-21	4.32e-20	1	0.9	2.64	1.45	2.38e-05	7.39e-05	1	(japonica cultivar-group) Os04g0627900 (Os04g0627900) mRNA, partial cds
LOC_Os02g39910	0.83	2.87	1.68	1.13e-07	5.64e-07	1	1.16	2.86	1.23	2.77e-13	2.03e-12	1	B4-BTB1 - Bric-a-Brac, Tramtrack, Broad Complex BTB domain with B4 subfamily conserved seque [...]
LOC_Os06g03520	8.45	34.26	2.01	9.8e-11	6.95e-10	1	7.62	25.92	1.75	1.04e-20	1.24e-19	1	DUF581 domain containing protein, expressed
LOC_Os01g62950	4.72	9.58	1.01	4.03e-05	0.000135	1	3.96	9.18	1.19	3.56e-09	1.8e-08	1	ras-related protein, putative, expressed
LOC_Os08g40270	0.31	7.74	4.28	1.07e-56	6.3e-55	1	0.85	7.47	2.99	1.4e-33	2.89e-32	1	lectin-like protein kinase, putative
LOC_Os06g44160	27.82	194.61	2.8	9.14e-32	2.37e-30	1	54.14	151.88	1.49	5.77e-15	4.81e-14	1	heat shock protein DnaJ, putative, expressed
LOC_Os03g16860	115.61	3035.54	4.71	6.94e-115	1.31e-112	1	109.4	3652.7	5.06	1.93e-226	8.39e-224	1	DnaK family protein, putative, expressed
LOC_Os06g14420	16.72	100.21	2.58	6.17e-12	4.87e-11	1	40.02	168.8	2.07	2.71e-40	7.15e-39	1	hydrolase, NUDIX family, domain containing protein, expressed
LOC_Os01g54890	0.64	2.81	1.98	0.00161	0.00392	1	1	2.63	1.31	0.00626	0.0124	1	ethylene-responsive transcription factor 2, putative, expressed
LOC_Os01g44950	0.13	0.46	1.29	0.00062	0.00166	1	0.21	0.71	1.39	8.96e-06	2.96e-05	1	AMP-binding enzyme, putative
LOC_Os01g06660	2.26	43.54	4.21	1.97e-81	1.89e-79	1	3.39	38.88	3.48	8.52e-66	4.58e-64	1	thiamine pyrophosphate enzyme, C-terminal TPP binding domain containing protein, expressed
LOC_Os05g46480	0.99	527.1	8.91	7.14e-141	2.23e-138	1	4.29	652.71	7.22	1.03e-60	4.83e-59	1	late embryogenesis abundant protein, group 3, putative, expressed
LOC_Os07g47590	4.79	24.09	2.31	3.33e-16	3.72e-15	1	5.39	20.91	1.94	1.48e-17	1.46e-16	1	expressed protein
LOC_Os04g53195	0.15	1.95	3.06	1.02e-13	9.36e-13	1	0.35	2.41	2.48	2.89e-08	1.33e-07	1	expressed protein
LOC_Os06g14240	10.66	3156.06	8.2	3.8e-214	2.92e-211	1	8.55	3204.95	8.53	1.01e-249	6.79e-247	1	hsp20/alpha crystallin family protein, putative, expressed
LOC_Os07g14310	4.48	14.58	1.68	1.63e-17	1.97e-16	1	4.56	13.86	1.58	8.17e-17	7.77e-16	1	expressed protein
LOC_Os06g22030	1.93	7.09	1.82	7.15e-14	6.68e-13	1	1.98	6.61	1.69	2.36e-18	2.44e-17	1	AT hook motif domain containing protein, expressed
LOC_Os02g03280	71.17	2369.11	5.05	1.86e-113	3.42e-111	1	82.78	2230.99	4.75	6.84e-184	1.97e-181	1	transmembrane BAX inhibitor motif-containing protein, putative, expressed; Suppressor of apo [...]
LOC_Os02g46420	22.96	92.51	2.01	2.4e-22	3.94e-21	1	32.24	95.53	1.56	1.87e-22	2.41e-21	1	Os02g0689500
LOC_Os02g07110	5.77	12.13	1.06	1.3e-05	4.75e-05	1	9.55	20.28	1.08	1.43e-08	6.81e-08	1	OsSAUR6 - Auxin-responsive SAUR gene family member, expressed
LOC_Os06g36870	0.03	0.86	2.89	6.68e-10	4.35e-09	1	0.04	0.87	2.77	2.51e-11	1.56e-10	1	transposon protein, putative, Pong sub-class
LOC_Os11g09474	1.39	3.72	1.36	7.76e-09	4.49e-08	1	1.31	3.48	1.35	1.83e-12	1.25e-11	1	OsFBX400 - F-box domain containing protein, expressed
LOC_Os01g58150	10.37	29.97	1.52	1.58e-13	1.43e-12	1	11.32	39.4	1.79	6.17e-23	8.19e-22	1	expressed protein
LOC_Os03g04100	3.51	7.28	1.03	2.27e-06	9.4e-06	1	3.19	7.39	1.19	5.06e-09	2.52e-08	1	expressed protein
LOC_Os06g09330	48.88	146.1	1.58	2.71e-20	3.93e-19	1	54.14	146.39	1.43	1.73e-23	2.37e-22	1	ubiquitin-conjugating enzyme, putative, expressed
LOC_Os06g41770	15.45	208.51	3.75	1.94e-82	1.89e-80	1	18.09	121.59	2.74	9.07e-84	7.04e-82	1	bZIP transcription factor domain containing protein, expressed
LOC_Os04g44830	43.22	295.97	2.77	2.3e-52	1.21e-50	1	42	254.21	2.59	1.1e-47	3.69e-46	1	Os04g0530600
LOC_Os01g64730	11.19	34.7	1.62	1.4e-16	1.6e-15	1	9.93	34.63	1.79	1.48e-33	3.05e-32	1	bZIP transcription factor domain containing protein, expressed
LOC_Os05g37920	0.95	10.21	3.3	8.44e-09	4.86e-08	1	1.03	10.48	3.22	7.94e-08	3.47e-07	1	_
LOC_Os06g51370	0.03	0.28	1.57	7.16e-05	0.000231	1	0.02	0.21	1.42	0.000481	0.00119	1	OsSCP38 - Putative Serine Carboxypeptidase homologue
LOC_Os07g04540	0.16	1.31	2.45	1.89e-06	7.9e-06	1	0.22	1.2	2.01	0.000129	0.000355	1	_
LOC_Os12g06630	17.91	42.06	1.23	8.32e-13	7.08e-12	1	17.93	37.31	1.05	1.88e-14	1.51e-13	1	OsFBT14 - F-box and tubby domain containing protein, expressed
LOC_Os05g25860	0.48	1.56	1.52	1.2e-07	5.97e-07	1	0.28	1.57	2.13	2.6e-15	2.22e-14	1	expressed protein
LOC_Os07g49114	53.41	859.03	4	9.08e-78	8.25e-76	1	55.13	758.17	3.78	1.11e-101	1.13e-99	1	_
LOC_Os04g42910	16.26	90.13	2.46	4.37e-30	1.06e-28	1	17.76	87.95	2.3	1e-43	2.9e-42	1	expressed protein
LOC_Os05g48650	1.91	7.04	1.83	5.99e-06	2.3e-05	1	2.6	7.22	1.44	1.58e-06	5.8e-06	1	transcription factor HBP-1b, putative, expressed
LOC_Os06g40580	0.12	0.73	1.92	9.27e-05	0.000291	1	0.09	1.08	2.6	3.94e-05	0.000118	1	_
LOC_Os05g50710	56.25	179.29	1.67	2.85e-20	4.13e-19	1	69.82	175.93	1.33	1.27e-14	1.03e-13	1	late embryogenesis abundant protein, putative, expressed
LOC_Os09g26500	0.07	1.37	3.14	2.29e-14	2.23e-13	1	0.16	1.14	2.24	2.97e-06	1.05e-05	1	CXE carboxylesterase, putative, expressed
LOC_Os06g45140	21.88	173.48	2.98	1.32e-21	2.07e-20	1	30.74	190.71	2.63	6.04e-37	1.42e-35	1	bZIP transcription factor domain containing protein, expressed
LOC_Os03g03920	24.21	101.84	2.07	1.71e-27	3.61e-26	1	26.41	90.38	1.77	4.33e-30	7.75e-29	1	Ubiquitin family domain containing protein, expressed
LOC_Os04g32680	0.74	1.9	1.26	5.37e-05	0.000177	1	0.46	1.47	1.49	2.76e-05	8.46e-05	1	POEI20 - Pollen Ole e I allergen and extensin family protein precursor, expressed
LOC_Os05g38290	0.64	18.75	4.68	8.57e-94	1.09e-91	1	0.57	25.06	5.24	2.53e-106	2.78e-104	1	protein phosphatase 2C, putative, expressed
LOC_Os02g32840	16.42	269.87	4.03	2.85e-49	1.37e-47	1	15.7	247.86	3.97	1.52e-117	1.96e-115	1	Zinc finger A20 and AN1 domain-containing stress-associated protein 5 (OsSAP5); May be invol [...]
LOC_Os12g39400	0.83	8.49	3.21	2.86e-12	2.33e-11	1	1.06	7.76	2.76	1.17e-16	1.1e-15	1	ZOS12-09 - C2H2 zinc finger protein, expressed
LOC_Os02g33230	16.7	67.26	2	5.6e-28	1.22e-26	1	16.98	60.19	1.82	3.14e-38	7.7e-37	1	nucleoside-diphosphate-sugar epimerase, putative, expressed
LOC_Os04g56360	0.06	0.27	1.19	0.0148	0.0286	1	0.04	0.48	2.04	4.31e-06	1.49e-05	1	cysteine-rich receptor-like protein kinase 8 precursor, putative, expressed
LOC_Os08g31560	14.99	43.75	1.54	3.36e-16	3.76e-15	1	15.53	44.65	1.52	1.05e-27	1.71e-26	1	WD-40 repeat family protein, putative, expressed
LOC_Os02g02990	19.18	55.57	1.53	7.57e-16	8.28e-15	1	18.62	55.31	1.57	5.92e-26	9.02e-25	1	Os02g0122300
LOC_Os02g21920	41.8	248.01	2.57	3.7e-28	8.13e-27	1	67.52	248.94	1.88	1.22e-36	2.84e-35	1	CPuORF24 - conserved peptide uORF-containing transcript, expressed
LOC_Os04g58564	35.21	78.86	1.16	1.88e-10	1.3e-09	1	33.44	69.74	1.06	1.38e-12	9.56e-12	1	GA18008-PA, putative, expressed
LOC_Os09g31454	12.85	35.28	1.45	9.15e-14	8.46e-13	1	14.57	38.72	1.4	2.36e-22	3.03e-21	1	MYB family transcription factor, putative, expressed
LOC_Os08g43170	7.5	15.69	1.06	2.33e-06	9.6e-06	1	6.65	13.94	1.06	7.1e-15	5.87e-14	1	hydroxymethylglutaryl-CoA synthase, putative, expressed
LOC_Os02g57400	4.29	12.13	1.48	4.47e-12	3.57e-11	1	4.06	10.86	1.4	1.67e-19	1.86e-18	1	2-phosphoglycerate kinase-related, putative, expressed
LOC_Os07g41160	3.51	14.43	2.01	6.28e-24	1.11e-22	1	3.71	21.61	2.51	2.29e-40	6.06e-39	1	protein of unknown function DUF1675 domain containing protein, expressed
LOC_Os07g19400	3.59	11.29	1.62	2.4e-14	2.33e-13	1	3.08	9.06	1.52	5.67e-23	7.54e-22	1	pentatricopeptide domain containing protein, putative, expressed
LOC_Os12g43930	14.88	55.98	1.9	7.75e-27	1.57e-25	1	15.61	58.86	1.91	3.7e-29	6.38e-28	1	zinc finger, C3HC4 type domain containing protein, expressed
LOC_Os08g17680	18.79	210.81	3.48	5.79e-71	4.53e-69	1	21.88	182.81	3.06	4.41e-46	1.39e-44	1	annotation not avaliable
LOC_Os05g02390	4.78	23.11	2.25	4.04e-10	2.7e-09	1	4.75	9.61	1	0.00016	0.000431	1	ZOS5-02 - C2H2 zinc finger protein, expressed
LOC_Os03g36279	0.03	22.85	7.44	2.16e-84	2.21e-82	1	0.21	19.41	5.99	5.3e-83	4.06e-81	1	retrotransposon protein, putative, Ty3-gypsy subclass, expressed
LOC_Os01g56560	8.1	46.3	2.5	2.35e-27	4.94e-26	1	7.35	46.8	2.65	5.77e-33	1.17e-31	1	cyclase/dehydrase family protein, expressed
LOC_Os01g53650	0	7.81	6.31	1.46e-50	7.32e-49	1	0	16.3	7.36	6.39e-95	5.82e-93	1	zinc finger CCCH type family protein, putative, expressed
LOC_Os11g09160	6.2	24.05	1.94	2.61e-23	4.48e-22	1	4.82	20.94	2.1	9.54e-48	3.21e-46	1	B3 DNA binding domain containing protein, expressed
LOC_Os01g46970	3.4	9.99	1.53	5.22e-12	4.15e-11	1	2.94	8.57	1.51	7.61e-14	5.85e-13	1	transcription factor, putative, expressed
LOC_Os09g36520	49.81	166.24	1.74	1.28e-23	2.23e-22	1	55.43	215.78	1.96	1.11e-31	2.14e-30	1	Os09g0535900
LOC_Os05g06399	2.79	8.47	1.57	2.94e-08	1.58e-07	1	3.36	7.49	1.13	2.05e-07	8.51e-07	1	_
LOC_Os10g11310	2.82	7.49	1.38	8.16e-15	8.25e-14	1	2.75	7.93	1.49	3.29e-21	4.03e-20	1	expressed protein
LOC_Os12g32480	0.04	0.72	2.57	8.6e-11	6.13e-10	1	0.08	0.86	2.44	5.23e-13	3.76e-12	1	_
LOC_Os10g32760	0.75	4.51	2.44	1.65e-21	2.58e-20	1	1.24	5.87	2.15	3.5e-19	3.82e-18	1	zinc finger family protein, putative, expressed
LOC_Os01g48310	3.89	8.42	1.1	8.11e-08	4.13e-07	1	3.59	7.76	1.09	6.9e-12	4.5e-11	1	expressed protein
LOC_Os05g34050	12.15	73.7	2.59	6e-41	2.22e-39	1	13.75	69.91	2.34	3.11e-56	1.3e-54	1	bZIP transcription factor domain containing protein, expressed
LOC_Os01g08680	2.01	12.12	2.53	3.33e-27	6.93e-26	1	1.58	10.86	2.71	4.62e-55	1.9e-53	1	myb/SANT domain protein, putative, expressed
LOC_Os08g43500	0.03	6.04	5.55	4.66e-70	3.62e-68	1	0.06	6.6	5.43	9.31e-112	1.08e-109	1	armadillo/beta-catenin repeat family protein, putative, expressed
LOC_Os01g38670	0.05	0.48	2	1.5e-05	5.42e-05	1	0.03	0.16	1.02	0.00485	0.00986	1	transporter family protein, putative, expressed
LOC_Os07g33320	7.07	30.57	2.1	1.63e-11	1.23e-10	1	4.61	23.79	2.34	1.84e-20	2.17e-19	1	expressed protein
LOC_Os10g41200	38.55	112.2	1.54	9.94e-14	9.16e-13	1	44.17	104.24	1.24	1.88e-17	1.85e-16	1	_
LOC_Os09g27620	0.08	0.32	1.18	0.00035	0.000984	1	0.07	0.42	1.66	7.61e-07	2.94e-06	1	PHD-finger domain containing protein, putative
LOC_Os04g27430	0.04	1.89	3.83	1.72e-16	1.96e-15	1	0.21	1.94	2.69	5.97e-07	2.34e-06	1	_
LOC_Os07g09400	5.98	17.29	1.52	1.4e-19	1.93e-18	1	5.19	15.77	1.58	4.38e-31	8.19e-30	1	RNA ligase isoform 1, putative, expressed
LOC_Os03g17680	12.65	81.91	2.69	1.08e-28	2.43e-27	1	19.26	49.82	1.37	2.18e-15	1.87e-14	1	_
LOC_Os10g21000	9.06	24.49	1.42	9.98e-16	1.08e-14	1	9.38	21.99	1.22	4.63e-20	5.34e-19	1	nucleoside-triphosphatase, putative, expressed
LOC_Os01g04350	174.02	623.37	1.84	5.12e-27	1.05e-25	1	203.03	577.79	1.51	1.37e-16	1.28e-15	1	hsp20/alpha crystallin family protein, putative, expressed
LOC_Os04g01570	6.49	29.86	2.18	7.92e-23	1.33e-21	1	6.67	31.7	2.23	2.36e-35	5.21e-34	1	invertase/pectin methylesterase inhibitor family protein, putative, expressed
LOC_Os07g42910	7.5	49.29	2.7	2.93e-38	9.74e-37	1	6.57	33.63	2.34	3.18e-37	7.56e-36	1	cytochrome c oxidase subunit, putative, expressed
LOC_Os07g05880	24.71	68.63	1.47	1.87e-17	2.26e-16	1	27.07	62.83	1.21	2.76e-12	1.86e-11	1	Os07g0153400
LOC_Os06g05410	0.77	439.59	8.98	2.77e-125	6.31e-123	1	0.83	196.47	7.72	2.72e-94	2.43e-92	1	hypothetical protein
LOC_Os12g40180	11.72	193.93	4.04	6.57e-31	1.65e-29	1	38.92	249.99	2.68	9.72e-45	2.92e-43	1	expressed protein
LOC_Os04g31270	15.54	389.12	4.64	7.17e-81	6.83e-79	1	14	290.85	4.37	1.52e-142	2.8e-140	1	Os04g0381600
LOC_Os05g37140	24.64	57.55	1.22	1.79e-12	1.49e-11	1	29.26	59.54	1.02	2.62e-14	2.08e-13	1	Os05g0443700
LOC_Os04g51160	0.21	305.7	9.94	3.18e-216	2.52e-213	1	1.29	263.86	7.57	1.75e-191	5.6e-189	1	transposon protein, putative, unclassified, expressed
LOC_Os01g53040	4.21	30.91	2.85	8.27e-29	1.88e-27	1	6.52	33.55	2.35	9.88e-38	2.39e-36	1	OsWRKY14 - Superfamily of TFs having WRKY and zinc finger domains, expressed
LOC_Os11g05170	0.43	1059.75	10.97	2.72e-201	1.97e-198	1	1.37	1054.91	9.49	1.79e-128	2.7e-126	1	Os11g0149200
LOC_Os06g36930	0.11	935.56	12.09	4.92e-160	2.15e-157	1	0.37	1223.37	11.34	0	0	1	HSF-type DNA-binding domain containing protein; Transcriptional regulator that specifically [...]
LOC_Os08g02150	0.28	1.06	1.61	0.00022	0.000645	1	0.38	1.09	1.3	0.000401	0.00101	1	a_IG002N01.7, putative, expressed
LOC_Os05g05950	42.93	260.06	2.6	2.98e-35	8.88e-34	1	45.59	234.23	2.36	2.55e-50	9.18e-49	1	TOC159, putative, expressed
LOC_Os01g18120	0.3	0.72	1.04	0.0112	0.0222	1	0.37	0.92	1.11	0.00164	0.00367	1	cinnamoyl CoA reductase, putative, expressed
LOC_Os12g43840	0.08	2.57	3.92	2.2e-29	5.17e-28	1	0.04	2.31	4.06	1.2e-31	2.29e-30	1	ankyrin repeat domain-containing protein, putative, expressed
LOC_Os06g21890	1.41	6.48	2.13	3.8e-11	2.8e-10	1	1.78	7.02	1.92	5.35e-21	6.48e-20	1	_
LOC_Os02g41650	247.61	695.82	1.49	7.21e-18	8.94e-17	1	275.48	612.49	1.15	7.09e-17	6.78e-16	1	phenylalanine ammonia-lyase, putative, expressed
LOC_Os05g44910	7.43	24.64	1.72	2.24e-19	3.07e-18	1	6.85	22.65	1.71	1.46e-31	2.79e-30	1	dual specificity protein phosphatase, putative, expressed
LOC_Os05g38660	1.84	7.8	2.03	1.63e-09	1.02e-08	1	2.14	8.25	1.9	1.8e-10	1.03e-09	1	expressed protein
LOC_Os05g41220	21.12	52.33	1.31	6.94e-06	2.64e-05	1	22.31	48.34	1.11	2.72e-13	2e-12	1	annotation not avaliable
LOC_Os03g04030	4.08	10.9	1.4	5.19e-10	3.42e-09	1	3.77	9.4	1.29	9.57e-11	5.64e-10	1	Os03g0132300
LOC_Os05g33130	21.71	79.74	1.87	1.72e-11	1.3e-10	1	41.44	117.12	1.5	1.24e-12	8.66e-12	1	CHIT17 - Chitinase family protein precursor, expressed; Hydrolyzes chitin and plays a role i [...]
LOC_Os05g25920	5.9	85.38	3.83	1.11e-33	3.1e-32	1	25.89	167.93	2.69	1.28e-44	3.83e-43	1	_
LOC_Os06g40180	1.21	4.22	1.73	1.53e-13	1.39e-12	1	1.21	3.08	1.28	2.03e-06	7.33e-06	1	phospholipase D, putative, expressed
LOC_Os03g48380	31.14	71.44	1.2	1.12e-11	8.66e-11	1	27.76	58.9	1.08	6.03e-16	5.37e-15	1	expressed protein
LOC_Os11g26570	0.08	1.29	2.94	1.77e-11	1.34e-10	1	0.08	0.93	2.56	4.62e-08	2.07e-07	1	dehydrin, putative, expressed
LOC_Os05g02530	84.79	567.8	2.74	3.92e-49	1.88e-47	1	82.31	586.58	2.83	1.39e-78	9.76e-77	1	glutathione S-transferase, N-terminal domain containing protein, expressed
LOC_Os01g48250	2.96	49.92	4.03	1.77e-67	1.28e-65	1	3.72	49.3	3.69	1.49e-100	1.48e-98	1	OsFBDUF5 - F-box and DUF domain containing protein, expressed
LOC_Os05g49380	45.06	204.65	2.18	1.55e-31	3.97e-30	1	50.13	185.17	1.88	4.98e-30	8.88e-29	1	OsDegp9 - Putative Deg protease homologue, expressed
LOC_Os07g49470	1.29	9.59	2.8	8.82e-31	2.21e-29	1	1.07	10.25	3.15	6.26e-69	3.61e-67	1	protein kinase APK1B, chloroplast precursor, putative, expressed
LOC_Os11g34080	1.64	5.6	1.72	2.07e-06	8.63e-06	1	2.47	6.98	1.46	2.8e-07	1.14e-06	1	expressed protein
LOC_Os11g40070	14.79	64.37	2.11	1.09e-16	1.26e-15	1	14.83	53.42	1.84	3.51e-38	8.61e-37	1	expressed protein
LOC_Os12g16490	0.28	1	1.53	2.05e-07	9.91e-07	1	0.3	0.96	1.41	2.25e-09	1.16e-08	1	transposon protein, putative, unclassified, expressed
LOC_Os01g42140	2.52	8.04	1.63	8.57e-10	5.5e-09	1	3.73	11.74	1.63	9.91e-10	5.31e-09	1	expressed protein
LOC_Os09g11640	0.01	2.35	4.47	3.92e-40	1.41e-38	1	0.01	0.96	3.26	2.17e-33	4.47e-32	1	retrotransposon protein, putative, unclassified
LOC_Os02g48184	11.3	25.31	1.16	2.89e-09	1.75e-08	1	14.94	38.79	1.37	6.05e-22	7.65e-21	1	Os04g0648900
LOC_Os09g28650	2.2	5.74	1.34	1.08e-05	4.01e-05	1	3.29	9.41	1.49	1.24e-11	7.92e-11	1	gibberellin receptor, putative, expressed
LOC_Os10g33980	0.2	20.41	6.09	3.89e-41	1.45e-39	1	0.63	38.46	5.72	5.06e-52	1.93e-50	1	thiamine pyrophosphate enzyme, N-terminal TPP binding domain containing protein, expressed
LOC_Os02g46030	0.31	17.33	5.41	1.46e-68	1.09e-66	1	0.4	21.27	5.42	1.79e-95	1.65e-93	1	MYB family transcription factor, putative, expressed
LOC_Os08g34950	17.38	37.92	1.12	6.09e-09	3.57e-08	1	17.27	37.39	1.11	1.99e-14	1.59e-13	1	chaperonin Cpn60/TCP-1, putative, expressed
LOC_Os10g04020	0.19	8.38	4.88	1.86e-33	5.15e-32	1	0.23	3.21	3.35	1.22e-21	1.52e-20	1	OsFBX356 - F-box domain containing protein, expressed
LOC_Os01g11414	34.34	84.93	1.3	9.5e-15	9.56e-14	1	32.2	90.79	1.49	3.63e-15	3.06e-14	1	sodium/calcium exchanger protein, putative, expressed
LOC_Os04g41540	12.75	34.22	1.42	1.01e-16	1.17e-15	1	21.02	56.28	1.42	4.72e-24	6.67e-23	1	OsCML22 - Calmodulin-related calcium sensor protein, expressed; Potential calcium sensor (By [...]
LOC_Os08g38880	22.94	75.68	1.72	2.52e-15	2.64e-14	1	20.05	65.43	1.7	4.96e-31	9.26e-30	1	WD-40 repeat family protein, putative, expressed
LOC_Os06g51084	22.98	55.96	1.28	7.94e-11	5.68e-10	1	19.53	49.58	1.34	7.23e-20	8.24e-19	1	1,4-alpha-glucan-branching enzyme, chloroplast precursor, putative, expressed; Catalyzes the [...]
LOC_Os08g40690	0.3	2.65	2.79	9.13e-15	9.2e-14	1	0.28	2.16	2.57	4.19e-14	3.28e-13	1	Os08g0518900
LOC_Os03g18910	1.96	6.79	1.74	2.2e-18	2.82e-17	1	6.08	12.98	1.08	7.89e-07	3.04e-06	1	COBRA-like protein 7 precursor, putative, expressed
LOC_Os11g36030	1.59	5.29	1.67	7.38e-14	6.88e-13	1	1.28	7.22	2.41	1.01e-16	9.53e-16	1	protein binding protein, putative, expressed
LOC_Os10g32680	16.89	287.49	4.08	4.43e-37	1.41e-35	1	19.93	232.53	3.54	1.2e-63	6.07e-62	1	expressed protein
LOC_Os09g21160	0.32	2.38	2.57	4.09e-14	3.89e-13	1	0.24	2.47	2.93	1.52e-20	1.79e-19	1	UDP-glucoronosyl and UDP-glucosyl transferase domain containing protein, expressed
LOC_Os05g51660	5.22	11.39	1.11	3.79e-06	1.51e-05	1	4.83	11.1	1.19	1.4e-09	7.39e-09	1	SCP-like extracellular protein, expressed
LOC_Os03g05310	17.38	45.92	1.4	4.13e-14	3.92e-13	1	16.86	38.52	1.19	8.39e-17	7.97e-16	1	pheophorbide a oxygenase, chloroplast precursor, putative, expressed
LOC_Os06g09950	7.14	186.38	4.69	4.98e-07	2.28e-06	1	22.44	172.13	2.93	0.000462	0.00115	1	_
LOC_Os02g37180	8.87	52.29	2.55	2.63e-21	4.06e-20	1	19.55	39.44	1.01	2.81e-05	8.61e-05	1	expressed protein
LOC_Os06g47740	0.08	0.46	1.63	1.01e-06	4.41e-06	1	0.12	0.61	1.67	1.06e-10	6.21e-10	1	phytosulfokine receptor precursor, putative
LOC_Os04g59540	0.11	0.54	1.6	2.62e-10	1.78e-09	1	0.15	0.53	1.35	4.01e-06	1.39e-05	1	phosphatidylinositol-4-phosphate 5-Kinase, putative, expressed
LOC_Os02g50200	3.72	8.33	1.14	1.04e-07	5.24e-07	1	3.47	7.17	1.03	6.45e-05	0.000187	1	cysteine-rich repeat secretory protein precursor, putative, expressed
LOC_Os06g44250	1.5	3.29	1.09	0.000864	0.00224	1	2.3	5.34	1.18	3.86e-05	0.000116	1	haemolysin-III, putative, expressed
LOC_Os02g33590	0.18	4.1	3.91	2.65e-20	3.85e-19	1	1.2	6.77	2.4	2.07e-11	1.3e-10	1	U-box domain-containing protein, putative, expressed
LOC_Os01g62860	2.32	5.4	1.18	3.33e-07	1.56e-06	1	2	4.52	1.14	6.77e-08	2.98e-07	1	oxidoreductase, aldo/keto reductase family protein, putative, expressed
LOC_Os01g49680	13.94	32.19	1.2	4.14e-11	3.05e-10	1	13.66	30.33	1.15	3.94e-16	3.55e-15	1	DNA repair helicase XPB2, putative, expressed
LOC_Os02g44090	0.75	12.94	3.93	7.47e-23	1.26e-21	1	1.06	16.3	3.82	1.39e-42	3.89e-41	1	zinc finger protein, putative, expressed
LOC_Os03g34280	8.03	27.04	1.74	2.7e-15	2.83e-14	1	8.88	31.79	1.83	1.06e-30	1.96e-29	1	_
LOC_Os04g41960	10.92	58.73	2.42	5.76e-31	1.45e-29	1	49.79	142.04	1.51	2.07e-12	1.41e-11	1	NADP-dependent oxidoreductase, putative, expressed
LOC_Os01g04360	1.77	13720.9	12.84	0	0	1	6.91	12023.6	10.74	2.87e-51	1.07e-49	1	hsp20/alpha crystallin family protein, putative, expressed
LOC_Os01g47630	16.72	85.78	2.35	1.33e-39	4.71e-38	1	16.01	98.09	2.61	7.96e-50	2.83e-48	1	Os01g0666600
LOC_Os04g17100	35.8	735.34	4.36	1.09e-86	1.19e-84	1	43.04	1079.51	4.65	1.27e-86	1.03e-84	1	Os04g0244800
LOC_Os08g43550	65.31	403.36	2.62	3.39e-22	5.51e-21	1	67.74	310.04	2.19	3.57e-30	6.42e-29	1	MYB family transcription factor, putative, expressed
LOC_Os02g07260	97.21	291.36	1.58	1.73e-19	2.38e-18	1	93.31	260.6	1.48	9.83e-22	1.23e-20	1	Os02g0169300
LOC_Os10g25030	9.75	28.67	1.55	2.02e-17	2.43e-16	1	9.54	20.76	1.11	2.85e-12	1.92e-11	1	red chlorophyll catabolite reductase, putative, expressed
LOC_Os03g58250	10.01	34.7	1.78	1.55e-17	1.88e-16	1	11.67	35.08	1.58	2.29e-28	3.85e-27	1	bZIP transcription factor domain containing protein, expressed
LOC_Os01g74020	13.46	44.69	1.72	3.52e-20	5.06e-19	1	16.62	51.34	1.62	8.76e-25	1.28e-23	1	MYB family transcription factor, putative, expressed
LOC_Os03g16920	1.01	4736.43	12.06	2.35e-288	3.5e-285	1	5.64	4513.94	9.62	1.43e-27	2.33e-26	1	DnaK family protein, putative, expressed
LOC_Os08g35730	0.02	1.01	3.21	6.91e-08	3.55e-07	1	0.04	0.89	2.81	1.09e-06	4.1e-06	1	Putative uncharacterized protein
LOC_Os12g44210	0.05	18.78	7.02	6.39e-108	1.07e-105	1	0.1	36.9	7.52	3.17e-222	1.33e-219	1	ATPase, AAA family domain containing protein, expressed
LOC_Os02g51930	0.69	13.73	4.13	1.17e-41	4.46e-40	1	1.68	17.61	3.32	3.03e-44	8.89e-43	1	cytokinin-O-glucosyltransferase 2, putative, expressed
LOC_Os03g11370	0.03	0.54	2.31	6.18e-08	3.2e-07	1	0.01	0.44	2.3	9.24e-07	3.52e-06	1	B3 DNA binding domain containing protein, expressed
LOC_Os03g62760	2.67	9.74	1.83	2.41e-14	2.34e-13	1	2.79	9.38	1.71	4.37e-19	4.74e-18	1	expressed protein
LOC_Os03g13740	0.09	5.17	4.8	3.22e-48	1.51e-46	1	0.89	9.05	3.21	4.97e-19	5.36e-18	1	Os03g0240600
LOC_Os02g08270	1.07	7.51	2.7	2.92e-15	3.05e-14	1	1.24	3.39	1.38	3.39e-08	1.54e-07	1	class I glutamine amidotransferase, putative, expressed
LOC_Os01g04200	9.36	20.4	1.12	4.46e-10	2.97e-09	1	7.75	16.59	1.09	6.95e-12	4.53e-11	1	metallo-beta-lactamase family protein, putative, expressed
LOC_Os04g25380	0.08	0.33	1.27	0.000868	0.00224	1	0.16	0.66	1.54	0.00033	0.000844	1	cytokinin-O-glucosyltransferase 2, putative, expressed
LOC_Os04g02640	0.62	2.82	2.01	0.000426	0.00118	1	0.17	1.43	2.51	3.53e-10	1.97e-09	1	3-ketoacyl-CoA synthase 6, putative, expressed
LOC_Os02g37930	19.14	110.96	2.53	5.36e-39	1.83e-37	1	23.49	121.16	2.36	2.66e-49	9.34e-48	1	hypoxia-responsive family protein, putative, expressed
LOC_Os02g57440	2.58	6.38	1.28	1.42e-07	7e-07	1	3.12	9.37	1.56	5.03e-15	4.2e-14	1	LYK8, putative, expressed
LOC_Os04g35250	0.29	2.71	2.84	4.14e-16	4.6e-15	1	0.39	3	2.65	1.44e-20	1.7e-19	1	MONOCULM 1, putative
LOC_Os02g38340	5.97	22.55	1.9	1.34e-22	2.22e-21	1	4.92	24.13	2.27	5.69e-51	2.1e-49	1	actin, putative, expressed; Functions as ATP-binding component of the Arp2/3 complex which i [...]
LOC_Os02g44490	0.7	5.83	2.9	4.42e-21	6.7e-20	1	1.07	3.64	1.67	1.59e-14	1.28e-13	1	anthranilate phosphoribosyltransferase, putative, expressed
LOC_Os07g18570	0.02	0.78	2.9	2.95e-11	2.19e-10	1	0.07	0.38	1.54	0.000984	0.0023	1	hypothetical protein
LOC_Os12g06780	3	55.18	4.16	9.58e-87	1.05e-84	1	7.79	69.49	3.14	6.77e-48	2.29e-46	1	expressed protein
LOC_Os11g44940	21.08	65.45	1.63	3.16e-19	4.29e-18	1	21.72	66.63	1.61	4.61e-36	1.04e-34	1	seed maturation protein PM27, putative, expressed
LOC_Os07g35100	0.01	0.23	1.58	1.12e-14	1.12e-13	1	0.01	0.18	1.28	4.34e-11	2.64e-10	1	retrotransposon protein, putative, unclassified
LOC_Os02g50845	11.48	23.82	1.05	2.83e-09	1.72e-08	1	11.11	32.37	1.53	1.67e-23	2.29e-22	1	_
LOC_Os01g08560	39.75	725.24	4.19	1.02e-64	7.04e-63	1	35.8	793.54	4.47	1.75e-171	4.53e-169	1	DnaK family protein, putative, expressed
LOC_Os08g39880	3.31	6.81	1.02	1.97e-06	8.25e-06	1	3.2	7.92	1.28	1.54e-08	7.3e-08	1	G-patch domain containing protein, expressed
LOC_Os11g26750	0.13	35.26	7.29	3.39e-83	3.36e-81	1	0.05	26.26	7.47	7.22e-89	6.16e-87	1	_
LOC_Os08g28930	0	0.72	3.04	1.3e-11	9.98e-11	1	0	0.88	3.29	8.21e-16	7.24e-15	1	_
LOC_Os10g33450	0.13	1.8	3.06	3.11e-13	2.73e-12	1	0.19	4.42	3.98	1.65e-20	1.95e-19	1	hypothetical protein
LOC_Os06g14670	2.25	5.24	1.18	6.91e-06	2.64e-05	1	2.14	7.16	1.7	4.88e-15	4.08e-14	1	ODORANT1, putative, expressed
LOC_Os03g26290	0	2.78	4.85	1.01e-42	4e-41	1	0	1.42	3.89	4.81e-43	1.36e-41	1	retrotransposon protein, putative, unclassified
LOC_Os10g29514	1.87	7.1	1.87	4.75e-12	3.79e-11	1	2.02	6.71	1.69	2.16e-14	1.73e-13	1	expressed protein
LOC_Os03g50250	0.03	42.11	8.3	2.7e-169	1.37e-166	1	0.03	33.71	8.04	6.11e-168	1.44e-165	1	DnaK family protein, putative, expressed
LOC_Os05g39380	17.24	66.56	1.94	1.46e-30	3.62e-29	1	21.03	66.6	1.66	4.8e-26	7.35e-25	1	zinc finger, C3HC4 type domain containing protein, expressed
LOC_Os03g12815	1.22	4.21	1.71	1.07e-07	5.34e-07	1	1.49	4.33	1.48	0.000944	0.00222	1	_
LOC_Os03g33520	0.03	0.22	1.3	0.00159	0.00387	1	0.07	0.55	1.95	2.17e-08	1.01e-07	1	exo70 exocyst complex subunit, putative
LOC_Os04g42240	0.05	0.72	2.5	0.000124	0.00038	1	0.02	0.8	2.97	9.44e-09	4.57e-08	1	_
LOC_Os07g38910	3.45	35.29	3.32	2.2e-26	4.38e-25	1	2.72	28.07	3.32	9.31e-22	1.17e-20	1	histidine kinase, putative, expressed
LOC_Os02g45450	0.21	1.03	1.86	4.97e-07	2.27e-06	1	0.59	4.11	2.61	7.2e-07	2.79e-06	1	dehydration-responsive element-binding protein, putative, expressed; Transcriptional activat [...]
LOC_Os01g57960	11.83	50.36	2.08	1.62e-24	2.96e-23	1	9.51	51.71	2.43	3.01e-56	1.26e-54	1	retrotransposon protein, putative, unclassified, expressed
LOC_Os12g35340	2.25	15.46	2.73	2.97e-27	6.21e-26	1	7.19	25.09	1.79	2.12e-21	2.61e-20	1	OsGrx_C11 - glutaredoxin subgroup III, expressed; Has a glutathione-disulfide oxidoreductase [...]
LOC_Os04g45810	2.5	142.55	5.78	4.43e-124	9.77e-122	1	3.32	186.52	5.77	1e-199	3.38e-197	1	homeobox associated leucine zipper, putative, expressed; Probable transcription factor (By s [...]
LOC_Os02g54600	13.67	145.58	3.4	5.16e-47	2.32e-45	1	21.75	137.56	2.66	6.33e-54	2.53e-52	1	STE_MEK_ste7_MAP2K.5 - STE kinases include homologs to sterile 7, sterile 11 and sterile 20 [...]
LOC_Os07g32650	2.72	11.38	2.03	4.73e-30	1.15e-28	1	3.24	12.68	1.94	3.91e-40	1.03e-38	1	retrotransposon protein, putative, unclassified
LOC_Os10g18370	14.76	83.75	2.5	1e-31	2.59e-30	1	12.9	76.65	2.56	1.1e-53	4.38e-52	1	transcriptional regulator, putative, expressed
LOC_Os02g38980	44.54	290.09	2.7	1.95e-34	5.61e-33	1	45.86	248.47	2.44	2.53e-49	8.91e-48	1	bromodomain domain containing protein, expressed
LOC_Os03g01570	9.09	41.86	2.19	5.59e-38	1.84e-36	1	9.82	39.08	1.98	2.14e-48	7.36e-47	1	Os03g0106000
LOC_Os08g33420	29.47	115.28	1.96	1.91e-19	2.62e-18	1	34.74	119.82	1.78	7.03e-39	1.77e-37	1	agenet domain containing protein, expressed
LOC_Os07g31540	10.56	37.41	1.82	1.71e-20	2.51e-19	1	9.93	32.75	1.71	1.11e-35	2.49e-34	1	ubiquitin family protein, putative, expressed
LOC_Os07g22570	0.92	4.89	2.28	1.47e-10	1.02e-09	1	0.81	3.63	2.04	1.24e-11	7.91e-11	1	_
LOC_Os08g43620	0.76	76.82	6.49	7.56e-102	1.13e-99	1	0.82	74.74	6.34	4.4e-168	1.05e-165	1	Putative uncharacterized protein OJ1479_B11.18 (Putative uncharacterized protein)
LOC_Os12g30030	11.89	35.34	1.56	7.68e-15	7.78e-14	1	11.83	32.28	1.44	8.09e-25	1.18e-23	1	IscA-like iron-sulfur assembly protein, mitochondrial precursor, putative, expressed
LOC_Os09g26180	18.06	48.12	1.41	2.82e-17	3.38e-16	1	16.05	45.53	1.5	1.02e-23	1.42e-22	1	transcription initiation factor TFIID subunit 10, putative, expressed
LOC_Os07g06790	1.24	4.25	1.69	0.000251	0.000726	1	2.33	4.79	1.01	0.00767	0.015	1	VQ domain containing protein, putative, expressed
LOC_Os05g04700	77.42	448.3	2.53	8.57e-29	1.94e-27	1	92.87	506.59	2.45	1.13e-32	2.27e-31	1	OsRCI2-6 - Hydrophobic protein LTI6B, expressed; Plays a role in the regulation of membrane [...]
LOC_Os06g05355	5.52	54.39	3.28	5.05e-46	2.2e-44	1	5.78	55.1	3.23	6.87e-52	2.62e-50	1	_
LOC_Os05g02970	5.7	16.69	1.53	3.3e-11	2.45e-10	1	5.3	17.8	1.73	1.67e-18	1.74e-17	1	expressed protein
LOC_Os02g09650	3.85	10.71	1.45	8.38e-10	5.39e-09	1	4.72	13.45	1.49	1.7e-14	1.37e-13	1	AP2 domain containing protein, expressed
LOC_Os04g41640	4.2	12.89	1.59	2.24e-06	9.26e-06	1	2.47	10.03	1.98	5.27e-11	3.18e-10	1	_
LOC_Os12g34018	0.09	1.91	3.38	1.12e-15	1.2e-14	1	0.12	1.89	3.19	8.66e-17	8.21e-16	1	ATP synthase protein YMF19, putative, expressed
LOC_Os02g14780	17.05	45.3	1.4	1.8e-17	2.18e-16	1	19.44	42.63	1.13	3.1e-16	2.82e-15	1	splicing factor 3 subunit 1, putative, expressed
LOC_Os08g39560	1.1	17.12	3.84	2.65e-48	1.25e-46	1	0.46	14.63	4.72	2.52e-114	3.05e-112	1	Os08g0506000
LOC_Os01g09246	17.32	52.53	1.6	1.07e-16	1.24e-15	1	16.65	44.85	1.42	2.99e-26	4.63e-25	1	glycine-rich protein, putative, expressed
LOC_Os10g25090	15.13	37.97	1.32	1.15e-14	1.15e-13	1	15.52	31.49	1.02	1.7e-12	1.17e-11	1	STRUBBELIG-RECEPTOR FAMILY 6 precursor, putative, expressed
LOC_Os04g51070	0.09	0.31	1.11	0.00255	0.00592	1	0.08	0.38	1.44	8.67e-05	0.000245	1	helix-loop-helix DNA-binding domain containing protein, expressed
LOC_Os03g17940	16.08	67.63	2.07	9.26e-27	1.87e-25	1	17.83	71.86	2	2.68e-48	9.15e-47	1	phosphatase, putative, expressed
LOC_Os06g37450	26.66	67.05	1.33	5.07e-11	3.69e-10	1	25.69	77.28	1.59	6.57e-27	1.05e-25	1	GATA zinc finger domain containing protein, expressed
LOC_Os10g39220	14.56	300.5	4.36	1.08e-81	1.04e-79	1	13.95	255.64	4.19	4.17e-100	4.13e-98	1	tobamovirus multiplication protein, putative, expressed
LOC_Os08g41380	1.25	3.89	1.56	6.22e-12	4.9e-11	1	1.32	3.87	1.49	5.45e-13	3.91e-12	1	pentatricopeptide, putative, expressed
[truncated: 2,752 more rows]

## Sheet: down-regulated
Locus number	NIP_control_mean	NIP_heat_mean	logFC(NIP_heat/NIP_control)	p-value	FDR	significance	ntl3_control_mean_fpkm	ntl3_heat_mean_fpkm	logFC(ntl3_heat/ntl3_control)	p-value	FDR	significance	String_description
LOC_Os05g06840	0.67	0.25	-1.16	0.00153	0.00373	1	0.61	0.4	-0.49	0.114	0.166	0	POLE2A - Putative DNA polymerase epsilon complex subunit, expressed
LOC_Os08g31410	20.21	9.41	-1.09	3.63e-11	2.68e-10	1	18.07	9.98	-0.85	1.07e-10	6.28e-10	0	sulfate transporter, putative, expressed
LOC_Os01g40720	0.74	0.3	-1.08	4.8e-05	0.000159	1	0.62	0.27	-0.96	0.000983	0.0023	0	pentatricopeptide, putative
LOC_Os01g44970	9.64	2.24	-2.06	5.36e-09	3.16e-08	1	4.87	2.71	-0.82	0.0865	0.13	0	polygalacturonase, putative, expressed
LOC_Os07g10730	0.66	0.03	-2.5	5.01e-05	0.000166	1	0.64	0.19	-1.36	0.0315	0.0533	0	polygalacturonase, putative
LOC_Os10g19910	3.46	1.48	-1.17	0.000193	0.000572	1	3.33	3.47	0.06	0.749	0.806	0	_
LOC_Os05g48360	15.23	7.53	-1.01	1.03e-06	4.5e-06	1	18.88	10.39	-0.86	2.42e-10	1.37e-09	0	membrane attack complex component/perforin/complement C9, putative, expressed
LOC_Os01g39780	7.85	3.6	-1.1	0.000143	0.000435	1	7.94	4.47	-0.81	0.00407	0.00842	0	expressed protein
LOC_Os01g20980	2.69	1.21	-1.09	1.22e-06	5.27e-06	1	2.95	1.68	-0.78	0.00111	0.00258	0	pectinesterase, putative, expressed
LOC_Os06g07040	8.3	3.72	-1.14	1.1e-06	4.81e-06	1	6.63	3.81	-0.78	0.0154	0.028	0	OsIAA20 - Auxin-responsive Aux/IAA gene family member, expressed; Aux/IAA proteins are short [...]
LOC_Os01g54210	4.38	1.98	-1.11	0.000104	0.000323	1	4.63	3.85	-0.26	0.281	0.36	0	GATA zinc finger domain containing protein, expressed
LOC_Os05g06140	2	0.57	-1.66	3.18e-08	1.71e-07	1	1.51	0.83	-0.79	0.00188	0.00417	0	lipase, putative, expressed
LOC_Os05g30820	1.35	0.56	-1.12	0.000775	0.00203	1	1.03	0.61	-0.66	0.0557	0.0883	0	protein kinase, putative, expressed
LOC_Os12g32590	1.56	0.61	-1.22	2.57e-08	1.4e-07	1	1.28	0.68	-0.82	6.53e-05	0.000189	0	Os12g0510500
LOC_Os06g02200	1.38	0.46	-1.4	5.67e-08	2.94e-07	1	1.35	0.85	-0.61	0.00548	0.011	0	pentatricopeptide, putative, expressed
LOC_Os02g58030	6.13	2.56	-1.23	2.8e-09	1.7e-08	1	5.39	2.65	-1	3.47e-08	1.58e-07	0	leucine-rich repeat-containing protein 40, putative, expressed
LOC_Os08g14200	1.7	0.45	-1.7	0.00505	0.011	1	0.61	0.64	0.06	0.931	0.954	0	Os08g0240500
LOC_Os05g08790	1.16	0.32	-1.59	3.18e-07	1.49e-06	1	0.57	0.29	-0.8	0.00535	0.0108	0	MAR-binding filament-like protein 1, putative, expressed
LOC_Os01g15610	187.27	93.28	-1	0.00114	0.00287	1	162.59	84.39	-0.95	0.00257	0.00554	0	conserved hypothetical protein
LOC_Os03g08150	1.05	0.45	-1.07	0.0235	0.0429	1	0.93	0.58	-0.6	0.151	0.212	0	Cupin domain containing protein, expressed; May play a role in plant defense. Probably has n [...]
LOC_Os09g01140	0.22	0.04	-1.19	0.00124	0.0031	1	0.24	0.1	-0.77	0.0262	0.0453	0	hypothetical protein
LOC_Os02g42190	0.83	0.3	-1.2	9.73e-05	0.000304	1	0.93	0.8	-0.19	0.491	0.574	0	OsWAK16 - OsWAK receptor-like protein kinase
LOC_Os12g40900	20.5	7.71	-1.4	8.68e-12	6.75e-11	1	30.18	19.31	-0.64	2.07e-05	6.49e-05	0	Auxin-responsive protein IAA31 (Indoleacetic acid-induced protein 31); Aux/IAA proteins are [...]
LOC_Os03g50364	0.59	0.21	-1.16	0.0194	0.0363	1	0.67	0.33	-0.83	0.0205	0.0363	0	expressed protein
LOC_Os05g35810	0.78	0	-3.14	0.000109	0.000338	1	0.26	0	0	1	1	0	_
LOC_Os01g55974	2.1	0.88	-1.17	0.0063	0.0133	1	2.57	1.31	-0.92	0.014	0.0258	0	annotation not avaliable
LOC_Os05g35410	4.1	1.64	-1.27	1.53e-10	1.07e-09	1	3.88	1.99	-0.93	2.55e-07	1.05e-06	0	Os05g0428700
LOC_Os10g29870	1.31	0.29	-1.86	0.0196	0.0365	1	0.73	0.11	0	1	1	0	_
LOC_Os01g58550	61.66	21.38	-1.52	4.2e-06	1.66e-05	1	52.1	27.93	-0.9	0.00195	0.0043	0	methyladenine glycosylase, putative, expressed
LOC_Os03g11690	0.34	0.07	-1.36	0.000168	0.000502	1	0.27	0.09	-0.94	0.00201	0.00443	0	PPR repeat containing protein, expressed
LOC_Os06g11300	0.34	0.1	-1.12	0.00591	0.0126	1	0.33	0.21	-0.46	0.192	0.261	0	CRR4, putative, expressed
LOC_Os01g15660	5.94	2.68	-1.12	2.08e-06	8.67e-06	1	5.64	2.97	-0.91	0.000365	0.000925	0	Putative uncharacterized protein
LOC_Os07g03690	1.44	0.16	-2.59	0.0019	0.00454	1	1.31	0	0	1	1	0	SCP-like extracellular protein
LOC_Os01g55160	2.53	1.11	-1.12	0.000168	0.000503	1	3.76	2.19	-0.75	0.0705	0.109	0	Os01g0756300
LOC_Os02g37200	17.02	3.47	-2.26	9.69e-05	0.000303	1	13.17	7.28	-0.85	0.208	0.279	0	_
LOC_Os02g53790	13.98	6.11	-1.18	1.86e-06	7.8e-06	1	12.5	6.38	-0.96	6.57e-08	2.9e-07	0	adenylate kinase, putative, expressed
LOC_Os11g26350	2.81	0.78	-1.73	0.000789	0.00206	1	1.14	1.02	-0.14	1	1	0	_
LOC_Os02g58490	9.99	4.94	-1	1.35e-09	8.46e-09	1	9.68	4.85	-0.98	6.34e-10	3.45e-09	0	PINHEAD, putative, expressed; Probably involved in the RNA silencing pathway. May bind to sh [...]
LOC_Os09g14520	5.79	2.81	-1.02	5.7e-06	2.2e-05	1	6.59	3.41	-0.93	1.24e-06	4.64e-06	0	integral membrane protein, putative, expressed
LOC_Os01g11460	0.82	0.21	-1.58	7.51e-05	0.000241	1	0.64	0.32	-0.82	0.0482	0.0777	0	zinc finger, C3HC4 type domain containing protein, expressed
LOC_Os03g07350	1.22	0.47	-1.22	6.73e-05	0.000218	1	1.51	0.85	-0.76	0.00299	0.00636	0	CSLA4 - cellulose synthase-like family A; mannan synthase, expressed; Probable mannan syntha [...]
LOC_Os01g26280	4.3	1.67	-1.31	2.55e-08	1.39e-07	1	3.64	1.78	-0.99	5.83e-06	1.98e-05	0	OsWAK8 - OsWAK receptor-like protein kinase, expressed
LOC_Os10g37960	0.18	0.03	-1.1	0.00547	0.0117	1	0.18	0.08	-0.69	0.169	0.232	0	retrotransposon protein, putative, unclassified
LOC_Os01g18840	2.34	1.11	-1.01	0.00171	0.00412	1	1.78	1.1	-0.64	0.0504	0.0809	0	IF, putative, expressed
LOC_Os04g41490	3.33	1.32	-1.28	2.12e-13	1.89e-12	1	2.39	1.35	-0.78	2.38e-06	8.53e-06	0	DNA-directed RNA polymerase III subunit RPC1, putative, expressed
LOC_Os03g22320	2.78	1.28	-1.06	8.01e-07	3.56e-06	1	2.07	1.25	-0.68	0.0012	0.00276	0	Os03g0343300
LOC_Os06g29340	0.21	0.04	-1.14	0.00366	0.00821	1	0.11	0.04	-0.54	0.0829	0.125	0	retrotransposon protein, putative, unclassified, expressed
LOC_Os05g44400	3.74	1.51	-1.26	1.03e-05	3.81e-05	1	3.24	3.38	0.06	0.72	0.781	0	Os05g0520300
LOC_Os04g49660	28.35	11.46	-1.3	9.23e-08	4.67e-07	1	19.7	13.61	-0.53	0.0173	0.0311	0	Os04g0586000
LOC_Os12g07300	4.38	1.69	-1.32	1.76e-09	1.1e-08	1	3.46	2.15	-0.66	0.000304	0.000782	0	N-acetyltransferase 10, putative, expressed
LOC_Os05g49230	10.54	5.12	-1.03	7.85e-10	5.08e-09	1	8.11	4.47	-0.85	1.9e-09	9.87e-09	0	ribosomal RNA large subunit methyltransferase J, putative, expressed
LOC_Os10g11354	8.98	4.15	-1.1	3.76e-07	1.75e-06	1	8.78	4.37	-0.99	4.66e-09	2.33e-08	0	MATE efflux family protein, putative, expressed
LOC_Os07g26740	52.27	25.82	-1.01	0.0145	0.028	1	34.98	19.23	-0.86	0.0309	0.0524	0	60S ribosomal protein L44, putative, expressed
LOC_Os06g50480	4.2	1.49	-1.44	0.00691	0.0145	1	3.1	1.47	-1.03	0.0677	0.105	0	bZIP transcription factor domain containing protein
LOC_Os05g32350	4.26	1.89	-1.13	4.95e-07	2.26e-06	1	3.34	2.03	-0.69	0.000759	0.00181	0	zinc finger, C3HC4 type domain containing protein, expressed
LOC_Os04g49850	9.24	2.92	-1.63	3.28e-05	0.000112	1	7.69	4.47	-0.77	0.0854	0.128	0	_
LOC_Os06g08770	11.97	5.91	-1.01	7.03e-09	4.09e-08	1	10.67	5.29	-1	1.74e-10	1e-09	0	ruvB-like 2, putative, expressed
LOC_Os01g54170	1.11	0.13	-2.37	0.00939	0.019	1	0.93	0.07	0	1	1	0	_
LOC_Os08g40420	17.8	8.4	-1.07	5.07e-07	2.32e-06	1	10.26	7.18	-0.51	0.00475	0.00969	0	ternary complex factor MIP1, putative, expressed
LOC_Os02g36880	9.8	4.34	-1.16	6.61e-05	0.000214	1	9.79	5	-0.96	1.62e-05	5.14e-05	0	No apical meristem protein, putative, expressed
LOC_Os05g44200	59.93	18.58	-1.68	1.1e-19	1.53e-18	1	43.4	24.69	-0.81	0.0254	0.044	0	Os05g0518300
LOC_Os08g37930	3.55	0.96	-1.79	0.0197	0.0367	1	2.21	0.76	-1.43	0.103	0.151	0	beta-expansin precursor, putative, expressed
LOC_Os12g41810	4.54	2.01	-1.14	2.9e-07	1.37e-06	1	4.24	2.34	-0.83	0.00014	0.000382	0	expressed protein
LOC_Os11g04190	0.17	0	-1.45	1.35e-06	5.79e-06	1	0.11	0.07	-0.32	0.339	0.422	0	auxin efflux carrier component, putative, expressed; May act as a component of the auxin eff [...]
LOC_Os01g22560	9.99	3.59	-1.45	3.23e-05	0.000111	1	5.72	4.27	-0.41	0.402	0.486	0	_
LOC_Os12g02300	1082.63	358.62	-1.59	1.29e-18	1.7e-17	1	717.07	358.84	-1	9.45e-06	3.11e-05	0	Non-specific lipid-transfer protein 3 precursor (LTP 3)
LOC_Os01g43380	9.14	4.43	-1.03	3.94e-09	2.36e-08	1	8.97	4.81	-0.88	1.01e-08	4.85e-08	0	glycosyltransferase family protein 1, putative, expressed
LOC_Os04g53380	1.88	0.65	-1.39	8.12e-09	4.67e-08	1	1.23	0.65	-0.82	1.32e-07	5.62e-07	0	expressed protein
LOC_Os01g14960	1.6	0.57	-1.34	0.000115	0.000356	1	1.72	1.08	-0.63	0.0629	0.0984	0	expressed protein
LOC_Os01g64620	3.12	0.83	-1.79	0.000238	0.000693	1	2.71	2.03	-0.4	0.329	0.412	0	zinc finger, C3HC4 type domain containing protein, expressed
LOC_Os07g30090	0.54	0	-2.67	0.00101	0.00258	1	0.14	0	0	1	1	0	actin-depolymerizing factor, putative, expressed; Actin-depolymerizing protein. Severs actin [...]
LOC_Os05g51540	21.63	9.85	-1.13	3.83e-09	2.29e-08	1	20.94	11.22	-0.89	5.32e-07	2.11e-06	0	expressed protein
LOC_Os11g40210	0.43	0.16	-1.03	0.00598	0.0127	1	0.42	0.22	-0.69	0.0389	0.0643	0	remorin C-terminal domain containing protein, putative, expressed
LOC_Os04g42860	4.13	1.35	-1.54	0.000107	0.000333	1	3.69	2.44	-0.58	0.234	0.308	0	GDSL-like lipase/acylhydrolase, putative, expressed
LOC_Os01g45840	0.41	0.09	-1.45	0.00039	0.00109	1	0.57	0.24	-0.97	0.0066	0.013	0	CRR2, putative, expressed
LOC_Os09g27590	3.56	1.32	-1.36	0.00018	0.000535	1	2.04	1.87	-0.12	0.86	0.9	0	expressed protein
LOC_Os06g47520	0.25	0.04	-1.35	7.45e-05	0.000239	1	0.24	0.19	-0.23	0.492	0.575	0	_
LOC_Os10g09990	6.29	2.05	-1.57	1.59e-05	5.72e-05	1	4.6	3.88	-0.24	0.362	0.445	0	cytokinin-O-glucosyltransferase 3, putative, expressed
LOC_Os01g64590	0.42	0.03	-2.04	0.0002	0.00059	1	0.36	0.13	-1.02	0.0581	0.0917	0	dof zinc finger domain containing protein, putative, expressed
LOC_Os05g35570	6.34	2.97	-1.07	2.99e-08	1.61e-07	1	5.63	2.94	-0.91	1e-06	3.81e-06	0	Os05g0430700
LOC_Os03g05040	2.56	1.09	-1.17	1.6e-06	6.78e-06	1	1.84	1.19	-0.59	0.00847	0.0163	0	expressed protein
LOC_Os03g49570	5.47	2.61	-1.04	1.8e-07	8.75e-07	1	4.58	2.39	-0.91	3.49e-05	0.000105	0	domain of unknown function, DUF250 domain containing protein, expressed
LOC_Os04g39380	24	7.24	-1.71	4.19e-15	4.33e-14	1	25.49	13.52	-0.91	7.39e-05	0.000211	0	heavy metal transport/detoxification protein, putative, expressed
LOC_Os02g02460	0.25	0.06	-1.09	0.00306	0.00698	1	0.26	0.1	-0.84	0.00974	0.0186	0	transposon protein, putative, unclassified, expressed; May be involved in the transport of n [...]
LOC_Os04g47620	1.06	0.4	-1.2	0.000377	0.00105	1	1.21	0.58	-0.95	0.00101	0.00237	0	protein kinase APK1B, chloroplast precursor, putative, expressed
LOC_Os11g15190	0.36	0.07	-1.41	4.41e-05	0.000148	1	0.23	0.08	-0.9	0.00571	0.0114	0	RGH1A, putative
LOC_Os08g07950	0.15	0.02	-1.01	4.3e-06	1.69e-05	1	0.08	0.02	-0.53	0.0113	0.0212	0	NB-ARC domain containing protein, expressed
LOC_Os07g40830	1.22	0.42	-1.33	0.019	0.0355	1	0.91	0.44	-0.9	0.217	0.289	0	_
LOC_Os04g58840	1.91	0.91	-1	0.0015	0.00368	1	1.98	1.65	-0.25	0.365	0.448	0	Eukaryotic aspartyl protease domain containing protein, expressed
LOC_Os01g48910	11.09	4.34	-1.33	2.67e-11	1.99e-10	1	8.11	4.86	-0.73	2.63e-06	9.38e-06	0	AMP-binding enzyme, putative, expressed
LOC_Os06g44410	2.2	0.68	-1.56	2.67e-08	1.45e-07	1	1.51	1	-0.55	0.0432	0.0705	0	histidine kinase, putative, expressed
LOC_Os11g40810	0.2	0.03	-1.14	0.000527	0.00143	1	0.16	0.11	-0.33	0.462	0.546	0	receptor kinase, putative, expressed
LOC_Os03g62780	33.53	16.64	-1.01	2.85e-10	1.93e-09	1	38.05	21.81	-0.8	7.56e-07	2.92e-06	0	Os03g0844900
LOC_Os11g47800	0.89	0.35	-1.13	0.0025	0.00581	1	1.55	0.82	-0.84	0.00237	0.00514	0	spo0B-associated GTP-binding protein, putative, expressed
LOC_Os08g17160	18.86	8.65	-1.12	1.83e-08	1.01e-07	1	14.93	7.95	-0.9	3.98e-05	0.000119	0	plastocyanin-like domain containing protein, putative, expressed
LOC_Os12g39310	2.82	1.24	-1.12	6.15e-05	0.0002	1	2.28	1.73	-0.38	0.252	0.328	0	(japonica cultivar-group) Os12g0582700 (Os12g0582700) mRNA, complete cds
LOC_Os03g08140	2.11	0.93	-1.11	8.94e-07	3.94e-06	1	1.57	1.06	-0.53	0.0145	0.0266	0	tubulin--tyrosine ligase-like protein 12, putative, expressed
LOC_Os08g19310	3.82	1.65	-1.17	3.37e-08	1.8e-07	1	3.21	1.63	-0.94	7.52e-05	0.000215	0	pentatricopeptide repeat domain containing protein, putative
LOC_Os01g69904	4.12	1.92	-1.06	1.95e-06	8.17e-06	1	3.52	1.78	-0.94	1.02e-06	3.85e-06	0	_
LOC_Os12g40100	1.93	0.57	-1.6	0.00219	0.00516	1	1.71	1.22	-0.46	0.208	0.279	0	_
LOC_Os09g07130	0.32	0.05	-1.47	0.000398	0.00111	1	0.26	0.09	-0.92	0.0476	0.0768	0	_
LOC_Os01g46720	80.83	32.76	-1.3	3.96e-07	1.83e-06	1	39.26	23.14	-0.76	0.00418	0.00863	0	expressed protein
LOC_Os08g39830	0.63	0.22	-1.17	6.92e-05	0.000223	1	0.42	0.31	-0.35	0.363	0.446	0	ethylene-insensitive 3, putative, expressed
LOC_Os02g57310	2.08	0.89	-1.15	4.24e-08	2.24e-07	1	1.82	1.09	-0.69	0.000966	0.00227	0	pib, putative, expressed
LOC_Os01g46410	0.35	0.04	-1.73	0.00192	0.00458	1	0.12	0.13	0	1	1	0	Os01g0653100
LOC_Os01g02760	0.42	0.15	-1.07	0.000862	0.00223	1	0.62	0.3	-0.84	0.0303	0.0516	0	receptor-like kinase, putative, expressed
LOC_Os02g18460	0.78	0.32	-1.07	0.0065	0.0137	1	0.46	0.68	0.49	0.228	0.302	0	NAM, putative
LOC_Os05g30160	2.15	0.76	-1.38	0.00948	0.0192	1	2.22	1.02	-1.05	0.0457	0.0741	0	_
LOC_Os03g57770	1.83	0.72	-1.23	0.00788	0.0163	1	1.77	1.24	-0.48	0.348	0.431	0	_
LOC_Os11g32410	0.99	0.24	-1.69	0.00014	0.000425	1	0.81	0.45	-0.72	0.0849	0.128	0	_
LOC_Os01g59020	8.36	3.91	-1.08	2.46e-06	1.01e-05	1	8.27	5.53	-0.57	0.00158	0.00355	0	Os01g0804400
LOC_Os04g04320	4.18	1.41	-1.5	1.93e-08	1.07e-07	1	2.96	1.62	-0.83	0.00247	0.00535	0	expressed protein
LOC_Os03g49270	18.82	6.96	-1.42	3.3e-07	1.54e-06	1	19.77	15.43	-0.36	0.32	0.402	0	_
LOC_Os11g02570	1.95	0.41	-2.01	5.86e-07	2.65e-06	1	1.2	0.6	-0.89	0.0739	0.113	0	esterase, putative, expressed
LOC_Os01g55960	0.74	0.31	-1.03	0.00487	0.0106	1	0.66	0.43	-0.52	0.187	0.254	0	pentatricopeptide, putative
LOC_Os01g06750	0.23	0.04	-1.2	0.00878	0.0179	1	0.22	0.18	-0.2	0.777	0.83	0	verticillium wilt disease resistance protein precursor, putative
LOC_Os09g37640	0.37	0.02	-1.94	0.000247	0.000718	1	0.09	0.12	0	1	1	0	purine permease, putative
LOC_Os01g07170	1.27	0.43	-1.38	5.64e-05	0.000185	1	1.95	1.03	-0.86	0.000904	0.00213	0	HORMA domain containing protein, putative, expressed
LOC_Os05g50990	15.1	7.44	-1.01	4.44e-08	2.34e-07	1	13.54	7.28	-0.89	6.24e-08	2.76e-07	0	TTL3, putative, expressed
LOC_Os07g01250	28.75	13.11	-1.13	1.67e-11	1.26e-10	1	26.32	14.13	-0.89	5.61e-10	3.07e-09	0	tobamovirus multiplication protein, putative, expressed
LOC_Os04g49560	4.98	2.05	-1.24	7.14e-10	4.65e-09	1	4.57	2.73	-0.72	0.0023	0.005	0	zinc finger family protein, putative, expressed
LOC_Os07g06570	4.41	1.66	-1.36	0.000308	0.000877	1	3.82	2.15	-0.8	0.00636	0.0126	0	receptor protein kinase CRINKLY4 precursor, putative, expressed
LOC_Os12g07260	7.62	3.73	-1.01	2.27e-08	1.24e-07	1	6.33	3.75	-0.74	2.14e-06	7.71e-06	0	PPR repeat domain containing protein, putative, expressed
LOC_Os05g37980	0.85	0.29	-1.26	0.00674	0.0142	1	0.62	0.38	-0.58	0.211	0.282	0	PSF1 - Putative GINS complex subunit, expressed
LOC_Os11g04180	2.4	0.91	-1.31	1.65e-05	5.9e-05	1	2.26	1.48	-0.58	0.0435	0.0709	0	dual specificity protein phosphatase, putative, expressed
LOC_Os08g43440	36.85	18	-1.03	8.59e-10	5.51e-09	1	41.18	22.54	-0.87	5.24e-10	2.88e-09	0	cytochrome P450, putative, expressed
LOC_Os05g35010	3.71	1.47	-1.28	1.22e-06	5.26e-06	1	3.67	2.6	-0.48	0.0253	0.044	0	cytochrome P450, putative, expressed
LOC_Os08g02440	0.49	0.18	-1.05	0.0164	0.0313	1	0.55	0.31	-0.65	0.0309	0.0525	0	Os08g0117700
LOC_Os10g34602	2.86	1.25	-1.13	5.94e-05	0.000194	1	2.75	1.7	-0.66	0.0124	0.023	0	csAtPR5, putative, expressed
LOC_Os02g12550	0.23	0	-1.71	5.98e-06	2.3e-05	1	0.1	0	0	1	1	0	cytochrome P450, putative, expressed
LOC_Os06g05090	4.74	1.86	-1.3	8.7e-08	4.41e-07	1	4.11	2.06	-0.96	1.65e-05	5.23e-05	0	Probable protein arginine N-methyltransferase 4.2 (EC 2.1.1.-); Methylates the guanidino nit [...]
LOC_Os02g54370	0.3	0	-2.01	8.73e-06	3.27e-05	1	0.24	0	0	1	1	0	hypro1, putative, expressed
LOC_Os05g30010	22.55	7.83	-1.51	6.72e-11	4.84e-10	1	13.31	8.44	-0.65	0.00148	0.00334	0	WD domain, G-beta repeat domain containing protein, expressed
LOC_Os01g45520	0.15	0.01	-1.18	8.97e-05	0.000283	1	0.06	0.02	0	1	1	0	D-mannose binding lectin family protein
LOC_Os01g51060	2.4	1.08	-1.09	1.14e-06	4.93e-06	1	2.9	1.71	-0.73	0.000597	0.00146	0	hydrolase, putative, expressed; Hydrolyzes certain amino acid conjugates of the plant growth [...]
LOC_Os07g48370	8.99	4.44	-1	8.19e-05	0.00026	1	6.91	4.58	-0.58	0.00038	0.00096	0	glycosyl transferase, family 8, putative, expressed
LOC_Os12g39130	2.07	0.51	-1.84	0.00055	0.00149	1	0.9	0.23	-1.62	0.0407	0.0669	0	_
LOC_Os10g39890	2.17	0.3	-2.52	0.00131	0.00325	1	0.31	0.08	0	1	1	0	Os10g0546100
LOC_Os11g32620	0.41	0.05	-1.75	0.000154	0.000465	1	0.58	0.25	-0.95	0.0602	0.0945	0	chalcone synthase, putative
LOC_Os09g12480	0.12	0	-1.11	2.98e-07	1.4e-06	1	0.11	0.03	-0.77	0.00126	0.00288	0	ulp1 protease family, C-terminal catalytic domain containing protein
LOC_Os05g34150	2.24	0.93	-1.18	0.000535	0.00145	1	2.35	2.36	0	0.94	0.961	0	glutathione S-transferase, putative, expressed
LOC_Os10g41083	0.92	0.34	-1.22	0.00768	0.0159	1	0.5	0.25	-0.78	0.112	0.163	0	uncharacterized Cys-rich domain containing protein, putative, expressed
LOC_Os04g23890	60.34	29.15	-1.05	3.2e-09	1.93e-08	1	55.79	31.58	-0.82	9.88e-07	3.75e-06	0	AGC_PVPK_like_kin82y.10 - ACG kinases include homologs to PKA, PKG and PKC, expressed
LOC_Os06g03970	10.95	5.38	-1.01	6.31e-07	2.84e-06	1	10.18	7.55	-0.43	0.0356	0.0596	0	receptor-like protein kinase 5 precursor, putative, expressed
LOC_Os03g18430	4.28	1.53	-1.42	5.44e-06	2.1e-05	1	4.05	2.26	-0.81	0.00409	0.00846	0	Os03g0295600
LOC_Os02g34990	4.68	2.28	-1	4.57e-07	2.1e-06	1	4.61	2.78	-0.71	0.000181	0.000484	0	ACT domain containing protein, putative, expressed
LOC_Os06g06670	0.17	0.02	-1.15	0.00148	0.00362	1	0.17	0.05	-0.89	0.021	0.0371	0	expressed protein
LOC_Os01g73940	398.9	196.58	-1.02	2.9e-09	1.76e-08	1	339.59	194.47	-0.8	1.02e-06	3.85e-06	0	Os01g0971000
LOC_Os11g29150	0.45	0.06	-1.76	4.79e-06	1.87e-05	1	0.19	0.16	-0.14	0.739	0.798	0	_
LOC_Os02g12910	0.91	0.39	-1.04	4.01e-05	0.000135	1	0.88	0.39	-0.99	0.00115	0.00266	0	receptor-like protein kinase 5 precursor, putative, expressed
LOC_Os09g12270	1.17	0.41	-1.3	0.00015	0.000453	1	0.82	0.42	-0.81	0.00608	0.0121	0	peptidyl-prolyl cis-trans isomerase, FKBP-type, putative, expressed
LOC_Os03g13230	0.3	0.06	-1.3	0.000278	0.000798	1	0.27	0.15	-0.56	0.13	0.186	0	pentatricopeptide, putative, expressed
LOC_Os10g36880	15.4	6.59	-1.21	1.42e-12	1.19e-11	1	10.2	6.74	-0.59	0.00024	0.00063	0	kinesin motor domain containing protein, putative, expressed
LOC_Os03g11710	0.72	0.13	-1.83	0.000112	0.000348	1	0.62	0.42	-0.47	0.413	0.497	0	expressed protein
LOC_Os12g17480	0.28	0.07	-1.14	0.00108	0.00274	1	0.19	0.11	-0.44	0.133	0.189	0	MLA12, putative
LOC_Os06g06920	0.55	0.12	-1.54	2.71e-06	1.1e-05	1	0.41	0.16	-0.98	0.00186	0.00412	0	S-locus-like receptor protein kinase, putative
LOC_Os02g05060	0.61	0.03	-2.45	0.00015	0.000452	1	0.22	0.07	0	1	1	0	OsSAUR5 - Auxin-responsive SAUR gene family member
LOC_Os04g51360	0.8	0.33	-1.05	0.00942	0.0191	1	0.73	0.33	-0.95	0.0316	0.0534	0	oxidoreductase, 2OG-Fe oxygenase family protein, putative
LOC_Os02g10360	0.27	0.05	-1.32	0.00754	0.0156	1	0.26	0.11	-0.8	0.131	0.187	0	MONOCULM 1, putative
LOC_Os02g38320	0.33	0.04	-1.61	0.00966	0.0195	1	0.33	0.25	-0.29	0.786	0.838	0	BTBZ3 - Bric-a-Brac, Tramtrack, Broad Complex BTB domain with TAZ zinc finger and Calmodulin [...]
LOC_Os02g40454	7.5	3.63	-1.02	2.49e-07	1.19e-06	1	6.84	4.27	-0.67	3.84e-05	0.000115	0	serine/threonine protein phosphatase 2A 55 kDa regulatory subunit B, putative, expressed
LOC_Os01g53420	2.89	1.1	-1.32	5.35e-08	2.79e-07	1	2.79	1.92	-0.52	0.0352	0.0589	0	anthocyanidin 5,3-O-glucosyltransferase, putative, expressed
LOC_Os07g32710	1.02	0.31	-1.44	0.0026	0.00603	1	36.63	26.4	-0.47	0.00716	0.014	0	_
LOC_Os02g42160	1.1	0.44	-1.17	0.000297	0.000848	1	1.24	0.74	-0.67	0.0173	0.0312	0	OsWAK15 - OsWAK receptor-like protein kinase
LOC_Os03g07226	0.63	0.25	-1.06	0.00214	0.00505	1	0.45	0.32	-0.41	0.24	0.315	0	thioredoxin, putative, expressed
LOC_Os03g05610	0.72	0.29	-1.07	0.000698	0.00185	1	0.71	0.35	-0.84	0.0151	0.0275	0	inorganic phosphate transporter, putative, expressed; High-affinity transporter for external [...]
LOC_Os06g50400	0.53	0.16	-1.26	0.0148	0.0285	1	0.26	0.12	-0.69	0.197	0.266	0	expansin precursor, putative, expressed; May cause loosening and extension of plant cell wal [...]
LOC_Os03g36530	1.24	0.36	-1.53	3.19e-06	1.28e-05	1	1.05	0.5	-0.96	0.00782	0.0152	0	FAD-binding and arabino-lactone oxidase domains containing protein, putative, expressed
LOC_Os01g49240	0.22	0.04	-1.15	0.00761	0.0158	1	0.16	0.05	-0.75	0.0837	0.126	0	limonoid UDP-glucosyltransferase, putative, expressed
LOC_Os02g11980	0.15	0.02	-1.04	0.0011	0.00278	1	0.11	0.09	-0.11	0.805	0.854	0	receptor-like protein kinase precursor, putative, expressed
LOC_Os01g53250	7.99	3.91	-1.01	3.07e-09	1.86e-08	1	7.12	3.94	-0.84	2.81e-06	9.96e-06	0	NADPH reductase, putative, expressed
LOC_Os03g44870	0.57	0.03	-2.31	0.000271	0.00078	1	0.6	0.19	-1.28	0.0389	0.0644	0	_
LOC_Os06g40940	287.77	137.42	-1.07	9.24e-07	4.07e-06	1	366.09	183.09	-1	2.74e-09	1.4e-08	0	Putative glycine dehydrogenase
LOC_Os08g37520	0.38	0.13	-1.1	0.01	0.0202	1	0.31	0.2	-0.47	0.469	0.552	0	pentatricopeptide, putative, expressed
LOC_Os11g42370	2.1	0.89	-1.15	0.0023	0.00539	1	1.99	1.86	-0.1	0.83	0.876	0	_
LOC_Os11g47550	1.12	0.47	-1.09	0.00282	0.00649	1	1.04	0.54	-0.83	0.0364	0.0607	0	glycosyl hydrolase, putative, expressed
LOC_Os09g36850	0.58	0.07	-1.96	0.000256	0.000741	1	0.57	0.42	-0.36	0.567	0.647	0	expressed protein
LOC_Os02g41800	11.88	3.29	-1.82	3.84e-09	2.3e-08	1	10.97	6.54	-0.74	1.35e-05	4.32e-05	0	auxin response factor, putative, expressed; Auxin response factors (ARFs) are transcriptiona [...]
LOC_Os01g05680	4.92	2.37	-1.02	0.00104	0.00265	1	3.85	2.7	-0.5	0.185	0.251	0	geranylgeranyl transferase type-1 subunit beta, putative
LOC_Os01g42960	5.92	2.5	-1.21	1.49e-07	7.31e-07	1	4.9	2.53	-0.93	9e-07	3.43e-06	0	TTL1, putative, expressed
LOC_Os05g03050	0.72	0.11	-2	3.33e-06	1.34e-05	1	0.36	0.2	-0.59	0.177	0.242	0	DNA repair protein Rad51, putative, expressed
LOC_Os06g30440	3.83	1.82	-1.03	4.43e-06	1.74e-05	1	3.26	1.86	-0.78	1.04e-05	3.42e-05	0	OsGH3.7 - Probable indole-3-acetic acid-amido synthetase, expressed; May catalyze the synthe [...]
LOC_Os07g31610	2.42	0.42	-2.29	6.58e-05	0.000213	1	0.51	0.27	-0.73	0.456	0.541	0	peroxidase precursor, putative, expressed
LOC_Os01g68890	17.97	8.78	-1.02	0.000314	0.000892	1	14.85	11.56	-0.36	0.109	0.159	0	P21-Rho-binding domain containing protein, putative, expressed
LOC_Os06g12610	11.54	5.59	-1.03	7.21e-09	4.19e-08	1	8.78	5.07	-0.78	2.57e-07	1.05e-06	0	auxin efflux carrier component, putative, expressed; May act as a component of the auxin eff [...]
LOC_Os09g15840	2.59	1.09	-1.17	0.00289	0.00663	1	2.3	1.63	-0.48	0.281	0.36	0	_
LOC_Os02g42134	4.53	2.21	-1	6.38e-08	3.3e-07	1	3.18	1.73	-0.84	8.46e-06	2.8e-05	0	ARF GTPase-activating domain-containing protein, putative, expressed
LOC_Os01g18970	3.33	0.86	-1.84	1.74e-05	6.19e-05	1	1.37	0.96	-0.47	0.352	0.435	0	peroxidase precursor, putative
LOC_Os01g31220	5.35	2.37	-1.14	5.81e-09	3.41e-08	1	5.07	2.75	-0.86	1.16e-05	3.76e-05	0	Os01g0496900
LOC_Os09g36860	47.91	19.81	-1.27	1.08e-06	4.7e-06	1	37.52	24.78	-0.6	0.000222	0.000585	0	acyl carrier protein, putative, expressed; Carrier of the growing fatty acid chain in fatty [...]
LOC_Os02g53990	0.28	0.08	-1.03	0.000217	0.000637	1	0.18	0.08	-0.62	0.04	0.0659	0	cyclin-related protein, putative, expressed
LOC_Os01g11450	0.36	0.06	-1.5	4.45e-06	1.75e-05	1	0.32	0.13	-0.86	0.00227	0.00495	0	retrotransposon protein, putative, Ty1-copia subclass
LOC_Os04g47420	2.96	1.25	-1.18	2.77e-06	1.13e-05	1	4.35	3.2	-0.43	0.0244	0.0424	0	transmembrane amino acid transporter protein, putative, expressed
LOC_Os05g46550	11.32	4.87	-1.2	5.2e-09	3.07e-08	1	8.71	4.47	-0.95	3.77e-06	1.31e-05	0	Os05g0543100
LOC_Os02g50910	1.32	0.55	-1.11	0.000243	0.000705	1	1.42	0.72	-0.89	0.0013	0.00297	0	expressed protein
LOC_Os08g33660	5.61	2.34	-1.23	2.11e-05	7.42e-05	1	4.27	2.37	-0.82	0.0742	0.114	0	Os08g0433400
LOC_Os11g05730	7.22	3.52	-1.02	0.000904	0.00233	1	8.67	4.32	-0.99	0.00357	0.00746	0	histone H3, putative, expressed; Core component of nucleosome. Nucleosomes wrap and compact [...]
LOC_Os08g06550	402.83	162.59	-1.31	3.05e-12	2.48e-11	1	311.47	155.88	-1	2.93e-07	1.19e-06	0	Os08g0162800
LOC_Os09g12310	0.45	0.12	-1.35	0.000468	0.00128	1	0.36	0.39	0.08	1	1	0	Os09g0294300
LOC_Os06g16170	0.42	0.11	-1.29	0.00384	0.00859	1	0.35	0.24	-0.42	0.364	0.447	0	expressed protein
LOC_Os05g38219	0.73	0.22	-1.36	9.68e-07	4.25e-06	1	0.53	0.31	-0.63	0.0173	0.0312	0	_
LOC_Os01g41030	3.03	1.46	-1.01	0.00465	0.0102	1	3.08	1.7	-0.82	0.00179	0.00398	0	ribosomal protein L25, putative, expressed
LOC_Os01g50610	1.81	0.84	-1.02	0.000165	0.000495	1	1.26	0.9	-0.44	0.178	0.244	0	SAM dependent carboxyl methyltransferase, putative, expressed
LOC_Os05g28950	3.64	1.69	-1.06	1.01e-05	3.76e-05	1	3.57	1.86	-0.9	0.000172	0.000462	0	CAAX amino terminal protease family protein, putative, expressed
LOC_Os11g39450	4.96	2.21	-1.13	4.87e-07	2.23e-06	1	3.57	1.78	-0.96	0.000118	0.000326	0	cysteine-rich receptor-like protein kinase 7 precursor, putative, expressed
LOC_Os05g04600	6.28	3.04	-1.02	0.000182	0.000543	1	5.47	3.81	-0.51	0.0222	0.0391	0	ABC transmembrane transporter domain containing protein, expressed
LOC_Os03g30530	5.87	2.7	-1.09	3.74e-08	1.99e-07	1	5.01	3.07	-0.69	0.000644	0.00156	0	expressed protein
LOC_Os11g20090	0.21	0.03	-1.28	0.00768	0.0159	1	0.15	0.06	0	1	1	0	Os11g0306400
LOC_Os10g36490	1.73	0.71	-1.17	5.06e-08	2.65e-07	1	1.19	0.87	-0.41	0.0464	0.0752	0	HEAT repeat family protein, putative, expressed
LOC_Os06g36040	1.25	0.43	-1.35	0.022	0.0406	1	0.62	1.02	0.64	0.239	0.313	0	expressed protein
LOC_Os01g54119	9.16	4.2	-1.11	2.48e-08	1.36e-07	1	7.13	3.87	-0.86	3.7e-07	1.49e-06	0	retrotransposon protein, putative, unclassified, expressed; May be involved in maintaining G [...]
LOC_Os12g41910	3.95	1.42	-1.42	1.06e-09	6.71e-09	1	3.69	2.08	-0.8	0.00947	0.0181	0	BTBN25 - Bric-a-Brac, Tramtrack, Broad Complex BTB domain with non-phototropic hypocotyl 3 N [...]
LOC_Os06g34430	1.17	0.29	-1.71	0.00126	0.00314	1	0.91	0.58	-0.56	0.215	0.287	0	zinc finger protein, putative, expressed
LOC_Os02g02800	0.85	0.31	-1.23	0.000693	0.00184	1	0.54	0.33	-0.55	0.143	0.202	0	AGAP001222-PA, putative, expressed
LOC_Os09g34000	19.35	8.9	-1.11	8.3e-07	3.68e-06	1	16.59	10.29	-0.68	2.23e-07	9.21e-07	0	expressed protein
LOC_Os09g37480	13.8	5.67	-1.27	9.01e-07	3.97e-06	1	7.34	5.43	-0.43	0.213	0.285	0	OsSAUR53 - Auxin-responsive SAUR gene family member, expressed
LOC_Os10g35980	6.93	2.97	-1.2	1.86e-07	9.04e-07	1	6.3	3.18	-0.96	1.63e-05	5.18e-05	0	tetraspanin family protein, putative, expressed
LOC_Os01g71180	0.46	0.06	-1.77	5.4e-09	3.18e-08	1	0.37	0.22	-0.57	0.0844	0.127	0	pentatricopeptide repeat protein PPR1106-17, putative
LOC_Os05g09410	4.38	1.68	-1.33	7.95e-06	3.01e-05	1	1.95	1.03	-0.86	0.0254	0.0441	0	histidine-containing phosphotransfer protein 4, putative, expressed
LOC_Os02g51119	1.24	0.5	-1.17	0.000193	0.000571	1	1.2	0.62	-0.84	0.00269	0.00578	0	_
LOC_Os07g24820	6.6	0.99	-2.62	0.00525	0.0113	1	3.53	0	0	1	1	0	thionin-like peptide, putative
LOC_Os03g57780	8.21	2.83	-1.51	2.3e-10	1.57e-09	1	6.95	3.97	-0.79	0.0311	0.0528	0	protein kinase, putative, expressed
LOC_Os12g40460	1.1	0.48	-1.04	0.0127	0.0248	1	1.08	0.94	-0.18	0.729	0.789	0	zinc finger, C3HC4 type domain containing protein, expressed
LOC_Os09g30120	22.63	10.1	-1.16	3.25e-13	2.85e-12	1	18.89	10.2	-0.88	2.94e-10	1.66e-09	0	CSLE1 - cellulose synthase-like family E, expressed; Thought to be a Golgi-localized beta-gl [...]
LOC_Os01g15340	12.91	5.7	-1.16	2.36e-08	1.29e-07	1	10.52	7.06	-0.57	0.00765	0.0149	0	flowering promoting factor-like 1, putative, expressed
LOC_Os11g09690	0.9	0.32	-1.26	0.00131	0.00325	1	0.85	0.5	-0.67	0.0646	0.101	0	_
LOC_Os10g27980	0.42	0.11	-1.29	0.00328	0.00744	1	0.4	0.22	-0.66	0.116	0.168	0	transmembrane amino acid transporter protein, putative, expressed
LOC_Os11g02330	3.44	1.39	-1.25	0.000599	0.00161	1	3.82	1.67	-1.14	0.0497	0.0799	0	LTPL22 - Protease inhibitor/seed storage/LTP family protein precursor, expressed; Plant non- [...]
LOC_Os02g04500	2.89	1.34	-1.05	0.00421	0.00931	1	2.67	1.34	-0.94	2.92e-05	8.93e-05	0	S-adenosyl-L-methionine-dependent methyltransferase mraW, putative, expressed
LOC_Os01g70590	1.9	0.7	-1.31	0.0104	0.0209	1	1.3	0.79	-0.65	0.295	0.375	0	DUF567 domain containing protein, putative, expressed
LOC_Os04g39130	1.12	0.4	-1.28	0.00136	0.00336	1	1.1	0.56	-0.86	0.00864	0.0166	0	conserved hypothetical protein
LOC_Os12g36690	0.61	0.09	-1.91	3.52e-10	2.36e-09	1	0.42	0.16	-1	0.000601	0.00146	0	mla1, putative, expressed
LOC_Os03g10410	4.58	2.12	-1.08	0.000887	0.00229	1	4.82	2.77	-0.78	0.00175	0.00389	0	expressed protein
LOC_Os05g12630	21.13	9.59	-1.13	0.00785	0.0162	1	9.09	7.17	-0.34	0.328	0.411	0	BURP domain containing protein
LOC_Os01g13040	0.69	0	-2.98	2.66e-06	1.09e-05	1	0.62	0.33	-0.75	0.236	0.31	0	expressed protein
LOC_Os01g19460	0.44	0.12	-1.27	4.35e-06	1.71e-05	1	0.35	0.21	-0.53	0.0494	0.0794	0	retrotransposon protein, putative, unclassified
LOC_Os12g32400	1.39	0.35	-1.72	0.00365	0.00818	1	0.49	0.06	0	1	1	0	helix-loop-helix DNA-binding domain containing protein
LOC_Os03g22040	4.08	1.55	-1.34	7.25e-09	4.21e-08	1	3.34	2.01	-0.7	0.00093	0.00219	0	expressed protein
LOC_Os12g32210	1.78	0.49	-1.66	2.64e-07	1.26e-06	1	1.2	0.84	-0.46	0.158	0.22	0	autophagy-related protein 10, putative, expressed
LOC_Os05g48700	2.07	0.93	-1.08	0.000612	0.00164	1	0.58	0.54	-0.09	0.848	0.89	0	gibberellin 2-beta-dioxygenase, putative, expressed
LOC_Os12g34340	2.91	1.37	-1.04	0.000107	0.000332	1	2.83	1.46	-0.9	1.98e-05	6.2e-05	0	pentatricopeptide, putative, expressed
LOC_Os06g37570	0.22	0.06	-1.03	0.0235	0.043	1	0.19	0.12	-0.39	0.532	0.614	0	expressed protein
LOC_Os01g25720	7.89	3.8	-1.03	3.9e-07	1.81e-06	1	5.97	3.35	-0.82	1.22e-09	6.46e-09	0	disease resistance protein RGA4, putative, expressed
LOC_Os02g53160	3.11	1.28	-1.21	0.00509	0.011	1	1.88	1.14	-0.68	0.1	0.148	0	Putative uncharacterized protein
LOC_Os09g10730	2.67	0.33	-2.7	1.93e-12	1.6e-11	1	1.57	0.78	-0.92	0.0509	0.0815	0	expressed protein
LOC_Os09g30170	1.22	0.46	-1.24	1.5e-06	6.37e-06	1	1.03	0.53	-0.85	0.000711	0.00171	0	F-box protein interaction domain containing protein, expressed
LOC_Os08g39550	6.71	2.87	-1.2	1.25e-07	6.22e-07	1	6.45	3.96	-0.69	0.00226	0.00493	0	polygalacturonase inhibitor 2 precursor, putative, expressed
LOC_Os07g39110	8.45	3.64	-1.19	4.58e-07	2.1e-06	1	7.97	3.96	-0.99	3.82e-07	1.53e-06	0	_
LOC_Os05g17849	1.77	0.59	-1.43	3.89e-05	0.000131	1	1.67	0.92	-0.79	0.00437	0.00899	0	_
LOC_Os09g23820	0.69	0.07	-2.24	7.94e-09	4.59e-08	1	0.41	0.18	-0.89	0.0307	0.0521	0	cytochrome P450 72A1, putative, expressed
LOC_Os04g02550	0.66	0.25	-1.12	0.000734	0.00194	1	0.51	0.4	-0.3	0.382	0.466	0	_
LOC_Os10g12130	0.77	0.3	-1.1	2.09e-05	7.36e-05	1	0.64	0.33	-0.78	0.000814	0.00193	0	_
LOC_Os01g65620	2.51	0.96	-1.3	0.0015	0.00368	1	3.14	1.7	-0.85	0.0352	0.0589	0	expressed protein
LOC_Os07g43120	2.69	1.29	-1.01	1.94e-06	8.12e-06	1	2.64	1.35	-0.91	2.89e-05	8.83e-05	0	transposon protein, putative, unclassified, expressed
LOC_Os11g28184	1.58	0.48	-1.55	5e-07	2.28e-06	1	0.54	2.04	1.74	1.94e-16	1.79e-15	0	transposon protein, putative, Mariner sub-class
LOC_Os02g53690	0.59	0.03	-2.4	1.59e-08	8.89e-08	1	0.47	0.32	-0.44	0.311	0.392	0	Os02g0776900
LOC_Os01g74330	4.79	1.99	-1.23	0.000236	0.000686	1	4	1.97	-0.99	2.67e-06	9.48e-06	0	pectinacetylesterase domain containing protein, expressed
LOC_Os03g25380	0.24	0.04	-1.26	0.00121	0.00303	1	0.28	0.1	-0.93	0.0153	0.028	0	Os03g0369700
LOC_Os09g06550	0.97	0.18	-1.92	0.00112	0.00282	1	0.71	0.29	-1.06	0.113	0.164	0	_
LOC_Os07g35680	0.63	0.26	-1.04	0.000724	0.00191	1	0.98	0.5	-0.84	0.00202	0.00444	0	TKL_IRAK_DUF26-lc22 - DUF26 kinases have homology to DUF26 containing loci, expressed
LOC_Os10g07290	11.63	4.68	-1.3	1.7e-09	1.06e-08	1	9.01	5.82	-0.62	0.0347	0.0582	0	glycosyl hydrolases family 17, putative, expressed
LOC_Os01g22570	8.47	3.49	-1.25	0.000754	0.00198	1	5.52	4.1	-0.42	0.378	0.462	0	_
LOC_Os03g17840	8.65	3.97	-1.1	2.69e-09	1.64e-08	1	6.12	3.51	-0.79	0.000754	0.0018	0	expressed protein
LOC_Os06g01920	1.39	0.06	-3.23	7.3e-05	0.000235	1	0.16	0.22	0	1	1	0	expansin precursor, putative, expressed; May cause loosening and extension of plant cell wal [...]
LOC_Os03g13570	16.48	7.6	-1.11	1.61e-05	5.76e-05	1	13.33	8.42	-0.66	0.00528	0.0107	0	Os03g0239000
LOC_Os06g27820	0.21	0.05	-1.04	0.0268	0.0483	1	0.13	0.02	0	1	1	0	_
LOC_Os05g37884	8.16	3.89	-1.05	4.3e-05	0.000144	1	6.6	3.84	-0.77	0.00711	0.0139	0	hypothetical protein
LOC_Os05g49080	1.73	0.81	-1	0.0168	0.0318	1	1.85	1.55	-0.24	0.636	0.709	0	expressed protein
LOC_Os08g01330	1.52	0.59	-1.22	6.37e-06	2.44e-05	1	1.41	1.47	0.06	0.76	0.816	0	no apical meristem protein, putative, expressed
LOC_Os07g44060	76.95	36.77	-1.06	1.3e-09	8.2e-09	1	53.93	27.01	-1	3.54e-10	1.98e-09	0	haloacid dehalogenase-like hydrolase family protein, putative, expressed
LOC_Os04g12600	0.38	0.12	-1.13	0.000596	0.0016	1	0.72	0.37	-0.79	0.00472	0.00963	0	receptor-like protein kinase, putative, expressed
LOC_Os09g27340	0.36	0.11	-1.15	0.0108	0.0216	1	0.31	0.18	-0.55	0.18	0.246	0	ATPase, putative
LOC_Os03g14080	0.2	0.04	-1.11	0.00433	0.00955	1	0.32	0.15	-0.72	0.087	0.131	0	transmembrane amino acid transporter protein, putative, expressed
LOC_Os09g36160	0.29	0.07	-1.22	0.00322	0.00731	1	0.49	0.2	-1	0.0028	0.00599	0	Os09g0531600
LOC_Os07g10350	4.32	1.51	-1.45	2.51e-13	2.22e-12	1	2.91	1.87	-0.61	0.000393	0.000992	0	S1 RNA binding domain containing protein, expressed
LOC_Os12g02760	1.05	0.46	-1.03	0.0188	0.0353	1	1.03	0.48	-0.97	0.0723	0.111	0	DUF567 domain containing protein, putative, expressed
LOC_Os09g16780	1.22	0.28	-1.8	0.000944	0.00242	1	0.98	0.53	-0.78	0.0587	0.0925	0	hypothetical protein
LOC_Os01g12210	3.58	1.17	-1.53	1.2e-06	5.19e-06	1	1.46	0.73	-0.92	0.00911	0.0175	0	aluminum-activated malate transporter, putative, expressed
LOC_Os05g44420	13.41	6.65	-1	5.18e-08	2.7e-07	1	13.49	10.34	-0.38	0.0264	0.0456	0	expressed protein
LOC_Os12g32380	63.69	20.45	-1.63	0.000206	0.000607	1	38.81	23.54	-0.72	0.0755	0.115	0	40S ribosomal protein S29, putative, expressed
LOC_Os11g03530	4.58	1.82	-1.28	1.15e-05	4.22e-05	1	3.8	2.14	-0.8	9.57e-05	0.000269	0	ELMO/CED-12 family protein, putative, expressed
LOC_Os05g01635	0.32	0.08	-1.22	0.000457	0.00126	1	0.15	0.21	0.32	0.354	0.437	0	expressed protein
LOC_Os12g16280	31.02	14.83	-1.06	1.01e-10	7.16e-10	1	27.67	13.9	-0.99	1.12e-11	7.16e-11	0	nmrA-like family domain containing protein
LOC_Os01g42120	4.5	1.46	-1.56	0.00022	0.000643	1	3.76	1.97	-0.9	0.0118	0.0221	0	expressed protein
LOC_Os11g27370	3.57	1.71	-1.02	7.01e-05	0.000226	1	3.75	2.12	-0.79	0.000595	0.00145	0	UDP-glucoronosyl and UDP-glucosyl transferase domain containing protein, expressed
LOC_Os11g01439	73.24	35.85	-1.03	4.75e-10	3.15e-09	1	65.58	33.44	-0.97	2.87e-10	1.62e-09	0	chloroplast unusual positioning protein, putative, expressed
LOC_Os06g46160	0.45	0.13	-1.25	0.0242	0.0441	1	0.73	0.31	-1.03	0.143	0.201	0	_
LOC_Os03g40540	12.36	4.56	-1.42	1.46e-12	1.22e-11	1	9.06	5.92	-0.61	0.00239	0.00518	0	cytochrome P450, putative, expressed; May convert 6-deoxoteasterone to teasterone, 3-dehydro [...]
LOC_Os04g38790	5.53	2.63	-1.04	2.36e-05	8.24e-05	1	7.72	4.08	-0.9	0.000329	0.00084	0	annotation not avaliable
LOC_Os04g58734	11.77	4.8	-1.28	1.39e-08	7.81e-08	1	6.14	5.32	-0.2	0.476	0.559	0	_
LOC_Os01g25460	0.22	0	-1.69	2.63e-05	9.14e-05	1	0.07	0.02	0	1	1	0	uncharacterized protein At4g06744 precursor, putative, expressed
LOC_Os04g09540	1.03	0.15	-2.17	3.55e-07	1.65e-06	1	0.4	0.17	-0.9	0.0842	0.127	0	acyl-protein thioesterase, putative, expressed
LOC_Os02g30150	0.27	0.04	-1.46	1.03e-08	5.86e-08	1	0.13	0.1	-0.16	0.598	0.675	0	disease resistance protein, putative, expressed
LOC_Os02g42910	0.33	0.09	-1.19	2.44e-06	1e-05	1	0.32	0.17	-0.64	0.00291	0.0062	0	expressed protein
LOC_Os10g39160	1.95	0.5	-1.77	0.000311	0.000883	1	0.83	1.02	0.27	0.478	0.561	0	peroxidase precursor, putative
LOC_Os11g31470	2.54	1.15	-1.08	0.00334	0.00755	1	2.84	2.04	-0.46	0.121	0.174	0	expressed protein
LOC_Os02g02310	1.27	0.37	-1.53	0.000677	0.0018	1	0.91	0.66	-0.41	0.365	0.448	0	auxin-induced protein 5NG4, putative, expressed
LOC_Os02g13190	2.8	1.27	-1.09	5.14e-06	1.99e-05	1	2.48	1.82	-0.42	0.141	0.199	0	F-box family protein, putative, expressed
LOC_Os10g11870	8.43	3.89	-1.1	5.88e-09	3.45e-08	1	5.2	3.03	-0.76	5.06e-05	0.000149	0	transposon protein, putative, CACTA, En/Spm sub-class, expressed
LOC_Os03g12590	21.59	10.21	-1.07	9.34e-10	5.97e-09	1	17.62	10	-0.81	1.35e-08	6.43e-08	0	coatomer subunit gamma-1, putative, expressed; The coatomer is a cytosolic protein complex t [...]
LOC_Os01g22890	0.49	0.18	-1.07	0.000105	0.000326	1	0.46	0.22	-0.82	0.000731	0.00175	0	retrotransposon protein, putative, Ty1-copia subclass
LOC_Os11g05360	0.61	0.09	-1.94	0.00119	0.00299	1	0.47	0.21	-0.9	0.182	0.248	0	Os11g0151100
LOC_Os01g39860	24.59	11.34	-1.11	0.000364	0.00102	1	27.39	16.51	-0.73	0.011	0.0207	0	1-aminocyclopropane-1-carboxylate oxidase protein, putative, expressed
LOC_Os06g10570	0.78	0	-3.13	3.37e-06	1.35e-05	1	0.6	0.04	0	1	1	0	Putative uncharacterized protein P0664C05.5 (Putative uncharacterized protein P0529B09.25)
LOC_Os09g17370	0.58	0.11	-1.69	0.00214	0.00506	1	0.33	0	0	1	1	0	_
LOC_Os07g08890	0.66	0.24	-1.16	0.00024	0.000698	1	0.57	0.26	-0.88	0.0014	0.00318	0	disease resistance protein RPM1, putative, expressed
LOC_Os09g19800	0.37	0.12	-1.08	0.019	0.0356	1	0.3	0.14	-0.72	0.091	0.136	0	aminopeptidase, putative
LOC_Os02g09250	3.26	1.3	-1.26	1.54e-07	7.57e-07	1	3.28	2.06	-0.64	0.00193	0.00426	0	cytochrome P450 71D10, putative, expressed
LOC_Os10g03780	0.65	0.17	-1.46	2.31e-06	9.52e-06	1	0.5	0.21	-0.98	0.000736	0.00176	0	OsFBX351 - F-box domain containing protein, expressed
LOC_Os03g41130	1.33	0.12	-2.7	0.0116	0.023	1	0.25	0.19	0	1	1	0	_
LOC_Os11g01594	2.95	1.27	-1.16	0.000589	0.00159	1	2.25	1.74	-0.35	0.286	0.365	0	conserved hypothetical protein
LOC_Os09g07780	0.43	0.12	-1.23	1.05e-05	3.88e-05	1	0.38	0.16	-0.88	0.00564	0.0113	0	pentatricopeptide repeat protein PPR986-12, putative, expressed
LOC_Os10g42850	0.4	0	-2.32	1.16e-05	4.28e-05	1	0.07	0.02	0	1	1	0	WRKY DNA binding domain containing protein, expressed (Putative uncharacterized protein) (WR [...]
LOC_Os09g28040	1.82	0.68	-1.3	6.97e-09	4.07e-08	1	1.65	0.78	-0.98	4.71e-05	0.000139	0	OsPOP18 - Putative Prolyl Oligopeptidase homologue, expressed
LOC_Os05g49240	8.45	4.03	-1.05	0.00206	0.00488	1	31.99	19.13	-0.74	0.00569	0.0114	0	Putative uncharacterized protein
LOC_Os05g14240	515.31	239.64	-1.1	1.69e-10	1.17e-09	1	490.65	255.74	-0.94	2.4e-10	1.36e-09	0	aquaporin protein, putative, expressed; Aquaporins facilitate the transport of water and sma [...]
LOC_Os12g30620	0.49	0.12	-1.42	8.72e-06	3.27e-05	1	0.36	0.23	-0.48	0.0952	0.141	0	Putative uncharacterized protein
LOC_Os03g62740	10.6	4.27	-1.29	2.1e-09	1.29e-08	1	9.49	4.77	-0.98	0.000516	0.00127	0	GDSL-like lipase/acylhydrolase, putative, expressed
LOC_Os01g05860	0.6	0.24	-1.05	0.000621	0.00166	1	0.42	0.19	-0.86	0.0101	0.0192	0	PPR repeat domain containing protein, putative, expressed
LOC_Os11g31450	0.7	0.19	-1.45	6.04e-05	0.000197	1	0.59	0.43	-0.39	0.198	0.267	0	_
LOC_Os03g42280	0.33	0.07	-1.34	6.25e-07	2.82e-06	1	0.22	0.06	-0.95	0.004	0.00829	0	B3 DNA binding domain containing protein, expressed
LOC_Os07g01420	2.35	0.04	-4.16	1.11e-07	5.55e-07	1	0.17	0.09	0	1	1	0	peroxidase precursor, putative
LOC_Os02g54490	0.91	0.18	-1.88	3.8e-10	2.54e-09	1	0.58	0.25	-0.98	0.000827	0.00196	0	nucleotide binding protein, putative, expressed
LOC_Os04g38740	0.77	0.28	-1.17	0.00154	0.00376	1	0.66	0.64	-0.04	1	1	0	MYB family transcription factor, putative, expressed
LOC_Os06g12830	0.34	0.05	-1.59	0.000223	0.000652	1	0.28	0.12	-0.76	0.112	0.163	0	hypothetical protein
LOC_Os07g02210	42.51	21	-1.01	3.94e-07	1.82e-06	1	34.18	19.59	-0.8	2.52e-07	1.03e-06	0	eukaryotic translation initiation factor 5A, putative, expressed
LOC_Os03g30740	0.16	0.02	-1.12	0.00825	0.017	1	0.34	0.17	-0.69	0.105	0.153	0	expressed protein
LOC_Os06g05820	1.3	0.55	-1.1	1.23e-06	5.3e-06	1	1.07	0.61	-0.73	0.000659	0.00159	0	OsLonP2 - Putative Lon protease homologue, expressed
LOC_Os03g20910	0.62	0.13	-1.66	8.29e-08	4.22e-07	1	0.63	0.51	-0.24	0.171	0.236	0	Os03g0325600 ; Transcription factor which may be involved in developmental processes (By sim [...]
LOC_Os11g05550	4.63	1.97	-1.19	3.57e-06	1.42e-05	1	6.03	3.16	-0.91	0.000941	0.00221	0	expressed protein
LOC_Os03g14205	2.51	1.12	-1.1	0.00134	0.00333	1	2.79	2.15	-0.36	0.179	0.244	0	_
LOC_Os04g58070	0.63	0.19	-1.32	0.00717	0.015	1	0.41	0.29	-0.4	0.39	0.473	0	aspartic proteinase nepenthesin precursor, putative, expressed
LOC_Os06g33940	0.59	0.23	-1.05	0.00127	0.00315	1	0.49	0.21	-0.93	0.0151	0.0276	0	NAC domain containing protein, putative, expressed
LOC_Os02g56050	7.23	3.56	-1	0.0135	0.0263	1	7.64	6.28	-0.28	0.51	0.592	0	rhodanese-like domain containing protein, putative, expressed; Plays a central role in 2-thi [...]
LOC_Os12g38940	0.27	0.04	-1.35	0.000359	0.00101	1	0.15	0.04	-0.82	0.0107	0.0203	0	ZOS12-06 - C2H2 zinc finger protein, expressed
LOC_Os02g44654	17.12	3.79	-2.15	7.49e-30	1.8e-28	1	14.43	10.68	-0.43	0.186	0.253	0	cytochrome P450, putative, expressed
LOC_Os01g02110	0.62	0.06	-2.15	3.03e-06	1.23e-05	1	0.31	0.15	-0.72	0.176	0.241	0	helix-loop-helix DNA-binding domain containing protein, expressed
LOC_Os12g43730	0.31	0.04	-1.59	6.92e-08	3.55e-07	1	0.2	0.05	-1	0.000425	0.00106	0	expressed protein
LOC_Os06g06960	0.16	0.02	-1.1	0.000751	0.00198	1	0.12	0.03	-0.72	0.0109	0.0206	0	S-locus-like receptor protein kinase, putative, expressed
LOC_Os04g58700	15.54	7.36	-1.07	1.16e-05	4.28e-05	1	12.76	9.21	-0.47	0.011	0.0208	0	expressed protein
LOC_Os09g32984	10.63	3.68	-1.51	0.00053	0.00144	1	6.79	5.16	-0.39	0.665	0.734	0	Os09g0508100
LOC_Os03g16709	0.62	0.1	-1.87	0.00188	0.00451	1	0.53	0.18	-1.16	0.0546	0.0867	0	_
LOC_Os06g11830	2.33	0.55	-1.91	4e-16	4.45e-15	1	5.82	3.07	-0.9	3.05e-08	1.4e-07	0	hAT dimerisation domain-containing protein, putative, expressed
LOC_Os10g40470	0.67	0	-2.94	0.000179	0.000533	1	0.15	0	0	1	1	0	_
LOC_Os12g37350	3.21	1.46	-1.09	5.27e-05	0.000174	1	3.53	2.11	-0.72	0.0786	0.119	0	lipozygenase protein, putative; Plant lipoxygenase may be involved in a number of diverse as [...]
LOC_Os03g19980	0.61	0.17	-1.4	3.18e-06	1.28e-05	1	0.52	0.3	-0.61	0.032	0.0542	0	tetratricopeptide-like helical, putative, expressed
LOC_Os05g48840	9.06	4.24	-1.08	7.66e-05	0.000245	1	9.41	4.66	-1	0.00128	0.00294	0	expressed protein
LOC_Os03g07510	0.94	0.17	-1.97	0.00168	0.00406	1	0.36	0.13	0	1	1	0	expressed protein
LOC_Os12g40940	0.59	0.17	-1.36	0.000345	0.000971	1	0.21	0.2	-0.06	1	1	0	_
LOC_Os07g35730	1.36	0.41	-1.51	5.91e-05	0.000193	1	1.53	0.78	-0.88	0.0124	0.023	0	TKL_IRAK_DUF26-lc.23 - DUF26 kinases have homology to DUF26 containing loci, expressed
LOC_Os06g36330	3.82	1.6	-1.2	8.44e-06	3.18e-05	1	3.75	2.18	-0.76	0.000607	0.00148	0	MATE domain containing protein, expressed
LOC_Os12g01850	0.86	0.17	-1.81	2.45e-10	1.67e-09	1	0.76	0.4	-0.78	0.00215	0.0047	0	pentatricopeptide, putative, expressed
LOC_Os01g06450	0.73	0.25	-1.25	0.000751	0.00198	1	0.51	0.23	-0.9	0.00793	0.0154	0	glycosyltransferase family 43 protein, putative, expressed
LOC_Os06g16640	6.08	2.6	-1.2	3.13e-05	0.000108	1	5.33	2.62	-1	3.99e-05	0.00012	0	Os06g0278000
LOC_Os05g48870	40.01	18.94	-1.07	2.6e-08	1.41e-07	1	33.08	21.24	-0.64	3.03e-07	1.23e-06	0	auxin response factor 15, putative, expressed; Auxin response factors (ARFs) are transcripti [...]
LOC_Os01g12490	0.63	0.1	-1.84	2.26e-09	1.39e-08	1	0.43	0.24	-0.64	0.0683	0.106	0	Os01g0224700
LOC_Os08g09040	1.41	0.43	-1.51	0.00185	0.00443	1	1.2	0.62	-0.85	0.0865	0.13	0	Cupin domain containing protein, expressed; Plays role in broad-spectrum disease resistance. [...]
LOC_Os01g38180	0.5	0.15	-1.24	0.000307	0.000874	1	0.36	0.2	-0.6	0.0932	0.139	0	peptidyl-prolyl isomerase, putative, expressed
LOC_Os12g42640	0.76	0.28	-1.17	0.000327	0.000923	1	0.53	0.29	-0.68	0.0691	0.107	0	_
LOC_Os03g07739	4.37	1.77	-1.25	1.89e-10	1.3e-09	1	3.26	1.59	-0.99	1.4e-06	5.17e-06	0	_
LOC_Os01g57490	1.33	0.5	-1.26	3.22e-06	1.29e-05	1	1.07	0.52	-0.92	0.00056	0.00137	0	D-mannose binding lectin family protein
LOC_Os09g28150	0.65	0.05	-2.27	8.38e-05	0.000266	1	0.65	0.42	-0.52	0.453	0.537	0	bifunctional monodehydroascorbate reductase and carbonic anhydrasenectarin-3 precursor, puta [...]
LOC_Os03g43980	1.89	0.58	-1.55	0.0218	0.0402	1	2.51	0.99	-1.26	0.036	0.0601	0	AAT1, putative
LOC_Os08g33700	0.33	0.08	-1.25	3.34e-06	1.34e-05	1	0.27	0.09	-0.94	0.000255	0.000665	0	pentatricopeptide, putative, expressed
LOC_Os03g01110	2.52	1.18	-1.03	1.03e-07	5.19e-07	1	2.09	1.17	-0.79	2.87e-06	1.01e-05	0	RNA methyltransferase, TrmH family protein, putative, expressed
LOC_Os08g10510	13.29	5.57	-1.24	8.77e-14	8.12e-13	1	7.49	4.57	-0.7	0.000275	0.000714	0	aminotransferase, putative, expressed
ChrUn.fgenesh.gene.96	26	12.55	-1.05	2.84e-07	1.34e-06	1	21.58	12.58	-0.77	1.35e-06	5.01e-06	0	annotation not avaliable
LOC_Os05g47850	46.77	23.11	-1.01	8.79e-09	5.04e-08	1	40.82	21.32	-0.93	2.85e-11	1.76e-10	0	chloroplastic group IIA intron splicing facilitator CRS1, chloroplast precursor, putative, e [...]
LOC_Os03g15190	0.85	0.11	-2.22	6.97e-06	2.66e-05	1	0.33	0.29	-0.16	1	1	0	expressed protein
LOC_Os07g44920	4.39	1.9	-1.17	0.000316	0.000896	1	2.78	2.67	-0.06	0.939	0.96	0	(japonica cultivar-group) Os07g0643800 (Os07g0643800) mRNA, partial cds
LOC_Os01g57910	6.97	3.33	-1.04	4.87e-05	0.000161	1	6.19	3.42	-0.84	0.000519	0.00128	0	KH domain containing protein, putative, expressed
LOC_Os04g10940	2.6	0.94	-1.38	0.0062	0.0132	1	1.76	1.35	-0.36	0.63	0.703	0	_
LOC_Os03g63410	15.03	7.33	-1.02	1.38e-07	6.82e-07	1	14.26	9.31	-0.61	1.05e-05	3.44e-05	0	Os03g0851100 ; This protein promotes the GTP-dependent binding of aminoacyl-tRNA to the A-si [...]
LOC_Os06g08650	0.43	0.15	-1.09	0.000472	0.00129	1	0.5	0.26	-0.73	0.0293	0.0501	0	pentatricopeptide, putative, expressed
LOC_Os04g06300	0.23	0.02	-1.43	4.08e-06	1.61e-05	1	0.07	0.03	0	1	1	0	expressed protein
LOC_Os04g46910	0.71	0.07	-2.26	0.00153	0.00374	1	0.18	0	0	1	1	0	Actin-depolymerizing factor 6 (ADF-6) (OsADF6); Actin-depolymerizing protein. Severs actin f [...]
LOC_Os01g52690	0.28	0.06	-1.2	0.00224	0.00527	1	0.5	0.42	-0.2	0.863	0.902	0	retrotransposon protein, putative, unclassified, expressed
LOC_Os01g07570	6.54	2.9	-1.15	9.5e-06	3.55e-05	1	5.37	3.82	-0.48	0.017	0.0306	0	carboxyl-terminal proteinase, putative, expressed
LOC_Os01g71280	18.26	8.76	-1.05	5.5e-07	2.5e-06	1	16.3	9.5	-0.77	2.06e-06	7.44e-06	0	glycerol-3-phosphate dehydrogenase, putative, expressed
LOC_Os04g46120	1.55	0.27	-2.16	0.00446	0.00981	1	1.13	0.58	-0.85	0.261	0.338	0	plastocyanin-like domain containing protein, putative
LOC_Os05g49740	0.28	0.05	-1.3	4.02e-05	0.000135	1	0.23	0.12	-0.54	0.0793	0.12	0	EMB2744, putative, expressed
LOC_Os01g08120	0.37	0.06	-1.51	0.000112	0.000347	1	0.29	0.17	-0.53	0.146	0.205	0	pentatricopeptide, putative, expressed
LOC_Os01g60920	0.66	0.18	-1.44	0.000167	0.000501	1	0.51	0.25	-0.79	0.0187	0.0334	0	OsFBX30 - F-box domain containing protein, expressed
LOC_Os07g40480	4.24	1.73	-1.24	2.91e-08	1.57e-07	1	3.54	2.25	-0.63	0.00241	0.00523	0	Putative uncharacterized protein
LOC_Os01g68610	0.32	0.07	-1.33	0.000544	0.00147	1	0.25	0.13	-0.63	0.178	0.244	0	pentatricopeptide repeat protein PPR1106-17, putative, expressed
LOC_Os04g46310	7.99	3.56	-1.14	1.44e-10	1.01e-09	1	5.47	2.97	-0.86	3.62e-08	1.64e-07	0	HEAT repeat family protein, putative, expressed
LOC_Os11g43200	0.81	0.15	-1.85	0.00127	0.00316	1	0.35	0.07	0	1	1	0	tropinone reductase 2, putative
LOC_Os05g06110	6.6	3.19	-1.03	2.01e-07	9.73e-07	1	5.96	2.99	-0.97	8.99e-08	3.91e-07	0	villin, putative, expressed
LOC_Os10g09110	2.43	0.73	-1.61	7.35e-09	4.27e-08	1	2.12	1.38	-0.59	0.107	0.157	0	cytochrome P450, putative, expressed
LOC_Os05g50690	0.49	0.19	-1.01	0.00754	0.0156	1	0.44	0.17	-0.99	0.0209	0.0369	0	pentatricopeptide, putative, expressed
LOC_Os03g60720	19.67	6.49	-1.58	6.63e-08	3.42e-07	1	17.81	9.11	-0.96	0.00192	0.00425	0	Expansin-A7 precursor (OsEXPA7) (Alpha-expansin-7) (OsEXP7) (OsaEXPa1.26); May cause looseni [...]
LOC_Os07g22280	0.44	0.09	-1.53	0.00137	0.00338	1	0.31	0.1	-1.04	0.0431	0.0703	0	retrotransposon protein, putative, unclassified
LOC_Os11g31980	5.5	1.82	-1.54	3.96e-06	1.57e-05	1	3.6	2.03	-0.8	0.00682	0.0134	0	OsSCP63 - Putative Serine Carboxypeptidase homologue, expressed
LOC_Os04g19960	0.56	0.13	-1.55	0.00361	0.0081	1	0.69	0.3	-0.97	0.0304	0.0517	0	retrotransposon protein, putative, unclassified, expressed
LOC_Os02g24270	2.35	0.66	-1.68	4.91e-08	2.57e-07	1	1.59	0.96	-0.67	0.00258	0.00555	0	Os02g0439200
LOC_Os02g56130	12.89	6.36	-1.01	4.4e-08	2.32e-07	1	13.25	8.25	-0.68	0.000123	0.000338	0	Proliferating cell nuclear antigen (PCNA) (Cyclin); This protein is an auxiliary protein of [...]
LOC_Os03g13160	0.59	0.05	-2.19	0.00687	0.0144	1	0.03	0	0	1	1	0	non-symbiotic hemoglobin 2, putative, expressed; May not function as an oxygen storage or tr [...]
LOC_Os01g45750	73.78	34.16	-1.11	3.74e-09	2.24e-08	1	64.57	32.84	-0.97	8.23e-11	4.88e-10	0	bile acid sodium symporter family protein, putative, expressed
LOC_Os02g07030	0.31	0.06	-1.38	0.0195	0.0364	1	0.35	0.14	-0.9	0.0329	0.0555	0	DUF640 domain containing protein, putative, expressed
LOC_Os07g41190	4.2	1.96	-1.06	2.73e-05	9.46e-05	1	3.69	1.84	-0.97	3.07e-06	1.08e-05	0	WD domain, G-beta repeat domain containing protein, expressed
LOC_Os04g39230	0.7	0.07	-2.22	1.96e-05	6.95e-05	1	0.3	0.14	-0.73	0.241	0.317	0	Os04g0467000
LOC_Os08g15590	1	0.45	-1	0.00139	0.00344	1	0.81	0.46	-0.7	0.118	0.17	0	_
LOC_Os02g04270	2.93	1.05	-1.39	2.65e-13	2.34e-12	1	2.06	1.16	-0.78	2.48e-05	7.66e-05	0	DNA polymerase V, putative, expressed
LOC_Os06g40150	30.61	14.09	-1.11	1.4e-11	1.07e-10	1	23.14	17.31	-0.42	0.0892	0.133	0	AP2 domain containing protein, expressed
LOC_Os01g27770	0.57	0.18	-1.28	0.00103	0.00263	1	0.32	0.12	-0.98	0.0228	0.04	0	Os01g0375500
LOC_Os06g03240	0.87	0.15	-1.95	0.00784	0.0162	1	0.25	0.12	0	1	1	0	expressed protein
LOC_Os03g02020	77.35	32.85	-1.23	8.53e-14	7.92e-13	1	70.11	38.02	-0.88	8.15e-09	3.97e-08	0	_
LOC_Os02g24700	25.42	11.87	-1.09	0.0121	0.0238	1	11.33	10.13	-0.16	0.699	0.764	0	Os02g0445100
LOC_Os04g26360	0.4	0.11	-1.24	0.0193	0.0361	1	0.32	0.19	-0.53	0.515	0.597	0	_
LOC_Os02g20040	2.39	0.96	-1.23	0.000289	0.000826	1	1.83	1.11	-0.67	0.0413	0.0678	0	_
LOC_Os11g37330	0.47	0.16	-1.12	9.69e-05	0.000304	1	0.29	0.19	-0.46	0.112	0.163	0	pentatricopeptide repeat domain containing protein, putative, expressed
LOC_Os03g15690	5.83	2.47	-1.21	9.95e-07	4.36e-06	1	5.49	3.23	-0.75	5.68e-05	0.000166	0	Phosphate carrier protein, mitochondrial, putative, expressed
LOC_Os07g48850	0.97	0.34	-1.3	7.83e-07	3.48e-06	1	0.72	0.36	-0.83	0.00017	0.000458	0	PPR repeat containing protein, expressed
LOC_Os07g01860	9.19	3.52	-1.36	4.44e-13	3.85e-12	1	7.43	4.05	-0.86	1.65e-06	6.03e-06	0	Os07g0109400
LOC_Os12g03094	1.79	0.67	-1.3	8.7e-07	3.84e-06	1	1.05	0.68	-0.56	0.0502	0.0806	0	_
LOC_Os01g50680	0.47	0.15	-1.18	0.00198	0.00471	1	0.46	0.29	-0.51	0.234	0.308	0	OsSub2 - Putative Subtilisin homologue, expressed
LOC_Os05g49220	21.13	10.3	-1.03	1.92e-08	1.06e-07	1	15.61	8.67	-0.84	1.13e-07	4.84e-07	0	Os05g0567300
LOC_Os11g24800	0.67	0.11	-1.85	2.19e-08	1.2e-07	1	0.27	0.1	-0.86	0.00605	0.012	0	_
LOC_Os03g54130	8.36	2.61	-1.64	2.51e-12	2.06e-11	1	8.13	5.12	-0.66	0.00151	0.0034	0	cysteine protease 1 precursor, putative, expressed
LOC_Os01g73630	1.81	0.44	-1.81	1.61e-05	5.77e-05	1	1.51	0.87	-0.72	0.0234	0.0409	0	rhoGAP domain containing protein, expressed
LOC_Os05g46610	10.42	4.57	-1.17	0.000126	0.000387	1	8.71	5.93	-0.55	0.00369	0.0077	0	myb-like DNA-binding domain containing protein, putative, expressed
LOC_Os05g22920	4.34	2.08	-1.02	6.4e-08	3.31e-07	1	3.47	1.8	-0.91	6.7e-07	2.61e-06	0	digestive organ expansion factor, putative, expressed
LOC_Os12g10850	0.27	0.07	-1.11	0.0242	0.044	1	0.15	0.03	0	1	1	0	hhH-GPD superfamily base excision DNA repair protein, putative
LOC_Os06g17880	0.56	0.21	-1.09	2.57e-05	8.95e-05	1	0.45	0.31	-0.42	0.103	0.151	0	NBS-LRR disease resistance protein, putative, expressed
LOC_Os07g40690	34.12	16.35	-1.06	1.6e-07	7.84e-07	1	25.14	13.02	-0.94	9.71e-11	5.72e-10	0	NAD dependent epimerase/dehydratase family protein, putative, expressed
LOC_Os02g56490	2.48	0.67	-1.74	6.42e-06	2.46e-05	1	1.91	1.04	-0.82	0.0106	0.02	0	expressed protein
LOC_Os07g39820	2.59	0.89	-1.44	6.61e-10	4.31e-09	1	2.5	1.31	-0.89	5.97e-06	2.02e-05	0	SHR, putative, expressed; Transcription factor required for the asymmetric cell division inv [...]
LOC_Os02g06070	0.23	0.05	-1.12	0.00335	0.00758	1	0.1	0.05	-0.41	0.355	0.438	0	Putative uncharacterized protein
LOC_Os02g16500	81.11	8.14	-3.3	0.000847	0.0022	1	59.73	22.53	-1.4	0.0354	0.0593	0	Os02g0264800
LOC_Os08g42930	0.56	0.13	-1.48	1.33e-08	7.47e-08	1	0.4	0.19	-0.77	0.0041	0.00848	0	Os08g0542200
LOC_Os08g32750	14.29	5.17	-1.45	1.28e-07	6.37e-07	1	8.34	4.79	-0.79	0.00846	0.0163	0	bifunctional monodehydroascorbate reductase and carbonic anhydrasenectarin-3 precursor, puta [...]
LOC_Os11g47370	17.2	8.03	-1.09	4.22e-09	2.52e-08	1	15.45	7.73	-0.99	1.68e-10	9.66e-10	0	_
LOC_Os04g57130	5.23	1.83	-1.47	1.45e-06	6.19e-06	1	3.64	1.81	-0.97	0.00825	0.016	0	Os04g0666800
LOC_Os10g19334	0.35	0.12	-1.07	0.0006	0.00161	1	0.27	0.13	-0.69	0.0176	0.0317	0	alpha-1,2-fucosidase, putative, expressed
LOC_Os01g73220	2.35	1.09	-1.04	0.000121	0.000373	1	0.86	0.7	-0.26	0.557	0.638	0	peroxidase precursor, putative, expressed
LOC_Os01g29710	0.2	0.05	-1.02	0.0022	0.00518	1	0.19	0.07	-0.8	0.00323	0.00681	0	transposon protein, putative, CACTA, En/Spm sub-class
LOC_Os02g40250	0.48	0.08	-1.69	1.87e-07	9.06e-07	1	0.29	0.1	-0.97	9.39e-05	0.000264	0	retrotransposon protein, putative, unclassified
LOC_Os06g15600	10.96	1.9	-2.47	1.03e-09	6.54e-09	1	7.48	5.26	-0.5	0.206	0.276	0	plastocyanin-like domain containing protein, putative, expressed
LOC_Os06g45620	0.74	0.13	-1.86	2.65e-08	1.44e-07	1	0.42	0.25	-0.59	0.113	0.164	0	_
LOC_Os03g24930	28.88	12.7	-1.18	4.64e-07	2.13e-06	1	34.16	17.12	-0.99	2.13e-10	1.21e-09	0	tyrosine protein kinase domain containing protein, putative, expressed
LOC_Os08g35560	0.14	0.01	-1.07	0.00068	0.00181	1	0.25	0.09	-0.85	0.0107	0.0202	0	(japonica cultivar-group) Os08g0457000 (Os08g0457000) mRNA, partial cds
LOC_Os02g48060	0.6	0.17	-1.39	0.011	0.022	1	0.46	0.28	-0.59	0.165	0.228	0	helix-loop-helix DNA-binding domain containing protein, expressed
LOC_Os02g35230	0.64	0.24	-1.13	0.000488	0.00133	1	0.49	0.28	-0.64	0.0295	0.0502	0	expressed protein
LOC_Os04g59020	8.72	2.53	-1.75	3.03e-10	2.05e-09	1	6.86	3.56	-0.92	0.000108	0.000301	0	Os04g0686800
LOC_Os12g06160	0.56	0.18	-1.25	0.0179	0.0337	1	0.56	0.32	-0.66	0.105	0.154	0	DUF623 domain containing protein, expressed
LOC_Os03g01580	3.97	1.8	-1.1	5.07e-09	3e-08	1	2.49	1.77	-0.47	0.00566	0.0113	0	expressed protein
LOC_Os05g33600	7.58	3.36	-1.15	2.69e-08	1.46e-07	1	7.16	3.56	-0.99	2.75e-07	1.12e-06	0	cytochrome P450 72A1, putative, expressed
LOC_Os08g07790	2.24	0.83	-1.33	3.34e-07	1.56e-06	1	1.76	1.06	-0.68	0.0465	0.0752	0	CRS2-associated factor 1, mitochondrial precursor; May be involved for the splicing of group [...]
LOC_Os01g04900	29.48	14.11	-1.06	6.51e-09	3.81e-08	1	26.05	14.37	-0.85	1.27e-08	6.07e-08	0	peptidase M50 family protein, putative, expressed
LOC_Os07g35860	1.47	0.4	-1.64	0.00941	0.0191	1	0.57	0.32	-0.65	0.498	0.581	0	plastocyanin-like domain containing protein, putative, expressed
LOC_Os05g40330	0.49	0.18	-1.05	0.00261	0.00606	1	0.39	0.16	-0.89	0.0436	0.0711	0	auxin efflux carrier component, putative, expressed
LOC_Os10g40730	135.23	45.08	-1.58	1.96e-05	6.95e-05	1	103.96	56.86	-0.87	0.00223	0.00487	0	Expansin-B4 precursor (OsEXPB4) (Beta-expansin-4) (OsaEXPb1.7); May cause loosening and exte [...]
LOC_Os04g58390	37.88	18.22	-1.05	1.34e-07	6.63e-07	1	46.6	24.17	-0.94	8.61e-12	5.57e-11	0	annotation not avaliable
LOC_Os12g08140	0.4	0.11	-1.23	3.03e-07	1.43e-06	1	0.33	0.11	-1	0.000103	0.000288	0	pentatricopeptide, putative, expressed
LOC_Os01g07920	3.88	1	-1.86	7.08e-11	5.08e-10	1	2.46	1.2	-0.98	0.00103	0.0024	0	prolyl 4-hydroxylase, putative, expressed
LOC_Os05g38360	3.64	1.64	-1.1	6.27e-05	0.000204	1	3.48	1.81	-0.91	0.00012	0.00033	0	DHHC zinc finger domain containing protein, expressed
LOC_Os04g52250	14.52	6.97	-1.05	4.42e-05	0.000148	1	17.99	11.31	-0.67	0.00926	0.0177	0	LTPL123 - Protease inhibitor/seed storage/LTP family protein precursor, expressed
LOC_Os12g01449	48.3	23.21	-1.05	1.09e-08	6.2e-08	1	43.57	23.05	-0.92	6.35e-07	2.48e-06	0	chloroplast unusual positioning protein, putative, expressed
LOC_Os03g17340	0.67	0.24	-1.18	6.36e-05	0.000207	1	0.59	0.3	-0.8	0.00581	0.0116	0	expressed protein
LOC_Os12g03230	4.81	1.87	-1.32	1.77e-07	8.64e-07	1	4.06	2.16	-0.88	0.0033	0.00695	0	MATE efflux family protein, putative, expressed
LOC_Os01g47900	6.94	2.12	-1.66	7.11e-20	1e-18	1	5.75	3.35	-0.76	6e-07	2.35e-06	0	S-locus-like receptor protein kinase, putative, expressed
LOC_Os06g43670	4.69	2.18	-1.07	8.71e-10	5.58e-09	1	3.87	2.05	-0.89	1.08e-10	6.3e-10	0	Leucine Rich Repeat family protein, expressed
LOC_Os01g15540	2.71	1.21	-1.1	9.31e-07	4.1e-06	1	1.41	0.92	-0.57	0.027	0.0465	0	kinesin motor domain containing protein, putative, expressed
LOC_Os01g36590	0.4	0.03	-1.92	0.00103	0.00261	1	0.31	0.03	0	1	1	0	annotation not avaliable
LOC_Os03g27950	3.57	1.64	-1.08	1.18e-07	5.92e-07	1	3.06	1.53	-0.95	2.38e-06	8.52e-06	0	Ser/Thr protein phosphatase family protein, putative, expressed
LOC_Os01g71930	7.76	3.73	-1.04	1.39e-09	8.71e-09	1	7.13	3.52	-1	7.54e-12	4.9e-11	0	glycosyl hydrolases family 17 protein, expressed
LOC_Os02g14570	0.23	0.01	-1.55	0.000118	0.000365	1	0.22	0.07	-0.9	0.0338	0.0568	0	hydroquinone glucosyltransferase, putative, expressed
LOC_Os02g43370	19.8	1.67	-3.49	0.000193	0.000572	1	0.31	0.38	0.22	0.889	0.921	0	transposon protein, putative, unclassified, expressed; Involved in the phloem transport of i [...]
LOC_Os02g55410	3.01	1.19	-1.27	4.65e-09	2.77e-08	1	3.15	1.94	-0.67	0.00563	0.0113	0	MCM5 - Putative minichromosome maintenance MCM complex subunit 5, expressed
LOC_Os02g39280	0.24	0.02	-1.52	0.000217	0.000636	1	0.14	0.07	-0.53	0.349	0.432	0	C2 domain containing protein, putative
LOC_Os05g38984	0.48	0.13	-1.34	0.000283	0.000812	1	0.32	0.15	-0.77	0.0266	0.0459	0	_
LOC_Os11g12620	1.24	0.46	-1.27	2.12e-07	1.02e-06	1	1.22	0.64	-0.83	0.00297	0.00631	0	receptor protein kinase CLAVATA1 precursor, putative, expressed
LOC_Os11g06650	4.47	2.11	-1.05	2.48e-06	1.02e-05	1	4.45	2.27	-0.94	9.85e-05	0.000276	0	transcription elongation factor protein, putative, expressed
LOC_Os06g22660	3.53	0.94	-1.81	2.66e-05	9.23e-05	1	2.94	2.16	-0.43	0.261	0.338	0	EMB1303, putative, expressed
LOC_Os11g27329	20.5	7.59	-1.42	1.06e-09	6.76e-09	1	15.48	11.94	-0.37	0.0259	0.0448	0	_
LOC_Os07g04190	9.35	4.58	-1.01	3.6e-06	1.43e-05	1	8.77	4.93	-0.82	2.9e-06	1.03e-05	0	receptor protein kinase CLAVATA1 precursor, putative, expressed
LOC_Os01g56764	0.31	0.08	-1.17	0.00175	0.00422	1	0.31	0.15	-0.74	0.0358	0.0598	0	expressed protein
LOC_Os05g35230	0.19	0.03	-1.16	0.00481	0.0105	1	0.21	0.09	-0.68	0.154	0.215	0	Os05g0426800
LOC_Os02g13170	44.33	20.09	-1.14	2.22e-11	1.67e-10	1	38.98	22.71	-0.78	2.51e-08	1.16e-07	0	mitochondrial carrier protein, putative, expressed
LOC_Os02g27200	0.39	0.08	-1.47	0.000589	0.00159	1	0.58	0.24	-0.98	0.0099	0.0188	0	expressed protein
LOC_Os01g52160	3.89	1.65	-1.19	5.65e-05	0.000185	1	3.66	2.19	-0.71	0.034	0.0571	0	Os01g0719600
LOC_Os09g20420	1.36	0.23	-2.16	1.71e-08	9.53e-08	1	1.08	0.69	-0.57	0.164	0.226	0	expressed protein
LOC_Os05g45590	3.08	1.43	-1.06	7.69e-05	0.000246	1	2.85	1.62	-0.78	0.00175	0.00389	0	hexokinase, putative, expressed; Fructose and glucose phosphorylating enzyme
LOC_Os07g48150	0.74	0.11	-2.02	1.23e-05	4.5e-05	1	0.49	0.34	-0.41	0.44	0.524	0	DUF623 domain containing protein, expressed
LOC_Os01g02170	0.66	0.2	-1.34	1.06e-07	5.34e-07	1	0.45	0.24	-0.72	0.0142	0.026	0	expressed protein
LOC_Os12g42130	0.45	0.13	-1.24	0.000778	0.00204	1	0.42	0.17	-0.92	0.0177	0.0319	0	MATE efflux family protein, putative, expressed
LOC_Os05g43310	84.96	27.75	-1.61	1.61e-10	1.12e-09	1	101.01	51.54	-0.97	9.81e-10	5.27e-09	0	photosystem II reaction center W protein, chloroplast precursor, putative, expressed
LOC_Os04g51570	4.69	2.29	-1.01	0.000672	0.00179	1	4.25	2.59	-0.69	0.0251	0.0435	0	tyrosine phosphatase, putative, expressed
LOC_Os03g41820	8.91	3.1	-1.5	0.0052	0.0112	1	6.61	4.63	-0.51	0.454	0.538	0	_
LOC_Os06g08060	0.61	0.18	-1.32	0.0187	0.0351	1	0.83	0.51	-0.61	0.0948	0.141	0	Os06g0178700
LOC_Os01g07212	0.41	0.13	-1.12	0.00273	0.00631	1	0.34	0.16	-0.78	0.0255	0.0442	0	staphylococcal nuclease homologue, putative, expressed
LOC_Os07g46480	58.63	14.18	-2.04	4.04e-06	1.6e-05	1	37.06	18.65	-0.99	0.0255	0.0442	0	eukaryotic aspartyl protease domain containing protein, expressed
LOC_Os04g49890	8.63	3.1	-1.45	2.39e-15	2.52e-14	1	6.1	3.06	-0.97	1.85e-10	1.06e-09	0	multidrug resistance-associated protein, putative, expressed
LOC_Os10g27060	4.54	1.98	-1.16	8.88e-07	3.92e-06	1	3.6	1.92	-0.87	0.000517	0.00127	0	SET domain protein 123, putative, expressed
LOC_Os08g44150	0.32	0.1	-1.08	0.0195	0.0363	1	0.18	0.26	0.34	0.55	0.631	0	transmembrane 9 superfamily member, putative
LOC_Os05g22990	1.26	0.55	-1.06	1.82e-05	6.47e-05	1	0.89	0.64	-0.42	0.0831	0.125	0	expressed protein
LOC_Os09g34980	2.07	0.9	-1.11	0.000117	0.000361	1	1.55	0.84	-0.81	0.00938	0.0179	0	_
LOC_Os05g45740	10.63	5.12	-1.04	0.000246	0.000714	1	8.67	4.31	-0.99	0.000145	0.000394	0	mitochondrial ATP synthase g subunit family protein, putative, expressed
LOC_Os05g38210	1.42	0.38	-1.65	5.61e-06	2.16e-05	1	1.17	0.63	-0.79	0.052	0.083	0	mitochondrial glycoprotein, putative, expressed
LOC_Os03g06360	4.68	1.68	-1.42	1.3e-06	5.6e-06	1	3.45	1.81	-0.9	0.0179	0.0321	0	late embryogenesis abundant protein D-34, putative, expressed
LOC_Os11g40470	0.19	0.04	-1.03	5.31e-05	0.000175	1	0.2	0.05	-0.96	2.21e-05	6.88e-05	0	retrotransposon protein, putative, Ty3-gypsy subclass
LOC_Os10g26070	1.14	0.45	-1.16	0.000304	0.000866	1	0.94	0.59	-0.58	0.0308	0.0523	0	pentatricopeptide, putative, expressed
LOC_Os01g65670	13.29	5.93	-1.15	4.26e-10	2.84e-09	1	11	5.51	-0.98	1.45e-08	6.9e-08	0	amino acid transporter, putative, expressed
LOC_Os03g02762	0.56	0.23	-1.01	0.000184	0.000547	1	0.61	0.43	-0.43	0.141	0.199	0	PPR repeat domain containing protein, putative, expressed
LOC_Os05g07820	3.65	1.67	-1.08	7.93e-07	3.52e-06	1	4.17	2.22	-0.88	7.67e-05	0.000219	0	leucine-rich repeat receptor protein kinase EXS precursor, putative
LOC_Os02g47600	96.61	46.04	-1.07	3.06e-08	1.65e-07	1	127.51	70.71	-0.85	2.91e-09	1.49e-08	0	Soluble inorganic pyrophosphatase (EC 3.6.1.1) (Pyrophosphate phospho- hydrolase) (PPase)
LOC_Os01g33160	7.33	2.09	-1.77	6.91e-07	3.1e-06	1	5.18	3.14	-0.7	0.0926	0.138	0	stress responsive A/B Barrel domain containing protein, expressed
LOC_Os01g27240	1.44	0.52	-1.32	0.000109	0.000339	1	1.45	0.76	-0.86	0.0057	0.0114	0	12-oxophytodienoate reductase, putative, expressed
LOC_Os07g44299	0.27	0.03	-1.49	0.000157	0.000471	1	0.26	0.24	-0.08	0.818	0.865	0	pentatricopeptide, putative
LOC_Os02g40410	1.48	0.31	-1.95	4.88e-11	3.56e-10	1	1.09	0.56	-0.85	0.00886	0.017	0	expressed protein
LOC_Os01g43680	20.57	9.95	-1.04	4.15e-12	3.33e-11	1	19.8	10.59	-0.9	7.71e-11	4.59e-10	0	Os01g0626900
LOC_Os07g37156	2.51	0.5	-2.13	0.000106	0.00033	1	1.4	1.19	-0.22	0.636	0.709	0	expressed protein
LOC_Os09g09490	0.95	0.42	-1	0.000121	0.000372	1	0.97	0.6	-0.6	0.00823	0.0159	0	disease resistance protein RPM1, putative, expressed
LOC_Os05g04530	5.78	2.32	-1.28	6.6e-09	3.86e-08	1	4.79	2.49	-0.91	6.04e-06	2.05e-05	0	IF, putative, expressed
LOC_Os03g55530	4.4	2.1	-1.03	4.74e-07	2.17e-06	1	2.07	2.25	0.12	0.643	0.714	0	HLS, putative, expressed
LOC_Os03g41100	1.48	0.42	-1.6	0.000219	0.000642	1	1.38	0.76	-0.78	0.0169	0.0306	0	Cyclin-A3-1 (G2/mitotic-specific cyclin-A3-1) (CycA3;1)
LOC_Os11g29000	0.44	0.15	-1.12	0.000563	0.00152	1	0.38	0.16	-0.85	0.00741	0.0145	0	pollen signalling protein with adenylyl cyclase activity, putative, expressed
LOC_Os05g50730	1.1	0.48	-1.06	0.00179	0.0043	1	0.83	0.48	-0.67	0.111	0.162	0	expressed protein
LOC_Os01g12410	1.43	0.46	-1.43	3.17e-07	1.49e-06	1	1.22	0.58	-0.95	0.000391	0.000985	0	receptor-like protein kinase, putative
LOC_Os05g18730	0.31	0.1	-1.06	0.0105	0.021	1	0.5	0.28	-0.65	0.0323	0.0546	0	generative cell specific-1, putative, expressed
LOC_Os06g01490	3.48	1.56	-1.11	1.98e-06	8.26e-06	1	3	1.7	-0.79	9.79e-05	0.000274	0	monocopper oxidase, putative, expressed
LOC_Os12g13950	0.97	0.35	-1.26	8.86e-06	3.32e-05	1	0.85	0.45	-0.78	0.00642	0.0127	0	POLA2 - Putative DNA polymerase alpha complex subunit, expressed
LOC_Os03g10600	2.22	0.79	-1.39	7.47e-11	5.35e-10	1	1.51	0.82	-0.82	6.4e-05	0.000185	0	expressed protein
LOC_Os04g57610	12.84	6.2	-1.04	2.92e-10	1.97e-09	1	13.35	6.85	-0.95	5.57e-13	3.99e-12	0	auxin response factor, putative, expressed; Auxin response factors (ARFs) are transcriptiona [...]
LOC_Os08g09810	0.18	0.02	-1.16	0.0004	0.00111	1	0.25	0.08	-0.98	0.00488	0.00992	0	transposon protein, putative, unclassified
LOC_Os11g47640	0.88	0.26	-1.44	0.00185	0.00443	1	0.96	0.63	-0.53	0.182	0.248	0	expressed protein
LOC_Os08g37040	26.02	12.78	-1.02	1.68e-09	1.05e-08	1	20.72	10.58	-0.96	7.86e-06	2.62e-05	0	gibberellin receptor GID1L2, putative, expressed
LOC_Os06g06570	1.84	0.79	-1.13	0.0162	0.0309	1	1.8	0.9	-0.92	0.0487	0.0784	0	_
LOC_Os10g11980	4.98	2.01	-1.27	8.49e-07	3.75e-06	1	4.4	2.62	-0.73	0.00216	0.00473	0	transferase family protein, putative, expressed
LOC_Os11g32750	1.55	0.58	-1.29	8.79e-08	4.46e-07	1	0.98	0.5	-0.85	0.0104	0.0196	0	hydrolase, NUDIX family, domain containing protein, expressed
LOC_Os12g03410	1.02	0.3	-1.48	2.85e-07	1.35e-06	1	0.89	0.45	-0.84	0.0764	0.117	0	expressed protein
LOC_Os04g01490	20.6	9.86	-1.06	2.48e-11	1.86e-10	1	18.88	10.75	-0.81	3.05e-09	1.55e-08	0	zinc finger, C3HC4 type, domain containing protein, expressed
LOC_Os05g15510	10.92	4.62	-1.22	2.13e-10	1.46e-09	1	8.78	4.8	-0.86	2e-06	7.24e-06	0	Os05g0244500
LOC_Os03g23970	5.56	2.38	-1.19	7.57e-08	3.87e-07	1	4.9	2.62	-0.88	0.000984	0.0023	0	diphthine synthase, putative, expressed; Required for the methylation step in diphthamide bi [...]
LOC_Os04g31240	1.23	0.5	-1.14	0.0137	0.0266	1	1.12	0.63	-0.74	0.0446	0.0725	0	hydrolase, alpha/beta fold family protein, putative, expressed
LOC_Os08g36440	2.67	1.25	-1.04	0.00675	0.0142	1	1.75	1.49	-0.22	0.591	0.669	0	HVA22, putative, expressed
LOC_Os04g40290	0.36	0.12	-1.03	0.00776	0.0161	1	0.29	0.26	-0.11	1	1	0	AAA-type ATPase family protein, putative, expressed
LOC_Os08g31000	1.15	0.47	-1.14	4.23e-05	0.000142	1	1.1	0.57	-0.84	0.000564	0.00138	0	expressed protein
LOC_Os01g65550	24.29	11.55	-1.07	3.84e-09	2.3e-08	1	20.6	10.43	-0.97	2.23e-08	1.04e-07	0	Os01g0876800
LOC_Os07g16140	5.63	2.46	-1.17	2.46e-07	1.17e-06	1	4.51	2.65	-0.74	0.00126	0.00289	0	FAD binding protein, putative, expressed
LOC_Os07g33100	3.58	1.73	-1.01	6.59e-07	2.96e-06	1	3.02	1.77	-0.74	1.6e-05	5.1e-05	0	uncharacterized ACR, COG1590 family protein, expressed; S-adenosyl-L-methionine-dependent me [...]
LOC_Os04g49739	0.76	0.23	-1.38	6.28e-05	0.000204	1	0.34	0.17	-0.68	0.122	0.175	0	purine permease, putative, expressed
LOC_Os10g41838	1.73	0.79	-1.04	2.26e-06	9.34e-06	1	8.43	6.85	-0.3	0.0226	0.0396	0	_
LOC_Os01g09470	0.43	0.11	-1.32	0.0138	0.0267	1	0.38	0.23	-0.56	0.13	0.185	0	IQ calmodulin-binding motif family protein, expressed
LOC_Os10g21268	9.15	3.36	-1.42	8.31e-05	0.000264	1	8.26	6.13	-0.42	0.0417	0.0684	0	ribulose bisphosphate carboxylase large chain precursor, putative, expressed
LOC_Os01g02490	1.16	0.35	-1.47	0.000375	0.00105	1	1.22	1.15	-0.08	0.523	0.605	0	_
LOC_Os08g41960	0.62	0.22	-1.15	0.0126	0.0247	1	1.09	0.8	-0.4	0.526	0.608	0	OsMADS37 - MADS-box family gene with MIKC* type-box, expressed
LOC_Os09g32310	3.68	1.57	-1.18	1.28e-07	6.34e-07	1	3.29	1.71	-0.91	2.2e-05	6.86e-05	0	_
LOC_Os08g02680	8.82	3.83	-1.18	2.62e-08	1.43e-07	1	7.41	3.76	-0.96	6.68e-11	3.99e-10	0	_
LOC_Os07g25590	6.38	2.3	-1.43	1.24e-07	6.19e-07	1	4.73	2.37	-0.97	2.08e-05	6.5e-05	0	decarboxylase, putative, expressed
LOC_Os09g06560	2.85	1.24	-1.14	1.41e-08	7.9e-08	1	2.19	1.35	-0.66	0.000618	0.0015	0	WD domain, G-beta repeat domain containing protein, expressed
LOC_Os03g38980	20.33	9.54	-1.08	4.41e-12	3.53e-11	1	16.23	9.72	-0.73	2.78e-08	1.28e-07	0	tRNA synthetases class II domain containing protein, expressed
LOC_Os12g22810	14.4	6.59	-1.12	2.18e-09	1.34e-08	1	9.85	5.41	-0.85	3.41e-09	1.73e-08	0	transposon protein, putative, CACTA, En/Spm sub-class, expressed
LOC_Os02g47744	4.78	2.14	-1.12	2.51e-13	2.23e-12	1	4.59	2.9	-0.64	3.97e-08	1.79e-07	0	MYB family transcription factor, putative, expressed
LOC_Os05g05354	0.18	0.03	-1.16	0.0127	0.0248	1	0.14	0.07	0	1	1	0	expressed protein
LOC_Os02g36830	0.28	0.08	-1.03	0.0125	0.0245	1	0.14	0.12	-0.16	0.89	0.922	0	cytokinin-O-glucosyltransferase 2, putative, expressed
LOC_Os04g56740	36.08	16.95	-1.08	6.24e-09	3.65e-08	1	27.71	16.72	-0.73	1.06e-06	4.01e-06	0	IQ calmodulin-binding motif family protein, putative, expressed
LOC_Os12g01370	6.91	3.2	-1.09	4.26e-07	1.97e-06	1	6.44	4.42	-0.53	0.00538	0.0108	0	Os12g0104400
LOC_Os08g15060	4.25	1.71	-1.27	1.16e-10	8.15e-10	1	3.71	2.2	-0.73	4.37e-05	0.00013	0	ATP binding protein, putative, expressed
LOC_Os06g09240	1.88	0.87	-1.04	0.00409	0.00908	1	1.68	1.29	-0.36	0.319	0.4	0	anthocyanidin 3-O-glucosyltransferase, putative, expressed
LOC_Os04g53440	26.37	12.77	-1.04	1.36e-10	9.53e-10	1	24.01	13.49	-0.83	1.04e-09	5.55e-09	0	RNA recognition motif containing protein, putative, expressed
LOC_Os02g50040	9.3	2.58	-1.81	1.87e-10	1.29e-09	1	6.75	3.38	-0.98	0.0182	0.0327	0	endoglucanase, putative, expressed
LOC_Os04g43710	5.71	2.51	-1.16	0.0053	0.0114	1	6.24	4.89	-0.34	0.0903	0.135	0	CAMK_CAMK_like.3 - CAMK includes calcium/calmodulin depedent protein kinases, expressed
LOC_Os05g39140	0.55	0.19	-1.14	0.000737	0.00194	1	0.76	0.35	-0.92	0.000656	0.00159	0	expressed protein
LOC_Os01g52650	0.64	0.03	-2.53	1.26e-05	4.6e-05	1	0.57	0.32	-0.68	0.241	0.316	0	Os01g0725900
LOC_Os07g13540	0.62	0.22	-1.17	1.05e-05	3.9e-05	1	0.47	0.21	-0.9	0.00017	0.000457	0	pentatricopeptide repeat domain containing protein, putative, expressed
LOC_Os12g44160	0.44	0.16	-1.08	0.017	0.0322	1	0.38	0.23	-0.55	0.187	0.254	0	oxidoreductase, putative, expressed
LOC_Os02g12300	0.23	0.04	-1.27	0.00145	0.00356	1	0.2	0.13	-0.38	0.448	0.532	0	pectate lyase precursor, putative, expressed
LOC_Os08g43980	0.96	0.17	-1.98	0.00172	0.00416	1	0.62	0.21	-1.23	0.0404	0.0666	0	Putative uncharacterized protein
LOC_Os11g24530	0.4	0.13	-1.12	0.00409	0.00908	1	0.4	0.18	-0.84	0.0113	0.0213	0	Putative uncharacterized protein (Pentatricopeptide, putative, expressed)
LOC_Os05g34030	1.19	0.32	-1.61	0.000279	0.000799	1	0.9	0.45	-0.86	0.0082	0.0159	0	peptide transporter PTR2, putative, expressed
LOC_Os05g05170	1.19	0.41	-1.33	0.0242	0.044	1	2.61	1.73	-0.57	0.073	0.112	0	_
LOC_Os03g55220	1.38	0.55	-1.18	0.00453	0.00995	1	0.93	0.85	-0.12	0.697	0.762	0	bHelix-loop-helix transcription factor, putative, expressed
LOC_Os07g29320	6.49	2.94	-1.11	2.95e-07	1.39e-06	1	4.99	2.85	-0.79	0.000186	0.000497	0	rRNA-processing protein EBP2, putative, expressed
LOC_Os01g13520	7.52	3.69	-1.01	1.21e-08	6.87e-08	1	6.42	3.39	-0.9	1.04e-07	4.49e-07	0	auxin response factor 1, putative, expressed; Auxin response factors (ARFs) are transcriptio [...]
LOC_Os01g17240	60.53	27.33	-1.14	7.33e-11	5.25e-10	1	67.5	34.82	-0.95	3.12e-08	1.43e-07	0	transporter, major facilitator family, putative, expressed; Probable anion transporter (By s [...]
LOC_Os01g57020	0.39	0.11	-1.2	0.0157	0.0301	1	0.26	0.17	-0.42	0.442	0.526	0	expressed protein
LOC_Os01g15990	0.23	0.02	-1.43	5.74e-05	0.000188	1	0.16	0.07	-0.59	0.128	0.183	0	expressed protein
LOC_Os08g28570	1.01	0.28	-1.57	4.93e-08	2.58e-07	1	0.78	0.45	-0.67	0.0777	0.118	0	resistance protein, putative, expressed
LOC_Os09g17600	19.94	9.4	-1.08	3.22e-09	1.94e-08	1	19.61	10.37	-0.91	2.93e-11	1.81e-10	0	membrane protein, putative, expressed
LOC_Os01g17320	1.33	0.36	-1.64	1.34e-09	8.43e-09	1	1.03	0.53	-0.85	0.00126	0.00288	0	PPR repeat domain containing protein, putative, expressed
LOC_Os04g43430	1.59	0.68	-1.12	2.6e-07	1.24e-06	1	1.36	0.8	-0.69	0.000586	0.00143	0	Os04g0514500
LOC_Os03g12100	11.19	4.63	-1.25	0.00871	0.0178	1	11.02	7.48	-0.55	0.334	0.417	0	_
LOC_Os12g12514	3.34	1.61	-1.01	0.000715	0.00189	1	3.75	2.14	-0.78	0.00815	0.0158	0	NADP-dependent oxidoreductase, putative
LOC_Os01g67550	2.04	0.65	-1.51	1.96e-08	1.08e-07	1	1.88	0.9	-0.98	1.01e-05	3.31e-05	0	FAD binding domain containing protein, expressed
LOC_Os02g32650	9.17	3.76	-1.26	3.04e-06	1.23e-05	1	8.5	4.91	-0.78	0.00694	0.0137	0	expressed protein
LOC_Os12g09580	11.28	4.28	-1.38	1.66e-11	1.26e-10	1	8.49	4.44	-0.92	2.64e-09	1.35e-08	0	leafbladeless1, putative, expressed; Required for post-transcriptional gene silencing and na [...]
LOC_Os05g49470	1.03	0.43	-1.09	0.00242	0.00565	1	0.84	0.43	-0.82	0.0209	0.0369	0	THO complex subunit 7, putative, expressed
LOC_Os03g10478	2.87	1.13	-1.27	1.72e-05	6.15e-05	1	2.39	1.28	-0.85	7.73e-05	0.00022	0	glycosyl hydrolase family 10 protein, putative, expressed
LOC_Os01g48920	6.62	3.23	-1.01	1.33e-07	6.6e-07	1	5.14	2.85	-0.83	6.6e-06	2.22e-05	0	beclin-1, putative, expressed
LOC_Os11g27795	1.81	0.4	-1.93	0.00012	0.000371	1	1.46	0.74	-0.89	0.0444	0.0723	0	expressed protein
LOC_Os03g64130	1.68	0.77	-1.04	0.000187	0.000554	1	1.85	1.22	-0.56	0.0368	0.0614	0	avr9/Cf-9 rapidly elicited protein, putative, expressed
LOC_Os04g57800	6.71	2.9	-1.18	1.18e-07	5.9e-07	1	6.53	4.04	-0.68	4.31e-05	0.000128	0	BTBN13 - Bric-a-Brac, Tramtrack, Broad Complex BTB domain with non-phototropic hypocotyl 3 N [...]
LOC_Os07g30150	10.96	4.1	-1.4	1.87e-12	1.55e-11	1	7.15	3.68	-0.94	4.32e-05	0.000129	0	phosphoribosyl transferase, putative, expressed
LOC_Os04g54400	0.33	0.07	-1.33	7.07e-05	0.000228	1	0.34	0.13	-0.95	0.00211	0.00463	0	BTBN12 - Bric-a-Brac, Tramtrack, Broad Complex BTB domain with non-phototropic hypocotyl 3 N [...]
LOC_Os11g05190	12.19	3.8	-1.66	3.62e-13	3.16e-12	1	5.94	3.18	-0.88	6.96e-05	0.0002	0	phytosulfokines precursor, putative, expressed; Promotes plant cell differentiation, organog [...]
LOC_Os07g07719	3.07	1.23	-1.25	0.00943	0.0191	1	3.03	1.59	-0.89	0.0992	0.146	0	Os03g0794700
LOC_Os05g02120	2.81	1.18	-1.18	1.41e-05	5.11e-05	1	2.15	1.16	-0.84	0.000409	0.00103	0	pectinacetylesterase domain containing protein, expressed
LOC_Os01g51220	34.44	16.39	-1.07	3.44e-08	1.84e-07	1	27.69	16.7	-0.73	5.81e-06	1.97e-05	0	transport protein particle component, Bet3, domain containing protein, expressed
LOC_Os09g25190	0.18	0.02	-1.19	0.00567	0.0121	1	0.21	0.11	-0.56	0.122	0.176	0	protein binding protein, putative, expressed
LOC_Os11g10320	79.91	23.33	-1.77	1.36e-20	2e-19	1	76.26	44.09	-0.79	3.01e-05	9.18e-05	0	_
LOC_Os05g38390	0.74	0.24	-1.31	0.00333	0.00754	1	0.75	0.46	-0.61	0.0933	0.139	0	laccase precursor protein, putative; Lignin degradation and detoxification of lignin-derived [...]
LOC_Os10g31670	0.94	0.36	-1.16	0.0217	0.0401	1	0.63	0.47	-0.36	0.687	0.753	0	glycine-rich cell wall structural protein 2 precursor, putative, expressed
LOC_Os01g24050	0.14	0.01	-1.14	5.32e-05	0.000175	1	0.08	0	0	1	1	0	_
LOC_Os01g62990	1.04	0.39	-1.22	0.00061	0.00164	1	0.8	0.54	-0.5	0.144	0.202	0	ATROPGEF7/ROPGEF7, putative, expressed
LOC_Os01g06280	2.27	0.68	-1.6	4.37e-11	3.21e-10	1	2.93	1.49	-0.93	5.2e-06	1.78e-05	0	TKL_IRAK_CrRLK1L-1.4 - The CrRLK1L-1 subfamily has homology to the CrRLK1L homolog, expressed
LOC_Os04g54070	0.14	0.02	-1.07	0.000479	0.00131	1	0.14	0.09	-0.31	0.408	0.492	0	receptor-like kinase, putative
LOC_Os11g20310	5.07	2.22	-1.16	0.000108	0.000336	1	4.71	2.66	-0.8	0.0019	0.00421	0	Os11g0308100
LOC_Os01g58020	6.39	2.48	-1.33	0.0212	0.0392	1	5.72	3.58	-0.66	0.0353	0.059	0	ribulose bisphosphate carboxylase large chain precursor, putative
LOC_Os03g11680	0.63	0.25	-1.05	0.00899	0.0183	1	0.49	0.42	-0.17	0.702	0.766	0	ZOS3-05 - C2H2 zinc finger protein, expressed
LOC_Os09g29160	0.25	0.07	-1.01	0.0213	0.0394	1	0.37	0.17	-0.82	0.0601	0.0943	0	expressed protein
LOC_Os10g42754	0.64	0.2	-1.3	0.000572	0.00154	1	0.4	0.25	-0.51	0.216	0.287	0	_
LOC_Os05g40720	1.27	0.37	-1.56	2.57e-06	1.05e-05	1	0.91	0.5	-0.75	0.0205	0.0363	0	glycosyl transferase, family 8, putative
LOC_Os03g38210	0.31	0.09	-1.1	0.0135	0.0263	1	0.27	0.2	-0.27	0.499	0.582	0	MYB family transcription factor, putative, expressed
LOC_Os05g22940	32.31	15.56	-1.05	5.22e-09	3.08e-08	1	25.42	14.8	-0.78	1.93e-07	8.03e-07	0	acetyl-CoA carboxylase, putative, expressed
LOC_Os05g48580	0.69	0.16	-1.59	0.00704	0.0147	1	0.86	0.47	-0.74	0.185	0.252	0	conserved hypothetical protein
LOC_Os01g08460	7.74	2.99	-1.34	1.42e-07	7e-07	1	6.41	4.56	-0.48	0.028	0.048	0	TMS membrane protein/tumour differentially expressed protein, putative, expressed
LOC_Os05g40170	1.63	0.62	-1.26	7.19e-05	0.000231	1	1.5	0.87	-0.72	0.00878	0.0169	0	expressed protein
LOC_Os03g60690	0.43	0.16	-1.04	9.96e-05	0.000311	1	0.35	0.13	-0.95	0.000491	0.00121	0	pentatricopeptide, putative, expressed
LOC_Os07g44499	0.36	0	-2.19	3.96e-05	0.000134	1	0.08	0	0	1	1	0	Os07g0638800
LOC_Os01g43500	0.61	0.21	-1.19	0.0121	0.0239	1	0.52	0.57	0.1	0.928	0.952	0	_
LOC_Os06g34730	7.31	3.4	-1.08	0.00575	0.0123	1	6.29	3.59	-0.79	0.00363	0.00757	0	expressed protein
LOC_Os12g32820	1.57	0.73	-1	5.35e-05	0.000176	1	1.05	0.67	-0.58	0.0166	0.03	0	pleiotropic drug resistance protein 3, putative, expressed
LOC_Os04g39420	2.43	0.96	-1.25	5.39e-05	0.000177	1	2.32	1.23	-0.86	0.000221	0.000584	0	OSIGBa0124N08.2 protein
LOC_Os02g16650	1.35	0.62	-1.01	2.23e-05	7.83e-05	1	1.04	0.64	-0.62	0.00631	0.0125	0	PPR repeat domain containing protein, putative, expressed
LOC_Os01g07060	1.5	0	-4	3.89e-05	0.000131	1	0.2	0.2	0	1	1	0	POEI43 - Pollen Ole e I allergen and extensin family protein precursor, putative
LOC_Os01g59860	5.16	2.53	-1	1.32e-06	5.64e-06	1	4.34	2.45	-0.8	0.000244	0.00064	0	expressed protein
LOC_Os03g26090	4.08	1.49	-1.4	1.15e-10	8.09e-10	1	5.14	2.64	-0.93	4.76e-06	1.64e-05	0	GPI-anchored wall transfer protein 1, putative, expressed
LOC_Os08g18920	1.78	0.58	-1.46	3.46e-08	1.85e-07	1	1.12	0.6	-0.79	0.00234	0.00508	0	protein kinase domain containing protein, expressed
LOC_Os06g06510	14.43	6.02	-1.25	3.17e-07	1.49e-06	1	16.09	9.32	-0.78	0.0043	0.00886	0	histone H3, putative, expressed; Core component of nucleosome. Nucleosomes wrap and compact [...]
LOC_Os12g03530	0.19	0.04	-1.07	0.00823	0.0169	1	0.19	0.13	-0.31	0.506	0.588	0	alpha-N-arabinofuranosidase, putative, expressed
LOC_Os11g29670	4.09	1.68	-1.23	0.000611	0.00164	1	3.73	2.01	-0.86	0.00733	0.0143	0	_
LOC_Os03g52370	38.13	9.85	-1.94	1.16e-15	1.25e-14	1	55.74	31.15	-0.84	0.151	0.212	0	PIII4 - Proteinase inhibitor II family protein precursor, expressed
LOC_Os08g32780	4.13	1.16	-1.75	3.97e-05	0.000134	1	4.2	2.36	-0.81	0.0448	0.0728	0	bifunctional monodehydroascorbate reductase and carbonic anhydrasenectarin-3 precursor, putative
LOC_Os03g14810	16.61	2.35	-2.77	0.000197	0.000583	1	5.89	0	0	1	1	0	MYB-like transcription factor DIVARICATA, putative
LOC_Os05g43340	0.17	0.03	-1	0.00373	0.00835	1	0.13	0.07	-0.38	0.259	0.336	0	retrotransposon protein, putative, unclassified
LOC_Os08g42600	1.38	0.53	-1.22	1.24e-07	6.16e-07	1	1.5	0.89	-0.7	0.00503	0.0102	0	retinoblastoma-related protein-like, putative, expressed; Regulator of biological processes [...]
LOC_Os01g56660	0.45	0.06	-1.78	1.52e-07	7.45e-07	1	0.25	0.12	-0.63	0.104	0.153	0	expressed protein
LOC_Os08g13905	1.31	0.59	-1.04	0.000361	0.00101	1	0.96	0.74	-0.34	0.303	0.384	0	_
LOC_Os04g01500	20.34	9.99	-1.02	2.75e-06	1.12e-05	1	17.71	8.92	-0.98	2.84e-06	1.01e-05	0	expressed protein
LOC_Os11g17080	2.38	1.08	-1.08	7.01e-06	2.67e-05	1	1.98	1.14	-0.75	0.00172	0.00385	0	OsMPK15 - Putative MAPK based on amino acid sequence homology, expressed
LOC_Os09g39720	2.99	1.26	-1.18	3.51e-06	1.4e-05	1	1.53	0.86	-0.77	0.0708	0.109	0	1-aminocyclopropane-1-carboxylate oxidase, putative, expressed
LOC_Os01g13530	3.09	1.17	-1.33	1.04e-05	3.84e-05	1	2.11	1.36	-0.6	0.0411	0.0676	0	ABIL2, putative, expressed; Involved in regulation of actin and microtubule organization. Pa [...]
LOC_Os04g35650	1.33	0.55	-1.14	5.01e-05	0.000166	1	1.02	0.59	-0.69	0.0163	0.0295	0	Os04g0436800
LOC_Os06g46440	0.39	0.02	-2.02	1.37e-05	4.98e-05	1	0.24	0.1	-0.75	0.134	0.191	0	expressed protein
LOC_Os07g02760	3.04	1.37	-1.09	2.54e-06	1.04e-05	1	2.91	1.95	-0.55	0.00302	0.00641	0	OsFBD13 - F-box and FBD domain containing protein, expressed
LOC_Os01g25189	3.16	1.41	-1.11	4.91e-06	1.91e-05	1	2.73	1.38	-0.93	0.00061	0.00148	0	delta14-sterol reductase, putative, expressed
LOC_Os04g58600	2.48	1.09	-1.11	4.35e-06	1.71e-05	1	2.07	1.47	-0.47	0.0751	0.115	0	L-asparaginase precursor protein, putative, expressed
LOC_Os01g12640	6.04	2.38	-1.31	0.000818	0.00213	1	6.82	3.45	-0.96	0.00221	0.00482	0	expressed protein
LOC_Os11g10434	0.81	0.32	-1.1	0.00559	0.012	1	0.53	0.33	-0.54	0.19	0.257	0	_
LOC_Os11g35840	0.38	0.08	-1.38	4.85e-08	2.54e-07	1	0.37	0.14	-0.96	6.35e-05	0.000184	0	conserved hypothetical protein
LOC_Os11g07230	11.85	4.91	-1.26	2.99e-10	2.02e-09	1	7.57	3.82	-0.97	7.5e-11	4.47e-10	0	receptor kinase, putative, expressed
LOC_Os02g47420	15.35	4.59	-1.72	5.71e-09	3.35e-08	1	11.99	6.12	-0.96	0.000757	0.00181	0	ATROPGEF7/ROPGEF7, putative, expressed
LOC_Os12g23150	3.38	1.56	-1.07	0.00191	0.00456	1	3	1.65	-0.82	0.0313	0.053	0	4-nitrophenylphosphatase-like, putative, expressed
LOC_Os01g55310	0.93	0.38	-1.1	0.0229	0.042	1	0.75	0.43	-0.68	0.14	0.198	0	haloacid dehalogenase-like hydrolase domain-containing protein 1A, putative, expressed
LOC_Os01g27650	0.33	0.07	-1.31	0.000282	0.000807	1	0.23	0.2	-0.16	0.745	0.803	0	pentatricopeptide, putative
LOC_Os03g55120	17.26	7.08	-1.27	1.41e-09	8.85e-09	1	14.66	12.43	-0.24	0.265	0.343	0	plastocyanin-like domain containing protein, putative, expressed
LOC_Os04g39670	0.48	0.09	-1.63	0.00706	0.0148	1	0.35	0.21	-0.5	0.46	0.544	0	expressed protein
LOC_Os01g09860	8.84	4.27	-1.03	1.45e-08	8.13e-08	1	7.36	4.65	-0.65	0.000112	0.000311	0	retrotransposon protein, putative, unclassified, expressed
LOC_Os09g27890	4.8	1.99	-1.23	4.55e-08	2.39e-07	1	3.83	2.08	-0.85	0.00119	0.00274	0	Os09g0452200
LOC_Os04g49490	2.56	0.54	-2.06	3.12e-14	3e-13	1	2.49	1.29	-0.9	9.26e-05	0.000261	0	protein phosphatase 2C, putative, expressed
LOC_Os11g17380	0.26	0.07	-1.04	0.0107	0.0214	1	0.62	0.37	-0.62	0.0421	0.069	0	protein kinase domain containing protein
LOC_Os06g43220	0.18	0.01	-1.35	3.63e-05	0.000123	1	0.05	0.02	0	1	1	0	AP2 domain containing protein, expressed
LOC_Os06g29790	0.86	0.19	-1.72	2.83e-07	1.34e-06	1	0.57	0.25	-0.94	0.000368	0.000933	0	phosphate transporter 1, putative, expressed
LOC_Os06g01440	13.16	6.24	-1.06	4.92e-07	2.25e-06	1	11.64	5.99	-0.95	2.14e-12	1.46e-11	0	integral membrane protein, putative, expressed
LOC_Os06g35050	1.91	0.84	-1.09	0.00156	0.00381	1	1.78	0.89	-0.93	0.00177	0.00393	0	arogenate dehydrogenase 1, chloroplast precursor, putative, expressed
LOC_Os07g29780	3.82	1.85	-1.01	1.87e-06	7.83e-06	1	3.28	2.26	-0.52	0.0234	0.041	0	ATROPGEF7/ROPGEF7, putative, expressed
LOC_Os01g08150	1.69	0.71	-1.13	4.58e-06	1.8e-05	1	1.69	0.91	-0.83	0.000667	0.00161	0	expressed protein
LOC_Os12g43830	2.28	0.79	-1.42	0.000183	0.000544	1	2.11	1.19	-0.77	0.0254	0.044	0	NUC189 domain containing protein, expressed
LOC_Os07g44460	1.93	0.03	-4.02	2.79e-09	1.7e-08	1	0.5	0.07	-1.84	0.0452	0.0733	0	peroxidase precursor, putative, expressed
LOC_Os07g15340	1.5	0.34	-1.87	7.5e-13	6.41e-12	1	3.92	2.35	-0.71	2.64e-05	8.12e-05	0	hAT dimerisation domain-containing protein, putative
LOC_Os01g43320	3.65	1.74	-1.03	4.42e-05	0.000148	1	4.16	3.16	-0.39	0.113	0.165	0	transmembrane amino acid transporter protein, putative, expressed
LOC_Os01g38500	0.46	0.14	-1.2	0.0271	0.0487	1	0.48	0.13	-1.35	0.0339	0.0569	0	Os01g0565800
LOC_Os12g42400	3.74	1.77	-1.03	2.18e-06	9.06e-06	1	2.73	1.61	-0.73	0.000706	0.0017	0	Os12g0618600
LOC_Os02g05900	6.12	3	-1.01	3.49e-06	1.39e-05	1	5.32	3.23	-0.7	0.000306	0.000786	0	ternary complex factor MIP1, putative, expressed
LOC_Os05g49860	53.01	24.81	-1.09	9.26e-11	6.58e-10	1	54.48	34.11	-0.67	5.5e-05	0.000161	0	Core histone H2A/H2B/H3/H4 domain containing protein, putative, expressed; Core component of [...]
LOC_Os11g47510	0.37	0.12	-1.12	0.0137	0.0267	1	0.28	0.09	-0.99	0.016	0.0291	0	glycosyl hydrolase, putative, expressed
LOC_Os03g62160	0.66	0.17	-1.47	0.00253	0.00587	1	0.56	0.37	-0.48	0.534	0.616	0	expressed protein
LOC_Os02g54640	9.34	3.95	-1.22	3.52e-13	3.08e-12	1	9.37	5.16	-0.85	4.5e-08	2.02e-07	0	glutamate receptor, putative, expressed
LOC_Os06g03050	0.3	0.05	-1.45	2.17e-05	7.62e-05	1	0.23	0.07	-0.93	0.0243	0.0423	0	_
LOC_Os07g29290	6.47	3.11	-1.03	3.35e-06	1.34e-05	1	6.51	3.82	-0.75	8.45e-05	0.00024	0	Expansin-like A3 precursor (OsEXLA3) (OsEXPL3) (OsaEXPb2.3)
LOC_Os02g12560	2.16	0.4	-2.18	0.00611	0.013	1	3.48	1.45	-1.2	0.0354	0.0592	0	_
LOC_Os07g41720	9.24	4.35	-1.07	7.69e-09	4.45e-08	1	6.76	3.53	-0.92	1.32e-06	4.9e-06	0	nuclear transcription factor Y subunit, putative, expressed
LOC_Os11g24780	1.56	0.65	-1.14	6.35e-05	0.000206	1	1.32	0.82	-0.62	0.0188	0.0336	0	expressed protein
LOC_Os03g39740	1.65	0.7	-1.13	0.000113	0.000351	1	0.91	0.59	-0.55	0.00946	0.0181	0	expressed protein
LOC_Os03g22880	16.61	7.49	-1.14	3.72e-11	2.74e-10	1	13.6	8.18	-0.73	1.91e-06	6.93e-06	0	nucleolar protein 5A, putative, expressed
LOC_Os01g18800	73.57	34.6	-1.09	5.98e-11	4.33e-10	1	68.16	36.9	-0.88	7.51e-10	4.06e-09	0	CAMK_KIN1/SNF1/Nim1_like.9 - CAMK includes calcium/calmodulin depedent protein kinases, expr [...]
LOC_Os01g19694	0.33	0.1	-1.09	0.00718	0.015	1	0.22	0.06	-1	0.00877	0.0169	0	Homeobox domain containing protein, expressed; Probable transcription factor that may be inv [...]
LOC_Os06g07914	0.94	0.15	-2.08	4.38e-07	2.02e-06	1	0.17	0.22	0.23	0.612	0.687	0	hydroxylase, putative, expressed
LOC_Os03g01870	0.48	0.04	-2.05	0.00032	0.000906	1	0.24	0.02	0	1	1	0	no apical meristem protein, putative, expressed
LOC_Os04g33530	2.35	1.05	-1.09	0.00311	0.00709	1	2.46	1.42	-0.75	0.00101	0.00236	0	Ser/Thr protein phosphatase family protein, putative, expressed
LOC_Os10g04730	0.55	0.19	-1.19	0.000119	0.000368	1	0.73	0.32	-0.96	0.000833	0.00197	0	TKL_IRAK_DUF26-la.6 - DUF26 kinases have homology to DUF26 containing loci, expressed
LOC_Os06g04560	5.92	2.71	-1.1	2.17e-09	1.34e-08	1	4.73	2.41	-0.94	8.79e-09	4.27e-08	0	kinesin motor domain containing protein, expressed
LOC_Os06g04370	0.45	0.15	-1.14	0.000298	0.000851	1	0.4	0.29	-0.34	0.498	0.581	0	Os06g0134700
LOC_Os02g05910	0.93	0.41	-1.02	1.28e-05	4.69e-05	1	0.86	0.39	-0.98	2.94e-05	8.98e-05	0	phytosulfokine receptor precursor, putative, expressed
LOC_Os02g21580	0.46	0.15	-1.15	0.00713	0.0149	1	0.41	0.32	-0.28	0.447	0.531	0	PPR repeat containing protein
LOC_Os01g07610	1.13	0.47	-1.1	0.000139	0.000424	1	0.85	0.56	-0.52	0.0824	0.125	0	Os01g0170800
LOC_Os09g15480	33.04	13.58	-1.28	4.26e-06	1.68e-05	1	30.44	20.54	-0.57	0.013	0.024	0	Ser/Thr-rich protein T10 in DGCR region, putative, expressed
LOC_Os06g16290	14.69	6.13	-1.25	3.76e-07	1.74e-06	1	12.06	6.74	-0.83	6.43e-05	0.000186	0	ribosomal protein L7Ae, putative, expressed
LOC_Os12g23760	1.31	0.59	-1.03	0.000333	0.00094	1	0.99	0.58	-0.68	0.0101	0.0191	0	growth regulator related protein, putative, expressed
LOC_Os03g62400	0.37	0.12	-1.09	0.000708	0.00188	1	0.31	0.11	-0.95	0.00993	0.0189	0	pentatricopeptide, putative
LOC_Os06g44930	1.15	0.28	-1.71	0.000303	0.000862	1	1.1	0.7	-0.58	0.13	0.185	0	expressed protein
LOC_Os07g41620	0.51	0.11	-1.57	0.0241	0.044	1	0.26	0.36	0.36	0.527	0.608	0	hypothetical protein
LOC_Os03g22050	41.48	16.88	-1.29	5.01e-10	3.32e-09	1	39.27	20.42	-0.94	6.74e-11	4.03e-10	0	CAMK_KIN1/SNF1/Nim1_like.16 - CAMK includes calcium/calmodulin depedent protein kinases, exp [...]
LOC_Os01g02750	1.75	0.76	-1.1	0.0018	0.00433	1	1.93	1.17	-0.68	0.0751	0.115	0	protein kinase domain containing protein, expressed
LOC_Os12g40010	5.78	2.81	-1.01	5.1e-10	3.37e-09	1	5.7	3.06	-0.88	1.35e-08	6.43e-08	0	expressed protein
LOC_Os03g48600	7.71	2.67	-1.5	6.47e-07	2.91e-06	1	5.73	3.4	-0.73	0.000166	0.000447	0	domain of unknown function DUF966 domain containing protein, expressed
LOC_Os07g42430	3.69	1.26	-1.48	0.00166	0.00403	1	3.79	1.61	-1.19	0.0338	0.0568	0	_
LOC_Os12g40115	3.4	1.18	-1.45	9.71e-05	0.000304	1	3.41	1.72	-0.95	0.0107	0.0202	0	expressed protein
LOC_Os01g72880	2.82	1.06	-1.33	1.38e-08	7.75e-08	1	1.95	1.02	-0.87	4.84e-05	0.000143	0	DNA mismatch repair protein Mlh1, putative, expressed
LOC_Os11g07060	1.26	0.54	-1.09	4.37e-06	1.72e-05	1	1.11	0.55	-0.89	4.96e-05	0.000146	0	receptor protein kinase CLAVATA1 precursor, putative, expressed
LOC_Os07g26900	0.44	0.09	-1.51	0.00169	0.00408	1	0.44	0.22	-0.73	0.139	0.197	0	alpha-galactosidase precursor, putative, expressed
LOC_Os03g03650	1.45	0.61	-1.13	4.45e-05	0.000149	1	0.84	0.42	-0.84	0.00279	0.00597	0	POLD2 - Putative DNA polymerase delta complex subunit, expressed; The function of the small [...]
LOC_Os02g27960	10.34	5.02	-1.03	6.48e-07	2.92e-06	1	9.31	6.1	-0.6	0.00235	0.0051	0	expressed protein
LOC_Os07g35520	2.74	1.26	-1.07	0.00186	0.00447	1	2.47	1.63	-0.57	0.0423	0.0692	0	_
LOC_Os07g48920	12.38	6.06	-1.02	4.08e-07	1.88e-06	1	11.65	6.8	-0.77	3.67e-08	1.66e-07	0	aldehyde dehydrogenase, putative, expressed
LOC_Os12g07390	1.02	0.15	-2.16	4.16e-06	1.64e-05	1	0.78	0.46	-0.65	0.14	0.198	0	expressed protein
LOC_Os01g39060	5.82	2.85	-1.01	5.51e-08	2.87e-07	1	4.73	2.43	-0.93	5.89e-08	2.61e-07	0	_
LOC_Os10g20550	1.5	0.29	-2.05	0.00981	0.0198	1	0.68	0	0	1	1	0	_
LOC_Os03g02740	0.21	0.05	-1.03	0.000866	0.00224	1	0.12	0.03	-0.73	0.0156	0.0283	0	phospholipase D, putative, expressed
LOC_Os04g59380	5.3	2.58	-1.01	0.0185	0.0348	1	4.22	2.3	-0.85	0.000666	0.00161	0	ZOS4-14 - C2H2 zinc finger protein, expressed
LOC_Os03g27090	1.29	0.45	-1.33	0.00014	0.000426	1	0.91	0.43	-0.94	0.0322	0.0543	0	MYB family transcription factor, putative, expressed
LOC_Os04g24460	0.99	0.31	-1.42	0.0219	0.0404	1	0.17	0	0	1	1	0	phytase, putative
LOC_Os09g07120	4.08	1.93	-1.05	4.22e-07	1.95e-06	1	3.37	2.06	-0.69	9.04e-06	2.98e-05	0	DNA-directed RNA polymerase 1B, mitochondrial precursor, putative, expressed; DNA-dependent [...]
LOC_Os07g44830	5.61	1.15	-2.19	3.6e-21	5.52e-20	1	4.1	2.01	-1	5.04e-05	0.000148	0	proline-rich family protein, putative, expressed
LOC_Os02g04924	1.38	0.56	-1.17	0.000532	0.00144	1	1.52	0.76	-0.92	0.000319	0.000818	0	retrotransposon protein, putative, unclassified
LOC_Os02g04540	1.92	0.44	-1.89	1.56e-09	9.73e-09	1	1.45	0.69	-0.97	0.00315	0.00666	0	retrotransposon protein, putative, unclassified, expressed
LOC_Os04g24700	0.14	0.02	-1.03	0.000753	0.00198	1	0.13	0.01	0	1	1	0	conserved hypothetical protein
LOC_Os07g07230	23.5	10.53	-1.15	1.74e-05	6.21e-05	1	18.13	11.95	-0.6	0.00167	0.00373	0	protein kinase, putative, expressed
LOC_Os08g01550	1.21	0.19	-2.19	2.05e-06	8.56e-06	1	0.86	0.54	-0.57	0.193	0.261	0	expressed protein
LOC_Os06g15620	23.39	6.89	-1.75	3.69e-11	2.72e-10	1	17.89	12.47	-0.52	0.0279	0.0479	0	GASR7 - Gibberellin-regulated GASA/GAST/Snakin family protein precursor, expressed
LOC_Os07g14890	4.41	1.93	-1.15	0.000208	0.000611	1	6.7	4.18	-0.67	0.0306	0.0519	0	_
LOC_Os01g71060	0.19	0.04	-1.01	0.0245	0.0445	1	0.14	0.03	0	1	1	0	xylanase inhibitor, putative, expressed
LOC_Os11g32490	1.1	0.44	-1.17	0.000985	0.00252	1	0.97	0.58	-0.64	0.0289	0.0495	0	expressed protein
LOC_Os05g34460	3.93	1.7	-1.16	2.95e-06	1.2e-05	1	3.32	1.77	-0.87	9.13e-06	3.01e-05	0	OsDegp7 - Putative Deg protease homologue, expressed
LOC_Os08g14320	0.93	0.4	-1.03	0.025	0.0454	1	0.91	0.47	-0.83	0.0375	0.0623	0	zinc finger, C3HC4 type domain containing protein, expressed
LOC_Os04g26960	0.99	0	-3.45	1.53e-10	1.07e-09	1	0.11	0	0	1	1	0	_
LOC_Os03g14840	1.06	0.08	-2.65	2.03e-10	1.39e-09	1	0.56	0.26	-0.85	0.0129	0.0239	0	AGC_PVPK_like_kin82y.8 - ACG kinases include homologs to PKA, PKG and PKC, expressed
LOC_Os11g01730	0.3	0.06	-1.28	0.00107	0.00272	1	0.2	0.07	-0.8	0.0496	0.0797	0	laccase-23 precursor, putative, expressed; Lignin degradation and detoxification of lignin-d [...]
LOC_Os02g42660	3.77	1.58	-1.21	1.26e-06	5.42e-06	1	2.75	1.38	-0.95	0.00142	0.00321	0	sphingolipid delta desaturase, putative, expressed
LOC_Os05g28280	37.65	17.44	-1.11	2.04e-10	1.4e-09	1	30.04	16.73	-0.84	5.23e-10	2.87e-09	0	peptidase, M24 family protein, putative, expressed
LOC_Os04g41350	1.44	0.58	-1.18	0.00115	0.00289	1	1.07	0.79	-0.39	0.241	0.316	0	amino acid transporter, putative, expressed
LOC_Os03g32330	3.03	1.22	-1.24	1.25e-06	5.4e-06	1	2.19	1.31	-0.7	0.00227	0.00494	0	_
LOC_Os01g42340	0.2	0	-1.58	4.29e-07	1.98e-06	1	0.11	0	0	1	1	0	conserved hypothetical protein
LOC_Os04g46020	9.2	4.15	-1.13	7.37e-11	5.28e-10	1	8.18	4.29	-0.92	2.13e-07	8.81e-07	0	GATA zinc finger domain containing protein, expressed
LOC_Os08g34510	15.27	0.89	-3.96	0.000597	0.00161	1	10.15	1.81	0	1	1	0	Os08g0444500
LOC_Os04g10924	1.3	0.19	-2.28	0.00647	0.0137	1	0.48	0.23	0	1	1	0	_
LOC_Os03g03350	6.47	2.92	-1.12	6.81e-06	2.6e-05	1	6.09	3.51	-0.78	0.00225	0.0049	0	polygalacturonase, putative, expressed
LOC_Os11g19800	1.3	0.33	-1.72	0.000103	0.00032	1	0.89	0.61	-0.47	0.254	0.33	0	Ras family domain containing protein, expressed
LOC_Os09g20910	0.31	0.04	-1.55	1.65e-08	9.2e-08	1	0.23	0.1	-0.73	0.0111	0.021	0	conserved hypothetical protein
LOC_Os12g01570	4.17	1.33	-1.57	2.51e-10	1.71e-09	1	3.73	1.96	-0.9	3.68e-05	0.000111	0	nodulin, putative, expressed
LOC_Os02g31860	0.24	0.04	-1.29	0.00134	0.00332	1	0.17	0.15	-0.13	0.899	0.929	0	expressed protein
LOC_Os07g47284	0.6	0.23	-1.08	0.0174	0.033	1	0.58	0.46	-0.26	0.635	0.708	0	DNA polymerase zeta catalytic subunit, putative
LOC_Os09g30250	0.4	0.12	-1.2	0.000162	0.000487	1	0.44	0.22	-0.77	0.0325	0.0548	0	OsSub58 - Putative Subtilisin homologue, expressed
LOC_Os11g04200	3.95	1.69	-1.18	8.02e-08	4.09e-07	1	3.25	1.62	-0.96	1.94e-06	7.05e-06	0	M phase phosphoprotein 10, putative, expressed
LOC_Os02g12700	0.19	0	-1.53	2.7e-05	9.35e-05	1	0.11	0	0	1	1	0	interferon-related developmental regulator family protein, putative, expressed
LOC_Os02g19130	0.22	0.04	-1.14	0.00114	0.00287	1	0.06	0.07	0.06	0.866	0.904	0	transcription factor X1, putative, expressed
LOC_Os06g05190	3.01	1.31	-1.15	2.7e-06	1.1e-05	1	2.2	1.25	-0.76	0.00517	0.0104	0	BRCA1 C Terminus domain containing protein, expressed
LOC_Os03g49350	6.24	1.86	-1.69	1.33e-16	1.53e-15	1	4.67	2.37	-0.95	1.59e-06	5.85e-06	0	lipozygenase protein, putative, expressed; Plant lipoxygenase may be involved in a number of [...]
LOC_Os06g29844	4.47	1.91	-1.18	6.45e-07	2.9e-06	1	5.18	3.02	-0.76	8.33e-05	0.000236	0	MATE efflux family protein, putative, expressed
LOC_Os03g25990	4.19	1.45	-1.47	0.000181	0.000537	1	3.14	1.92	-0.68	0.0324	0.0546	0	expansin precursor, putative, expressed; May cause loosening and extension of plant cell wal [...]
LOC_Os01g71250	1.49	0.56	-1.28	8.67e-05	0.000274	1	1.37	0.77	-0.75	0.0016	0.00358	0	expressed protein
LOC_Os03g20720	12.26	5.09	-1.25	9.2e-15	9.27e-14	1	10.47	6.3	-0.72	8.53e-06	2.82e-05	0	GTPase-activating protein, putative, expressed
LOC_Os06g24070	188.46	88.64	-1.09	5.09e-09	3.01e-08	1	177.94	89.14	-1	7.85e-12	5.1e-11	0	myb-like DNA-binding domain containing protein, expressed
LOC_Os03g46640	7.09	3.49	-1	1.11e-05	4.1e-05	1	6.8	4.01	-0.75	0.00261	0.00561	0	deoxyuridine 5-triphosphate nucleotidohydrolase, putative, expressed
LOC_Os07g43316	0.82	0.36	-1.02	6.24e-05	0.000203	1	0.59	0.25	-0.98	0.000166	0.000447	0	SAP domain-containing protein, putative, expressed
LOC_Os05g14930	0.17	0.02	-1.23	0.00032	0.000905	1	0.1	0.14	0.26	0.575	0.654	0	_
LOC_Os01g12790	0.77	0.32	-1.04	4.83e-06	1.88e-05	1	0.34	0.14	-0.84	0.00106	0.00247	0	receptor protein kinase, putative
LOC_Os06g01966	16.53	7.05	-1.22	3.55e-12	2.87e-11	1	16.61	9.44	-0.81	1.37e-07	5.81e-07	0	auxin-induced protein 5NG4, putative, expressed
LOC_Os11g11340	0.49	0.14	-1.3	2.03e-05	7.18e-05	1	0.51	0.22	-0.94	0.000847	0.00201	0	CIP111, putative, expressed
LOC_Os03g10740	1.33	0.27	-1.94	0.000102	0.000319	1	0.44	0.42	-0.07	1	1	0	_
LOC_Os07g43310	9.44	4.21	-1.15	6.56e-05	0.000212	1	8.53	4.62	-0.87	0.000846	0.002	0	ribosomal protein L7/L12 C-terminal domain containing protein, expressed
LOC_Os02g02490	1.99	0.9	-1.07	1.64e-06	6.94e-06	1	1.58	1.1	-0.48	0.0476	0.0769	0	phytosulfokine receptor precursor, putative, expressed
LOC_Os11g10750	6	1.6	-1.84	1.01e-14	1.01e-13	1	5.15	3.38	-0.59	0.00129	0.00295	0	OsSCP48 - Putative Serine Carboxypeptidase homologue, expressed
LOC_Os09g26650	5.11	2.45	-1.03	0.000418	0.00116	1	4.33	2.84	-0.59	0.0478	0.0771	0	2Fe-2S iron-sulfur cluster binding domain containing protein, expressed
LOC_Os04g41740	0.26	0.03	-1.47	0.00119	0.00297	1	0.15	0.01	0	1	1	0	expressed protein
LOC_Os06g44810	0.34	0.06	-1.45	8.08e-05	0.000257	1	0.3	0.18	-0.52	0.244	0.319	0	expressed protein
LOC_Os02g11960	0.64	0.27	-1.02	0.00518	0.0112	1	0.93	0.61	-0.53	0.0394	0.065	0	ABC transporter, ATP-binding protein, putative
LOC_Os02g17880	0.95	0	-3.4	1.19e-05	4.36e-05	1	0.24	0	0	1	1	0	glycosyl hydrolases family 16, putative
LOC_Os10g05940	1.13	0.26	-1.77	0.00187	0.00448	1	0.87	0.75	-0.2	0.908	0.936	0	expressed protein
LOC_Os01g60330	6.71	2.3	-1.51	2.34e-06	9.65e-06	1	5.91	3.23	-0.85	0.000217	0.000574	0	Os01g0819100
LOC_Os08g10304	1.73	0.14	-2.9	8.33e-06	3.14e-05	1	0.74	0.14	0	1	1	0	_
LOC_Os03g17220	0.49	0.14	-1.33	0.0106	0.0212	1	0.29	0.25	-0.16	0.687	0.753	0	dirigent, putative, expressed
LOC_Os06g19010	0.4	0.15	-1.03	0.00334	0.00755	1	0.78	0.38	-0.86	0.000437	0.00109	0	cadmium tolerance factor, putative, expressed
LOC_Os01g42620	1.25	0.45	-1.3	1.95e-07	9.44e-07	1	0.92	0.63	-0.5	0.0592	0.093	0	pentatricopeptide containing protein, putative, expressed
LOC_Os01g12250	0.26	0.05	-1.23	0.00309	0.00705	1	0.39	0.15	-0.99	0.0289	0.0495	0	expressed protein
LOC_Os01g31020	0.13	0	-1.22	4.77e-06	1.86e-05	1	0.12	0.02	-0.81	0.00155	0.00349	0	retrotransposon protein, putative, unclassified
LOC_Os02g52190	3.47	1.66	-1.02	6e-05	0.000196	1	2.24	1.78	-0.32	0.349	0.432	0	helix-loop-helix DNA-binding protein, putative, expressed
LOC_Os02g30790	0.64	0.14	-1.59	9.86e-05	0.000308	1	0.66	0.44	-0.48	0.319	0.401	0	SAR DNA-binding protein-like, putative, expressed
LOC_Os04g24300	0.79	0.2	-1.56	9.87e-08	4.98e-07	1	0.78	0.35	-0.95	0.000802	0.00191	0	OsWAK35a - OsWAK short gene, expressed
LOC_Os11g16420	5.9	2.77	-1.06	2.84e-06	1.15e-05	1	5.26	3.02	-0.78	9.89e-05	0.000277	0	protein of unknown function containing protein, expressed
LOC_Os01g55530	1.6	0.7	-1.09	2.84e-06	1.16e-05	1	1.65	0.8	-0.96	7.31e-06	2.45e-05	0	AP003256-AK101847 - NBS/LRR genes that are S-rich,divergent TIR, divergent NBS, expressed
LOC_Os05g29900	14.16	6.65	-1.08	6.15e-08	3.19e-07	1	15.03	7.59	-0.98	5.12e-08	2.28e-07	0	Os05g0362300
LOC_Os06g49185	0.62	0.17	-1.44	0.000206	0.000607	1	0.47	0.26	-0.68	0.0383	0.0634	0	conserved hypothetical protein
LOC_Os10g03910	0.31	0.04	-1.61	4.98e-05	0.000165	1	0.31	0.14	-0.78	0.138	0.195	0	OsFBX354 - F-box domain containing protein, expressed
LOC_Os05g45954	0.29	0.07	-1.15	0.0236	0.0431	1	0.22	0.14	-0.42	0.571	0.65	0	AP2 domain containing protein, expressed
LOC_Os05g32810	6.12	2.91	-1.04	3.92e-06	1.55e-05	1	4.95	3.4	-0.53	0.012	0.0224	0	expressed protein
LOC_Os01g69290	5.23	1.46	-1.78	1.31e-11	1e-10	1	5.14	2.84	-0.84	0.00808	0.0157	0	antifreeze glycoprotein, putative, expressed
LOC_Os03g47190	1.87	0.47	-1.79	2.73e-06	1.11e-05	1	1.38	1.11	-0.29	0.384	0.468	0	expressed protein
LOC_Os03g23050	0.2	0.04	-1.08	0.000313	0.000888	1	0.19	0.05	-0.94	0.000225	0.000592	0	expressed protein
LOC_Os09g10600	11.32	5.27	-1.09	3.65e-05	0.000124	1	8.26	5.04	-0.7	0.000484	0.0012	0	enoyl-acyl-carrier-protein reductase NADH, chloroplast precursor, expressed
LOC_Os10g17630	1.14	0.47	-1.11	0.0227	0.0417	1	0.77	0.38	-0.85	0.154	0.215	0	_
LOC_Os10g26060	1.05	0.41	-1.17	6.61e-05	0.000214	1	0.84	0.5	-0.65	0.0277	0.0476	0	glutelin, putative, expressed; Seed storage protein
LOC_Os11g19210	1.43	0.55	-1.23	6.76e-06	2.58e-05	1	1.45	0.84	-0.73	0.00934	0.0179	0	beta-D-xylosidase, putative, expressed
LOC_Os08g43920	0.85	0.16	-1.87	0.000333	0.000941	1	0.67	0.28	-1.03	0.0418	0.0685	0	carrier, putative, expressed
LOC_Os11g07912	3.91	1.76	-1.11	1.9e-06	7.94e-06	1	3.22	1.94	-0.7	0.0149	0.0273	0	MLO domain containing protein, putative, expressed
LOC_Os07g48010	10.83	4.28	-1.32	0.000327	0.000925	1	12.6	6.38	-0.97	0.00161	0.0036	0	peroxidase precursor, putative, expressed
LOC_Os01g57560	1.89	0.87	-1.03	8.5e-06	3.2e-05	1	3.68	1.92	-0.91	9.58e-08	4.14e-07	0	serine/threonine-protein kinase receptor precursor, putative, expressed
LOC_Os06g03180	0.31	0.1	-1.04	0.000767	0.00201	1	0.31	0.11	-0.95	0.000518	0.00128	0	conserved hypothetical protein
LOC_Os02g09620	0.8	0.34	-1.04	0.0148	0.0285	1	0.66	0.3	-0.92	0.0355	0.0594	0	GDSL-like lipase/acylhydrolase, putative, expressed
LOC_Os05g15300	0.43	0.03	-2.01	0.000206	0.000607	1	0.24	0	0	1	1	0	_
LOC_Os06g02560	2.06	0.96	-1.03	0.000727	0.00192	1	2.18	1.06	-0.97	0.000536	0.00132	0	growth-regulating factor, putative, expressed
LOC_Os09g37570	0.17	0.02	-1.12	0.00324	0.00735	1	0.07	0.03	0	1	1	0	OsFBX340 - F-box domain containing protein, expressed
LOC_Os05g10480	5.75	2.55	-1.14	0.000314	0.00089	1	4.44	6.22	0.48	0.0746	0.114	0	Os05g0193100
LOC_Os04g38680	13.94	6.84	-1.02	6.59e-06	2.52e-05	1	14.25	7.11	-0.99	9.12e-08	3.96e-07	0	transmembrane amino acid transporter protein, putative, expressed
LOC_Os10g41730	2.41	0.91	-1.31	0.00142	0.00349	1	2.42	2.43	0	0.00106	0.00246	0	expressed protein
LOC_Os09g19560	10.85	5.32	-1.01	2.15e-08	1.18e-07	1	9.36	5.16	-0.85	2.05e-07	8.51e-07	0	methyltransferase, putative, expressed; Methylates (mono and asymmetric dimethylation) the g [...]
LOC_Os03g62020	0.86	0.24	-1.51	0.000798	0.00208	1	0.69	0.36	-0.8	0.227	0.301	0	_
LOC_Os06g08014	0.4	0.02	-2.04	0.000139	0.000422	1	0.03	0.03	0	1	1	0	hydroxylase, putative
LOC_Os08g04120	1.2	0.42	-1.31	1.09e-05	4.01e-05	1	0.83	0.6	-0.42	0.188	0.255	0	Os08g0135300
LOC_Os08g43770	0.8	0	-3.17	1.09e-05	4.02e-05	1	0.59	0.14	-1.53	0.0418	0.0685	0	carrier, putative
LOC_Os06g17250	0.29	0.06	-1.26	0.00582	0.0124	1	0.18	0.08	-0.68	0.193	0.261	0	anthocyanidin 3-O-glucosyltransferase, putative
LOC_Os03g44430	0.81	0.29	-1.24	0.000479	0.00131	1	0.71	0.33	-0.9	0.00369	0.0077	0	ubiquitin carboxyl-terminal hydrolase, family 1, putative, expressed
LOC_Os10g04090	6.94	3.11	-1.14	4.57e-11	3.35e-10	1	4.45	2.35	-0.9	5.56e-09	2.76e-08	0	disease resistance RPP13-like protein 1, putative, expressed
LOC_Os01g47400	42.16	14.93	-1.49	6.35e-06	2.43e-05	1	38.05	23.54	-0.69	0.0934	0.139	0	OsMan01 - Endo-Beta-Mannanase, expressed
LOC_Os01g71270	0.73	0.31	-1.03	0.00759	0.0157	1	0.49	0.36	-0.34	0.482	0.565	0	eukaryotic peptide chain release factor subunit 1-1, putative, expressed
LOC_Os04g38810	1.34	0.61	-1.01	3.08e-05	0.000106	1	1.27	0.62	-0.92	0.000112	0.000311	0	formin, putative, expressed
LOC_Os07g34720	2.73	1.19	-1.13	0.000352	0.000988	1	2.54	1.66	-0.58	0.0693	0.107	0	Os07g0531500
LOC_Os06g48020	0.36	0.07	-1.38	0.00253	0.00588	1	0.16	0.07	0	1	1	0	peroxidase precursor, putative, expressed
LOC_Os09g21260	1.56	0.33	-1.95	3.37e-07	1.58e-06	1	1.35	0.9	-0.54	0.122	0.176	0	cytochrome P450 domain containing protein, expressed
LOC_Os01g62514	1.17	0.33	-1.55	0.0155	0.0297	1	1.24	0.67	-0.8	0.206	0.277	0	WRKY DNA-binding domain containing protein, expressed
LOC_Os11g03160	1.89	0.81	-1.13	1.56e-05	5.6e-05	1	1.13	1	-0.15	0.693	0.759	0	glycosyl transferase, family 8, putative, expressed
LOC_Os10g07400	0.17	0.02	-1.19	9e-06	3.37e-05	1	0.08	0.02	-0.57	0.00649	0.0128	0	disease resistance RPP13-like protein 1, putative, expressed
LOC_Os07g48180	2.56	0.77	-1.62	4.45e-06	1.75e-05	1	2.47	1.24	-0.94	0.00453	0.00929	0	bZIP transcription factor domain containing protein, expressed
LOC_Os02g40460	1.8	0.68	-1.29	0.00011	0.000342	1	1.4	0.7	-0.91	0.00247	0.00534	0	S1 RNA binding domain containing protein, expressed
LOC_Os04g44930	0.74	0.29	-1.11	0.000236	0.000689	1	0.56	0.23	-0.98	0.0012	0.00277	0	_
LOC_Os06g15630	0.22	0.05	-1.14	0.00838	0.0172	1	0.22	0.08	-0.79	0.133	0.189	0	retrotransposon protein, putative, unclassified
LOC_Os09g27370	4.89	2.28	-1.07	8.84e-09	5.06e-08	1	5.33	2.87	-0.87	3.86e-09	1.95e-08	0	Spc97 / Spc98 family protein, putative, expressed
LOC_Os02g31924	2.74	1.1	-1.25	0.0115	0.0228	1	2.01	0.89	-1.09	0.0355	0.0594	0	_
LOC_Os01g07910	14.3	6.41	-1.14	1.91e-08	1.06e-07	1	10.9	5.73	-0.91	1.07e-06	4.04e-06	0	NADH-cytochrome b5 reductase, putative, expressed
LOC_Os07g44100	5.21	1.69	-1.57	0.00636	0.0135	1	4.08	1.48	-1.4	0.037	0.0616	0	_
LOC_Os02g52590	0.69	0.21	-1.34	0.00549	0.0118	1	0.53	0.36	-0.45	0.267	0.345	0	xyloglucan fucosyltransferase, putative, expressed
LOC_Os05g12640	31.69	9.68	-1.7	0.00164	0.00398	1	10.4	7.6	-0.45	0.471	0.554	0	BURP domain containing protein, expressed
LOC_Os03g60180	0.88	0.36	-1.09	0.000383	0.00107	1	0.85	0.63	-0.38	0.206	0.276	0	GTPase of unknown function domain containing protein, putative, expressed
LOC_Os02g38020	47.05	21.77	-1.11	1.86e-08	1.03e-07	1	57.75	30.64	-0.91	1.86e-09	9.69e-09	0	inorganic phosphate transporter 2-1, chloroplast precursor, putative, expressed
LOC_Os01g41250	0.45	0.12	-1.29	0.0022	0.00519	1	0.34	0.25	-0.3	0.5	0.583	0	OsFBX17 - F-box domain containing protein, expressed
LOC_Os11g47410	0.28	0.08	-1.08	0.0101	0.0203	1	0.19	0.12	-0.41	0.359	0.442	0	retrotransposon protein, putative, unclassified
LOC_Os07g46720	0.78	0.2	-1.55	1.24e-05	4.53e-05	1	0.43	0.26	-0.53	0.064	0.0999	0	nucleolar protein 5A, putative, expressed
LOC_Os10g02770	4.43	1.84	-1.22	2.81e-06	1.14e-05	1	3.36	2.42	-0.45	0.135	0.192	0	glycosyl hydrolases family 16, putative, expressed
LOC_Os05g50680	6.92	3.36	-1.02	7.91e-05	0.000252	1	6.34	4.12	-0.61	0.00396	0.00821	0	_
LOC_Os03g05220	11.64	5.71	-1.02	0.0146	0.0281	1	10.98	5.68	-0.94	0.0115	0.0215	0	_
LOC_Os02g30080	0.66	0.23	-1.2	0.00189	0.00453	1	0.33	0.32	-0.02	1	1	0	cytochrome P450, putative
LOC_Os07g33988	1.04	0.36	-1.32	0.0165	0.0314	1	1.34	0.74	-0.78	0.112	0.163	0	_
LOC_Os05g08770	12.86	6.08	-1.07	3.89e-08	2.06e-07	1	13.33	6.76	-0.97	1.12e-07	4.79e-07	0	uncharacterized protein At4g06744 precursor, putative, expressed
LOC_Os05g32310	32.97	16.28	-1.01	1.66e-07	8.1e-07	1	30.86	18.4	-0.74	2.31e-05	7.18e-05	0	annotation not avaliable
LOC_Os04g46530	0.48	0.16	-1.13	0.000155	0.000468	1	0.18	0.16	-0.07	1	1	0	retrotransposon protein, putative, unclassified, expressed
LOC_Os06g51320	1.77	0.68	-1.26	0.000333	0.000939	1	1.44	0.91	-0.61	0.133	0.19	0	GASR8 - Gibberellin-regulated GASA/GAST/Snakin family protein precursor, expressed
LOC_Os03g40040	0.25	0.05	-1.21	0.0053	0.0114	1	0.26	0.13	-0.61	0.161	0.224	0	expressed protein
LOC_Os08g43600	6.43	1.76	-1.82	1.08e-06	4.72e-06	1	4.02	2.48	-0.68	0.0385	0.0638	0	_
LOC_Os07g14540	4.52	1.99	-1.14	1.45e-05	5.23e-05	1	3.81	2.13	-0.81	0.000905	0.00213	0	vesicle-associated membrane protein, putative, expressed
LOC_Os01g71200	16.3	8.07	-1.01	1.66e-08	9.23e-08	1	13.28	7.95	-0.73	1.58e-06	5.8e-06	0	RNA recognition motif containing protein, putative, expressed
LOC_Os08g41940	0.57	0.17	-1.29	0.000283	0.000811	1	0.35	0.17	-0.7	0.137	0.194	0	OsSPL16 - SBP-box gene family member, expressed; Trans-acting factor that binds specifically [...]
LOC_Os01g60000	0.39	0.14	-1.06	0.000733	0.00193	1	0.27	0.14	-0.65	0.0117	0.0219	0	pentatricopeptide, putative, expressed
LOC_Os01g68598	5.18	2.53	-1	0.00806	0.0166	1	3.58	2.55	-0.47	0.189	0.257	0	expressed protein
LOC_Os09g32526	35.53	15.79	-1.17	9.08e-10	5.81e-09	1	30.58	15.73	-0.95	6.4e-10	3.48e-09	0	peptidyl-prolyl cis-trans isomerase, FKBP-type, putative, expressed
LOC_Os11g28310	4.12	1.64	-1.28	0.000121	0.000372	1	4.09	2.19	-0.87	0.0344	0.0577	0	P21-Rho-binding domain containing protein, putative, expressed
LOC_Os02g11060	2.95	1.32	-1.1	9e-06	3.37e-05	1	2.9	1.58	-0.84	0.000265	0.00069	0	WD domain, G-beta repeat domain containing protein, expressed
LOC_Os01g19160	1	0.41	-1.1	0.00336	0.0076	1	0.99	0.54	-0.77	0.0192	0.0342	0	protein kinase domain containing protein, expressed
LOC_Os03g15180	0.26	0.07	-1.12	0.00701	0.0147	1	0.19	0.07	-0.8	0.0363	0.0605	0	PH domain containing protein, expressed
LOC_Os06g12360	0.28	0.08	-1.08	0.000853	0.00221	1	0.3	0.19	-0.49	0.183	0.249	0	pentatricopeptide, putative, expressed
LOC_Os06g30210	0.86	0.21	-1.61	0.0212	0.0392	1	0.68	0.22	-1.3	0.0513	0.0821	0	conserved hypothetical protein
LOC_Os06g43044	17.76	6.67	-1.4	0.00146	0.00359	1	15.09	8.51	-0.82	0.00104	0.00242	0	GDSL-like lipase/acylhydrolase, putative, expressed
LOC_Os09g25625	0.55	0	-2.69	7.22e-05	0.000232	1	0.55	0.26	-0.85	0.386	0.469	0	CPuORF8 - conserved peptide uORF-containing transcript, expressed
LOC_Os10g02210	0.24	0.04	-1.32	0.000978	0.0025	1	0.12	0.01	0	1	1	0	peptide transporter PTR2, putative
LOC_Os03g01442	1.41	0.61	-1.08	0.000103	0.00032	1	1.18	0.69	-0.7	0.00518	0.0105	0	_
LOC_Os10g29180	0.52	0.18	-1.14	0.0028	0.00645	1	0.73	0.32	-0.99	0.00784	0.0152	0	MBTB47 - Bric-a-Brac, Tramtrack, Broad Complex BTB domain with Meprin and TRAF Homology MATH [...]
LOC_Os08g43730	3.01	1.25	-1.2	1.71e-06	7.2e-06	1	2.46	1.71	-0.5	0.0871	0.131	0	DUF630/DUF632 domains containing protein, putative, expressed
LOC_Os09g30200	0.19	0.02	-1.25	0.00399	0.00888	1	0.17	0.18	0.05	0.889	0.921	0	ATP binding protein, putative, expressed
LOC_Os01g73720	0.54	0	-2.68	3.32e-07	1.55e-06	1	0.14	0.02	0	1	1	0	RCLEA4 - Root cap and Late embryogenesis related family protein precursor, expressed
LOC_Os01g06000	0.94	0.37	-1.13	0.000289	0.000828	1	0.83	0.45	-0.75	0.00481	0.00979	0	PPR repeat containing protein, expressed
LOC_Os02g11040	1.26	0.13	-2.55	1.57e-06	6.66e-06	1	1.68	0.74	-1.07	0.131	0.186	0	expressed protein
LOC_Os03g29760	25.53	12.32	-1.04	3.05e-09	1.85e-08	1	23.12	12.79	-0.85	3.25e-09	1.65e-08	0	nuclear transcription factor Y subunit, putative, expressed
LOC_Os09g15050	0.63	0.03	-2.5	8.48e-06	3.19e-05	1	0.21	0.04	0	1	1	0	ent-kaurene synthase A, chloroplast precursor, putative, expressed
LOC_Os07g01840	0.61	0.25	-1.01	0.00278	0.00642	1	0.41	0.21	-0.71	0.0806	0.122	0	expressed protein
LOC_Os12g36930	5.91	2.67	-1.12	0.00643	0.0136	1	5.45	3.42	-0.66	0.0478	0.0772	0	expressed protein
LOC_Os02g47500	6.48	3.1	-1.04	1.48e-07	7.28e-07	1	6.01	3.5	-0.76	2.71e-05	8.32e-05	0	nodulin, putative, expressed
LOC_Os02g58530	1.05	0.45	-1.06	0.00256	0.00593	1	1.24	0.68	-0.77	0.00277	0.00594	0	transporter family protein, putative, expressed
LOC_Os05g33430	0.21	0.03	-1.3	0.00333	0.00754	1	0.13	0.07	-0.42	0.363	0.446	0	xyloglucanase inhibitor, putative, expressed
LOC_Os02g03930	1.07	0.33	-1.45	3.34e-07	1.56e-06	1	0.72	0.48	-0.5	0.127	0.182	0	Os02g0132100
LOC_Os02g56720	1.77	0.72	-1.18	0.000189	0.000559	1	1.51	1	-0.55	0.184	0.251	0	cinnamoyl CoA reductase, putative, expressed
LOC_Os07g41850	0.31	0	-2.03	2.62e-05	9.09e-05	1	0.12	0	0	1	1	0	C1-like domain containing protein, expressed
LOC_Os01g02420	0.57	0.22	-1.05	0.00175	0.00423	1	0.71	0.4	-0.69	0.0823	0.124	0	protein kinase domain containing protein
LOC_Os04g45834	11.26	5.2	-1.1	3.85e-07	1.78e-06	1	12.58	6.91	-0.86	4.86e-06	1.67e-05	0	Putative uncharacterized protein
LOC_Os01g63950	2.59	0.97	-1.33	2e-08	1.1e-07	1	2.24	1.19	-0.86	7.56e-05	0.000216	0	Os01g0858700
LOC_Os10g27470	0.15	0.02	-1.1	0.00128	0.00318	1	0.11	0.04	-0.56	0.124	0.178	0	KH domain containing protein, putative, expressed
LOC_Os07g28880	8.31	2.21	-1.87	0.0108	0.0215	1	10.23	4.16	-1.28	0.0782	0.119	0	_
LOC_Os06g32730	1.16	0.51	-1.06	0.00833	0.0171	1	0.49	0.29	-0.62	0.21	0.281	0	eukaryotic initiation factor iso-4F subunit p82-34, putative, expressed
LOC_Os06g12870	3.84	1.53	-1.28	2.75e-07	1.31e-06	1	3.73	2.66	-0.47	0.0325	0.0549	0	leaf senescence related protein, putative, expressed
LOC_Os01g43950	1.21	0.34	-1.58	5.83e-05	0.000191	1	1.63	0.87	-0.84	0.0401	0.0661	0	expressed protein
LOC_Os03g15680	0.22	0.01	-1.5	4.63e-05	0.000154	1	0.19	0	0	1	1	0	nodulation-signaling pathway 2 protein, putative
LOC_Os09g32250	9.53	3.76	-1.32	2.12e-09	1.3e-08	1	7.54	3.74	-0.99	8.43e-08	3.67e-07	0	DNA repair ATPase-related, putative, expressed
LOC_Os06g29640	2.16	0.64	-1.62	5.02e-05	0.000166	1	1.37	0.73	-0.83	0.246	0.321	0	retrotransposon protein, putative, unclassified
LOC_Os02g09850	12.41	3.67	-1.73	0.000518	0.00141	1	9.31	4.85	-0.93	0.0121	0.0226	0	expressed protein
LOC_Os02g36890	3.97	1.89	-1.03	0.00411	0.00913	1	3.2	3.45	0.1	0.651	0.722	0	Os02g0579300
LOC_Os07g36750	0.65	0.09	-1.99	7.32e-05	0.000235	1	0.09	0.08	-0.11	0.788	0.839	0	CSLF3 - cellulose synthase-like family F; beta1,3;1,4 glucan synthase, expressed; May cataly [...]
LOC_Os06g21740	0.16	0.02	-1.07	1.81e-05	6.45e-05	1	0.09	0.02	-0.74	0.000684	0.00165	0	retrotransposon protein, putative, Ty3-gypsy subclass
LOC_Os07g20340	0.28	0.06	-1.2	0.017	0.0322	1	0.14	0.09	0	1	1	0	heavy metal-associated domain containing protein, expressed
LOC_Os01g66730	0.64	0.27	-1.01	0.0193	0.036	1	0.5	0.28	-0.64	0.131	0.186	0	exosome complex exonuclease RRP40, putative, expressed
LOC_Os11g27170	0.25	0.04	-1.27	0.00497	0.0108	1	0.19	0.03	0	1	1	0	OsSCP58 - Putative Serine Carboxypeptidase homologue, expressed
LOC_Os10g39970	1.56	0.68	-1.09	0.0112	0.0223	1	1.15	0.81	-0.45	0.345	0.427	0	harpin-induced protein 1 domain containing protein, expressed
LOC_Os06g08460	0.47	0.15	-1.17	0.00999	0.0201	1	0.71	0.31	-0.98	0.0335	0.0563	0	exo70 exocyst complex subunit, putative
LOC_Os06g06230	1.3	0	-3.81	4.39e-06	1.73e-05	1	0.32	0.07	0	1	1	0	GDSL-like lipase/acylhydrolase, putative
LOC_Os09g02360	0.62	0.22	-1.17	0.000539	0.00146	1	0.52	0.25	-0.83	0.0136	0.0252	0	cyclin, putative, expressed
LOC_Os09g28720	3.99	1.78	-1.12	0.000129	0.000396	1	3.15	1.83	-0.75	0.00224	0.00488	0	alpha/beta hydrolase fold, putative, expressed
LOC_Os07g39260	2.78	1.14	-1.21	2.16e-05	7.59e-05	1	2.54	1.57	-0.66	0.0074	0.0145	0	_
LOC_Os03g19180	1.71	0.41	-1.81	0.00143	0.00353	1	1.37	0.51	-1.26	0.0396	0.0654	0	GCRP8 - Glycine and cysteine rich family protein precursor, putative
LOC_Os07g10150	32.22	15.88	-1.02	1.87e-08	1.04e-07	1	28.04	14.61	-0.94	1.68e-10	9.7e-10	0	coatomer subunit gamma-2, putative, expressed; The coatomer is a cytosolic protein complex t [...]
LOC_Os01g34560	33.49	11.25	-1.57	9.48e-12	7.35e-11	1	27.27	17.19	-0.66	0.0636	0.0993	0	3-ketoacyl-CoA synthase, putative, expressed
LOC_Os03g61290	0.38	0.06	-1.6	1.34e-06	5.74e-06	1	0.14	0.05	-0.65	0.066	0.103	0	ATCHX, putative, expressed
LOC_Os12g05380	1.03	0.12	-2.38	1.25e-06	5.37e-06	1	0.69	0.44	-0.55	0.223	0.297	0	glycosyltransferase, putative, expressed
LOC_Os02g13580	0.18	0.04	-1.02	0.000926	0.00238	1	0.14	0.1	-0.29	0.396	0.48	0	kinesin motor domain containing protein, expressed
LOC_Os01g10800	4.04	1.86	-1.08	1.01e-05	3.74e-05	1	3.54	1.89	-0.87	5.82e-06	1.98e-05	0	pentatricopeptide, putative, expressed
LOC_Os01g49470	47.25	15.33	-1.62	3.81e-08	2.02e-07	1	17.87	10.72	-0.73	5.97e-05	0.000173	0	E3 ubiquitin ligase, putative, expressed
LOC_Os01g63500	0.68	0.21	-1.35	0.00492	0.0107	1	0.54	0.28	-0.73	0.168	0.232	0	Os01g0854400
LOC_Os11g16990	2.26	0.87	-1.29	0.0115	0.0228	1	1.31	0.71	-0.8	0.172	0.236	0	_
LOC_Os06g48170	2.17	0.67	-1.55	3.75e-05	0.000127	1	2.23	1.55	-0.5	0.375	0.459	0	Os06g0696500
LOC_Os08g06040	79.03	39.17	-1.01	8.78e-07	3.87e-06	1	70.8	36.97	-0.94	1.32e-09	6.98e-09	0	60S ribosomal protein L34, putative, expressed
LOC_Os04g50660	3.48	1.62	-1.06	1.49e-08	8.34e-08	1	2.73	1.53	-0.79	6.24e-06	2.11e-05	0	WD domain, G-beta repeat domain containing protein, expressed
LOC_Os02g51720	6.09	1.98	-1.57	3.02e-06	1.22e-05	1	5.07	3.1	-0.69	0.014	0.0257	0	expressed protein
LOC_Os09g16920	15.37	6.23	-1.29	3.2e-12	2.6e-11	1	15.01	8.96	-0.74	0.000102	0.000286	0	Os09g0338500
LOC_Os11g10240	0.61	0.25	-1.01	0.00274	0.00633	1	0.51	0.46	-0.12	0.764	0.82	0	_
LOC_Os06g14540	2.46	1.13	-1.06	0.00147	0.00361	1	1.78	2.16	0.27	0.297	0.378	0	endoglucanase, putative, expressed
LOC_Os01g44069	11.6	4.86	-1.24	6.32e-10	4.13e-09	1	11.27	5.78	-0.95	0.000119	0.000329	0	glycerol-3-phosphate acyltransferase, putative, expressed
LOC_Os07g05740	1.88	0.83	-1.1	7.56e-06	2.87e-05	1	1.75	1.05	-0.69	0.000157	0.000425	0	receptor-like protein kinase 2 precursor, putative, expressed
LOC_Os01g13320	2.25	0.99	-1.11	2.84e-06	1.15e-05	1	2.45	1.35	-0.82	0.00192	0.00424	0	pectinesterase, putative, expressed
LOC_Os09g28660	1.07	0.32	-1.49	4.24e-05	0.000142	1	0.87	0.89	0.04	0.832	0.877	0	gibberellin receptor GID1L2, putative, expressed
LOC_Os11g02350	699.95	259.54	-1.43	4.22e-15	4.36e-14	1	415.27	240.43	-0.79	0.000192	0.000511	0	Non-specific lipid-transfer protein 3 precursor (LTP 3)
LOC_Os10g40824	0.43	0.14	-1.16	0.0026	0.00603	1	0.36	0.29	-0.23	0.47	0.553	0	Os10g0557800
LOC_Os01g64820	1.12	0.46	-1.12	2.64e-07	1.26e-06	1	0.97	0.54	-0.74	0.00022	0.000582	0	POLA1 - Putative DNA polymerase alpha catalytic subunit, expressed; Polymerase alpha in a co [...]
LOC_Os11g16430	4.7	2.23	-1.04	6.33e-07	2.85e-06	1	4.34	2.21	-0.95	5.37e-07	2.12e-06	0	diphthamide biosynthesis protein, putative, expressed
LOC_Os12g06210	1.24	0.36	-1.53	0.00495	0.0108	1	1.18	0.74	-0.61	0.314	0.396	0	harpin-induced protein 1 domain containing protein
LOC_Os01g49900	13.76	6.66	-1.04	1.19e-07	5.96e-07	1	13.15	7.1	-0.88	5.82e-07	2.29e-06	0	peptidyl-tRNA hydrolase, mitochondrial precursor protein, putative, expressed; The natural s [...]
LOC_Os07g48330	0.59	0.16	-1.42	8.95e-05	0.000282	1	0.48	0.29	-0.56	0.238	0.313	0	cytochrome P450, putative, expressed
LOC_Os04g44060	39.26	15.26	-1.36	9.61e-14	8.87e-13	1	33.2	18.95	-0.81	3.9e-08	1.76e-07	0	aquaporin protein, putative, expressed; Aquaporins facilitate the transport of water and sma [...]
LOC_Os01g71599	5.18	2.19	-1.21	0.0208	0.0386	1	5.07	2.2	-1.17	0.0315	0.0534	0	_
LOC_Os04g39570	0.14	0.02	-1.02	0.00036	0.00101	1	0.09	0.1	0.12	0.574	0.653	0	OsWRKY35v2 - Superfamily of TFs having WRKY and zinc finger domains, expressed
LOC_Os08g16720	5.48	2.37	-1.18	0.000265	0.000764	1	4.62	2.42	-0.91	0.0126	0.0234	0	retrotransposon protein, putative, unclassified
LOC_Os07g32170	1.22	0.43	-1.31	0.000276	0.000792	1	1.28	0.73	-0.74	0.00532	0.0107	0	OsSPL13 - SBP-box gene family member, expressed; Trans-acting factor that binds specifically [...]
LOC_Os07g49230	2.11	0.89	-1.15	7.57e-09	4.39e-08	1	1.75	0.87	-0.93	1.75e-06	6.38e-06	0	ubiquitin-activating enzyme, putative, expressed; Activates ubiquitin by first adenylating i [...]
LOC_Os08g40630	1.09	0.44	-1.15	3.25e-05	0.000111	1	1.03	0.53	-0.85	0.00144	0.00327	0	mTERF domain containing protein, expressed
LOC_Os07g01340	0.34	0.11	-1.1	0.00953	0.0193	1	0.11	0.1	-0.1	1	1	0	gibberellin 2-beta-dioxygenase 7, putative, expressed
LOC_Os03g25450	2.28	0.87	-1.3	3.93e-06	1.56e-05	1	1.71	1.09	-0.6	0.0121	0.0226	0	h/ACA ribonucleoprotein complex subunit 4, putative, expressed
LOC_Os04g05070	0.7	0.18	-1.5	0.00243	0.00566	1	0.48	0.31	-0.52	0.22	0.293	0	expressed protein
LOC_Os04g56570	1.69	0.14	-2.87	0.00107	0.00271	1	0.94	0.54	0	1	1	0	Putative uncharacterized protein
LOC_Os05g40420	33	15.51	-1.08	1.6e-12	1.33e-11	1	28.78	14.82	-0.95	2.34e-11	1.46e-10	0	2,3-bisphosphoglycerate-independent phosphoglycerate mutase, putative, expressed
LOC_Os08g35750	4.99	1.91	-1.34	0.000111	0.000345	1	6.91	3.89	-0.81	0.0114	0.0214	0	Cupin domain containing protein, expressed; May play a role in plant defense. Probably has n [...]
LOC_Os02g54190	1.76	0.22	-2.55	1.18e-13	1.08e-12	1	1.57	0.12	-2.9	1.37e-11	8.7e-11	1	pectinesterase, putative, expressed
LOC_Os08g37940	17.96	6.77	-1.39	3.26e-07	1.53e-06	1	26.31	9.88	-1.4	1.53e-09	8.04e-09	1	HAD-superfamily hydrolase subfamily IA, variant 3, putative, expressed
LOC_Os09g17630	2.71	1.07	-1.27	5.21e-09	3.08e-08	1	3.1	1.12	-1.38	1.02e-14	8.35e-14	1	receptor-like protein kinase 2, putative, expressed
LOC_Os01g15810	8.57	0.09	-5.55	7.82e-62	5.11e-60	1	7.5	0	-6.25	2.59e-55	1.07e-53	1	peroxidase precursor, putative, expressed
LOC_Os09g19350	0.87	0.13	-2.1	3.09e-06	1.25e-05	1	1.09	0.21	-1.94	1.03e-07	4.43e-07	1	expressed protein
LOC_Os12g09300	19.03	3.62	-2.36	3.07e-39	1.06e-37	1	17.46	3.78	-2.18	1.35e-38	3.37e-37	1	Os12g0194900
LOC_Os06g49930	2.66	1.27	-1.01	2.53e-06	1.04e-05	1	2.69	1.1	-1.22	9.03e-09	4.37e-08	1	OsFBX207 - F-box domain containing protein, expressed
LOC_Os11g10850	6.98	1.57	-2.08	3.65e-08	1.94e-07	1	8.92	1.79	-2.26	8.16e-12	5.29e-11	1	dirigent, putative
LOC_Os06g36680	0.78	0.15	-1.84	1.97e-07	9.53e-07	1	0.54	0.11	-1.62	1.06e-06	4e-06	1	homeobox domain containing protein, expressed
LOC_Os06g32990	14.07	6.93	-1.01	2.59e-08	1.41e-07	1	22.57	9.59	-1.23	1.13e-15	9.81e-15	1	peroxidase precursor, putative, expressed
LOC_Os02g02780	2.21	1.04	-1.02	0.00482	0.0105	1	2.77	0.58	-2.07	5.93e-17	5.69e-16	1	protein kinase family protein, putative, expressed
LOC_Os10g38090	6.72	2.78	-1.24	7.59e-08	3.88e-07	1	7.25	2.89	-1.3	9.95e-10	5.33e-09	1	cytochrome P450, putative, expressed
LOC_Os01g01940	0.76	0.14	-1.87	1.3e-05	4.74e-05	1	0.58	0.17	-1.3	0.00419	0.00864	1	_
LOC_Os06g14810	19.39	6.42	-1.58	6.5e-12	5.12e-11	1	18.42	6.29	-1.54	4.94e-08	2.21e-07	1	3-ketoacyl-CoA synthase, putative, expressed
LOC_Os11g06980	86.6	18.76	-2.2	2.73e-32	7.26e-31	1	45.3	11.58	-1.96	1.32e-21	1.64e-20	1	BURP domain containing protein, expressed
LOC_Os04g41310	10.76	5.24	-1.02	7.21e-09	4.19e-08	1	14.79	6.17	-1.25	5.04e-18	5.1e-17	1	Os04g0490500
LOC_Os04g47810	7.49	0.3	-4.25	8.78e-53	4.68e-51	1	5.41	0.19	-4.25	1.78e-50	6.46e-49	1	ethylene-responsive protein related, putative, expressed
LOC_Os02g45860	1.32	0.06	-3.13	2.2e-05	7.72e-05	1	1.43	0.26	-2.1	0.000759	0.00181	1	(japonica cultivar-group) Os02g0683800 (Os02g0683800) mRNA, complete cds
LOC_Os01g07770	7.36	3.11	-1.22	3.71e-06	1.47e-05	1	8.26	3.65	-1.16	3.16e-06	1.11e-05	1	peroxidase precursor, putative
LOC_Os10g27280	2.9	0.79	-1.76	0.000153	0.000461	1	2.72	1.28	-1.03	0.00298	0.00634	1	thaumatin, putative, expressed
LOC_Os10g37760	1.58	0.72	-1.04	0.00079	0.00207	1	4.61	1.55	-1.51	2.38e-05	7.38e-05	1	OsRhmbd17 - Putative Rhomboid homologue, expressed
LOC_Os04g02880	29.82	6.4	-2.2	8.28e-18	1.02e-16	1	48.21	7.44	-2.68	6.89e-32	1.34e-30	1	expressed protein
LOC_Os05g15040	8.31	2.96	-1.46	1.8e-17	2.18e-16	1	7.78	3.29	-1.21	8.54e-20	9.69e-19	1	NB-ARC domain containing protein, expressed
LOC_Os02g06670	1.23	0.25	-1.93	0.00444	0.00977	1	1.31	0.26	-1.97	0.00013	0.000355	1	Putative uncharacterized protein
LOC_Os05g05490	0.43	0.13	-1.23	9.15e-05	0.000288	1	0.43	0.12	-1.26	5.4e-05	0.000158	1	pentatricopeptide, putative, expressed
LOC_Os06g16350	14.87	5.22	-1.49	1.23e-05	4.49e-05	1	19.53	5.01	-1.94	1.65e-16	1.53e-15	1	Os06g0274800
LOC_Os03g20760	3.6	1.08	-1.64	0.00116	0.00291	1	4.2	1	-1.97	9.59e-06	3.15e-05	1	LTPL66 - Protease inhibitor/seed storage/LTP family protein precursor, expressed
LOC_Os01g52490	40.51	14.78	-1.45	2.1e-12	1.74e-11	1	35.42	11.07	-1.67	5.13e-25	7.54e-24	1	Os01g0723200
LOC_Os04g45720	3.26	0.58	-2.31	1.58e-19	2.19e-18	1	3.03	1.18	-1.29	0.00018	0.000481	1	aldehyde dehydrogenase, putative, expressed
LOC_Os03g18630	1.65	0.18	-2.65	1.71e-21	2.66e-20	1	1.74	0.27	-2.33	2.55e-14	2.03e-13	1	receptor-like kinase RHG1, putative, expressed
LOC_Os11g44560	3.45	1.04	-1.64	7.03e-12	5.52e-11	1	2.86	0.93	-1.52	7e-13	4.98e-12	1	protein kinase domain containing protein, expressed
LOC_Os11g35500	3.51	0.7	-2.17	1.25e-24	2.3e-23	1	2.99	0.51	-2.35	6.11e-24	8.59e-23	1	receptor-like protein kinase 5 precursor, putative, expressed
LOC_Os07g01130	5.66	1.98	-1.47	2e-15	2.12e-14	1	4.71	1.99	-1.2	5.26e-13	3.78e-12	1	pentatricopeptide containing protein, putative, expressed
LOC_Os07g24830	935.57	221.08	-2.08	2.47e-19	3.37e-18	1	532.01	118.19	-2.17	5.88e-10	3.2e-09	1	thionin-like peptide, putative, expressed
LOC_Os07g07920	7.8	1.91	-1.98	1.38e-06	5.9e-06	1	12.49	1.8	-2.73	2.75e-20	3.2e-19	1	LTPL100 - Protease inhibitor/seed storage/LTP family protein precursor, expressed
LOC_Os12g43620	2.14	0.82	-1.28	0.000348	0.000977	1	1.88	0.37	-2.08	8.8e-07	3.36e-06	1	helix-loop-helix DNA-binding domain containing protein
LOC_Os12g03350	34.72	5.47	-2.64	1.6e-26	3.21e-25	1	47.26	10.04	-2.22	4.97e-35	1.08e-33	1	conserved hypothetical protein
LOC_Os04g56970	10.55	2.57	-2	1.1e-22	1.83e-21	1	7.62	2.1	-1.81	8.59e-12	5.56e-11	1	tubulin/FtsZ domain containing protein, putative, expressed
LOC_Os12g01480	4.34	0.93	-2.11	7.01e-14	6.56e-13	1	3.58	0.79	-2.04	1.13e-12	7.9e-12	1	phosphatidate cytidylyltransferase, putative, expressed
LOC_Os08g10244	8.34	2.43	-1.74	3.8e-24	6.81e-23	1	6.96	2.32	-1.55	8.41e-30	1.49e-28	1	retrotransposon protein, putative, unclassified
LOC_Os05g15150	0.43	0.16	-1.01	3.85e-06	1.53e-05	1	0.36	0.13	-1.01	1.47e-05	4.69e-05	1	leucyl-tRNA synthetase, cytoplasmic, putative, expressed
LOC_Os12g12950	0.41	0.08	-1.47	0.0131	0.0255	1	0.47	0.14	-1.23	0.0132	0.0245	1	expressed protein
LOC_Os01g02860	0.28	0.07	-1.19	4.14e-05	0.000139	1	0.24	0.04	-1.28	6.21e-06	2.1e-05	1	Os01g0117800
LOC_Os09g29690	0.97	0.27	-1.51	0.0139	0.027	1	2.71	0.6	-2	5.01e-06	1.72e-05	1	beta-expansin precursor, putative, expressed
LOC_Os06g21360	0.54	0.13	-1.5	0.00013	0.000398	1	0.31	0.08	-1.17	0.00314	0.00665	1	transporter, monovalent cation:proton antiporter-2 family, putative, expressed
LOC_Os03g22210	22.5	11.01	-1.02	0.00217	0.00513	1	67.68	26.51	-1.35	3.57e-14	2.8e-13	1	Os03g0341600
LOC_Os01g01170	0.53	0.07	-1.91	2.18e-08	1.2e-07	1	0.51	0.09	-1.65	2.13e-06	7.68e-06	1	Os01g0101800
LOC_Os08g37300	50.89	13.77	-1.88	4.8e-07	2.2e-06	1	80.53	16.85	-2.25	3.3e-27	5.3e-26	1	expressed protein
LOC_Os03g02040	64.02	29.07	-1.14	6.42e-07	2.89e-06	1	66.71	22.64	-1.55	4.86e-27	7.78e-26	1	remorin, putative, expressed
LOC_Os10g11860	4.55	1.06	-2.01	9.11e-16	9.89e-15	1	3.88	0.84	-2.08	2.16e-10	1.23e-09	1	MATE efflux family protein, putative, expressed
LOC_Os09g20820	6.75	2.59	-1.35	1.48e-10	1.03e-09	1	5.62	2.11	-1.37	1.67e-12	1.15e-11	1	enolase, putative, expressed
LOC_Os03g43970	2.37	0.54	-1.95	1.47e-08	8.22e-08	1	2.76	0.92	-1.5	2.07e-06	7.47e-06	1	Os03g0641200
LOC_Os06g38120	0.65	0.24	-1.13	0.00291	0.00667	1	0.5	0.14	-1.31	0.000761	0.00182	1	low-affinity cation transporter, putative, expressed
LOC_Os11g07124	0.42	0.13	-1.17	3.28e-05	0.000112	1	0.35	0.06	-1.46	1.52e-07	6.44e-07	1	EFR, putative, expressed
LOC_Os03g64150	9.84	1.99	-2.25	8.85e-27	1.79e-25	1	8.48	1.85	-2.13	1.41e-29	2.48e-28	1	MATE efflux family protein, putative, expressed
LOC_Os03g01320	15.42	6.64	-1.2	5.69e-07	2.58e-06	1	30.31	8.96	-1.75	5.95e-19	6.39e-18	1	LTPL116 - Protease inhibitor/seed storage/LTP family protein precursor, expressed
LOC_Os07g36210	9.69	3.78	-1.33	0.0106	0.0212	1	10.79	3.78	-1.49	6.8e-05	0.000196	1	expressed protein
LOC_Os01g01510	5.74	2.15	-1.38	1.19e-10	8.37e-10	1	4.89	1.92	-1.3	1.5e-13	1.13e-12	1	annotation not avaliable
LOC_Os10g36780	10.56	2.93	-1.82	1.38e-23	2.4e-22	1	11.77	3.76	-1.62	3.99e-26	6.12e-25	1	OsProCP4 - Putative Lysosomal Pro-x Carboxypeptidase homologue, expressed
LOC_Os09g15950	2.12	0.71	-1.44	1.32e-07	6.52e-07	1	2.26	0.38	-2.31	1e-20	1.19e-19	1	expressed protein
LOC_Os01g20880	1.8	0.61	-1.42	3.59e-09	2.16e-08	1	1.31	0.51	-1.21	8.4e-06	2.78e-05	1	OsWAK3 - OsWAK receptor-like cytoplasmic kinase OsWAK-RLCK
LOC_Os07g04960	9.71	2.98	-1.67	0.000426	0.00118	1	21.53	2.91	-2.85	5.91e-33	1.19e-31	1	Os07g0142600
LOC_Os10g39740	10.86	3.63	-1.55	1.67e-06	7.07e-06	1	10.03	2.59	-1.91	2.54e-17	2.48e-16	1	Os10g0543800
LOC_Os03g53530	6.98	2.73	-1.32	8.38e-10	5.39e-09	1	5.36	2.08	-1.32	8.25e-10	4.45e-09	1	WD domain, G-beta repeat domain containing protein, expressed
LOC_Os11g47240	4.31	0.2	-3.86	3.68e-30	8.99e-29	1	3.36	0.88	-1.82	5.81e-26	8.87e-25	1	leucine-rich repeat receptor protein kinase EXS precursor, putative, expressed
LOC_Os01g40250	2.75	1.1	-1.25	3.78e-11	2.79e-10	1	1.93	0.88	-1.05	3.05e-09	1.55e-08	1	down-regulated in metastasis family protein, expressed
LOC_Os04g53640	11.87	2.61	-2.14	1.6e-16	1.83e-15	1	12.95	2.92	-2.11	3.89e-11	2.37e-10	1	peroxidase precursor, putative, expressed
LOC_Os08g39240	2.63	0.74	-1.7	4.79e-10	3.18e-09	1	3.38	1.1	-1.54	7.92e-07	3.05e-06	1	OsWAK76 - OsWAK receptor-like cytoplasmic kinase OsWAK-RLCK, expressed
LOC_Os07g13234	40.46	20.09	-1.01	2.74e-07	1.3e-06	1	38.54	17.83	-1.11	7.4e-15	6.11e-14	1	_
LOC_Os06g09270	2.65	0.1	-3.75	4.43e-16	4.9e-15	1	2.1	0.08	-3.59	4.79e-16	4.3e-15	1	hypro1, putative, expressed
LOC_Os01g74640	10.12	4.78	-1.07	6.9e-09	4.03e-08	1	8.43	4.09	-1.03	1.48e-10	8.56e-10	1	mitochondrial carrier protein, putative, expressed
LOC_Os06g41020	3.43	1.33	-1.3	1.39e-05	5.03e-05	1	3.6	1.09	-1.64	7.9e-11	4.69e-10	1	DUF1680 domain containing protein, putative, expressed
LOC_Os07g25730	0.32	0.1	-1.05	0.000259	0.000747	1	0.34	0.09	-1.18	7.83e-05	0.000223	1	_
LOC_Os01g05010	4.73	1.71	-1.42	1.38e-07	6.83e-07	1	3.81	1.67	-1.15	2.82e-06	1e-05	1	mitochondrial glycoprotein, putative, expressed
LOC_Os02g43660	64.06	6.45	-3.29	1.51e-18	1.97e-17	1	77.53	7.25	-3.4	5.25e-29	9.02e-28	1	Putative uclacyanin 3 (Putative uncharacterized protein)
LOC_Os02g04700	9.9	4.39	-1.16	7.37e-10	4.78e-09	1	9.64	3.48	-1.44	3.6e-14	2.83e-13	1	tRNA synthetases class II domain containing protein, expressed
LOC_Os07g41350	1.16	0.22	-1.97	0.000863	0.00223	1	1.44	0.13	-2.74	4.47e-07	1.78e-06	1	Os07g0604700
LOC_Os02g21640	5.26	1.26	-1.98	2.71e-08	1.47e-07	1	3.89	1.06	-1.79	8.79e-05	0.000248	1	expressed protein
LOC_Os12g42760	5.37	1.21	-2.07	1.01e-14	1.01e-13	1	4.01	0.86	-2.1	7.83e-23	1.03e-21	1	Os12g0622500
LOC_Os11g05390	5.42	0.8	-2.62	8.63e-15	8.7e-14	1	3.51	0.57	-2.42	3.07e-14	2.41e-13	1	transporter, major facilitator family, putative, expressed
LOC_Os12g09710	0.16	0.03	-1.02	0.000924	0.00237	1	0.18	0	-1.47	2.07e-08	9.69e-08	1	NBS-LRR disease resistance protein, putative
LOC_Os04g33570	0.32	0.03	-1.72	0.000211	0.000621	1	0.46	0.02	-2.25	1.21e-06	4.52e-06	1	RCN4 Centroradialis-like1 homologous to TFL1 gene; contains Pfam profile PF01161: Phosphat [...]
LOC_Os02g52930	29.29	11.28	-1.37	1.26e-08	7.11e-08	1	27.47	12.31	-1.15	5.08e-09	2.52e-08	1	integral membrane protein DUF6 containing protein, expressed
LOC_Os02g02190	8.61	1.16	-2.79	1.32e-20	1.94e-19	1	15.9	1.5	-3.32	4.42e-44	1.29e-42	1	transporter, major facilitator family, putative, expressed
LOC_Os04g33740	9.18	3.31	-1.45	1.2e-11	9.22e-11	1	9.16	2.71	-1.72	9.45e-22	1.18e-20	1	glycosyl hydrolases, putative, expressed; May play a role in sucrose partitioning during see [...]
LOC_Os09g19140	1.2	0.1	-2.73	2.57e-15	2.7e-14	1	0.98	0.06	-2.72	7.68e-15	6.34e-14	1	senescence-induced receptor-like serine/threonine-protein kinase precursor, putative
LOC_Os12g16200	74.23	26.93	-1.46	3.37e-16	3.76e-15	1	79.91	30.23	-1.4	6.38e-21	7.71e-20	1	glutathione synthetase, chloroplast precursor, putative, expressed
LOC_Os07g08350	2.35	0.2	-3.03	1.69e-26	3.38e-25	1	2.75	0.26	-3.01	9.09e-24	1.27e-22	1	Os07g0181100
LOC_Os01g74410	290.65	31.04	-3.22	3.43e-58	2.08e-56	1	282.95	26.53	-3.41	2.99e-78	2.09e-76	1	MYB family transcription factor, putative, expressed
LOC_Os09g14060	0.14	0	-1.26	1.35e-06	5.8e-06	1	0.13	0.01	-1.14	2.79e-05	8.55e-05	1	disease resistance protein RPS2, putative
LOC_Os06g44080	22.86	9.71	-1.23	2.08e-08	1.15e-07	1	20.16	8.89	-1.17	1.12e-10	6.56e-10	1	hypothetical protein
LOC_Os02g56960	112.67	46.17	-1.29	8.46e-14	7.85e-13	1	92.51	38.44	-1.26	1.72e-19	1.91e-18	1	Os03g0139100
LOC_Os06g19740	0.61	0.15	-1.53	0.0106	0.0212	1	0.63	0.07	-2.12	8.43e-08	3.67e-07	1	expressed protein
LOC_Os06g50340	5.75	2.64	-1.1	3.81e-10	2.55e-09	1	5.57	2.59	-1.07	6.19e-11	3.72e-10	1	receptor protein kinase CLAVATA1 precursor, putative, expressed
LOC_Os01g04440	0.39	0.08	-1.45	0.000422	0.00117	1	0.24	0	-1.78	2.94e-06	1.04e-05	1	conserved hypothetical protein
LOC_Os02g43594	1.33	0.23	-2.13	0.000183	0.000544	1	1.14	0.31	-1.58	0.00025	0.000653	1	Putative plastid ribosomal protein L19
LOC_Os07g32660	5	0.53	-3.02	1.52e-31	3.9e-30	1	4.77	0.36	-3.39	5.36e-41	1.45e-39	1	monocopper oxidase, putative, expressed
LOC_Os09g26840	2.2	0.58	-1.76	1.37e-08	7.7e-08	1	1.69	0.46	-1.69	7.15e-07	2.77e-06	1	expressed protein
LOC_Os01g63870	6.78	3.06	-1.12	7.93e-09	4.58e-08	1	9.98	3.57	-1.46	7.39e-17	7.05e-16	1	Os01g0857500
LOC_Os10g03730	0.61	0.13	-1.63	2.05e-06	8.54e-06	1	0.41	0.07	-1.56	2.72e-05	8.36e-05	1	_
LOC_Os08g32690	12.82	3.64	-1.79	2.64e-22	4.32e-21	1	10.66	3.72	-1.49	3.84e-19	4.18e-18	1	expressed protein
LOC_Os01g15830	108.73	30.25	-1.84	4.68e-19	6.3e-18	1	141.54	30.25	-2.22	1.39e-39	3.57e-38	1	Os01g0263300
LOC_Os05g32760	2.79	0.88	-1.57	2.55e-08	1.39e-07	1	2.29	1.07	-1.04	0.000468	0.00116	1	BZIP protein, putative, expressed
LOC_Os01g02700	4	0.59	-2.56	2.7e-15	2.83e-14	1	3.87	0.52	-2.68	6.79e-32	1.32e-30	1	protein kinase domain containing protein, expressed
LOC_Os10g35230	1.44	0.5	-1.37	8.69e-05	0.000275	1	1.35	0.48	-1.32	3.23e-06	1.13e-05	1	Rf1, mitochondrial precursor, putative, expressed
LOC_Os02g21250	29.19	12.68	-1.2	9.83e-09	5.61e-08	1	24.8	12.32	-1	1e-09	5.36e-09	1	Coatomer subunit zeta-2 (Zeta-coat protein 2) (Zeta-COP 2) (Nonclathrin coat protein zeta2-C [...]
LOC_Os04g58504	2.13	0.89	-1.17	1.12e-06	4.86e-06	1	1.94	0.72	-1.31	1.11e-07	4.76e-07	1	choline transporter-related, putative, expressed
LOC_Os03g32040	1.1	0.49	-1.02	0.00491	0.0107	1	1.12	0.29	-1.66	1.67e-05	5.29e-05	1	phenazine biosynthesis protein, putative, expressed
LOC_Os10g39260	10.96	2	-2.4	5.42e-23	9.2e-22	1	31.28	3.75	-3.03	4.15e-40	1.09e-38	1	aspartic proteinase nepenthesin, putative, expressed
LOC_Os01g43270	1.72	0.69	-1.19	7.15e-05	0.00023	1	1.72	0.45	-1.73	1.64e-09	8.56e-09	1	hydroquinone glucosyltransferase, putative
LOC_Os01g01350	5.3	1.94	-1.41	1.01e-07	5.07e-07	1	4.1	2	-1	0.00242	0.00524	1	SNF7 domain containing protein, putative, expressed
LOC_Os12g05709	0.43	0.08	-1.52	0.00167	0.00405	1	0.45	0.04	-1.99	2.41e-06	8.62e-06	1	_
LOC_Os07g33120	0.6	0.25	-1.01	0.00287	0.00658	1	0.46	0.16	-1.13	5.55e-05	0.000162	1	_
LOC_Os03g08880	2.29	0.41	-2.21	5.88e-10	3.86e-09	1	4.9	0.82	-2.43	5.81e-15	4.84e-14	1	purine permease, putative, expressed
LOC_Os11g36410	0.95	0.11	-2.29	3.66e-18	4.64e-17	1	0.97	0.1	-2.4	2.45e-16	2.24e-15	1	NBS-LRR type disease resistance protein, putative, expressed
LOC_Os04g59050	4.16	0.91	-2.07	2.3e-07	1.1e-06	1	3.36	1.26	-1.35	0.00288	0.00615	1	hypothetical protein
LOC_Os01g64180	2.84	0.48	-2.35	3.15e-09	1.9e-08	1	2.77	1.13	-1.22	0.000151	0.00041	1	expressed protein
LOC_Os12g43820	3.61	0	-5.21	9.99e-09	5.7e-08	1	4.97	1.51	-1.66	0.0174	0.0313	1	GCRP5 - Glycine and cysteine rich family protein precursor, expressed
LOC_Os04g59310	1.16	0.23	-1.94	0.000175	0.000522	1	0.67	0.22	-1.28	0.00549	0.011	1	phospholipase C, putative, expressed
LOC_Os06g02250	3.64	0.48	-2.68	3.76e-14	3.59e-13	1	3.31	0.85	-1.84	1.73e-07	7.25e-07	1	MYB family transcription factor, putative
LOC_Os07g41980	1.27	0	-3.77	2.86e-09	1.74e-08	1	1.47	0.04	-3.46	1.49e-09	7.85e-09	1	_
LOC_Os04g34540	0.44	0.08	-1.61	0.00808	0.0166	1	0.53	0	-2.65	2.35e-06	8.43e-06	1	expressed protein
LOC_Os09g24350	5.67	0.96	-2.44	2.13e-11	1.6e-10	1	6.55	1.11	-2.45	6.23e-14	4.81e-13	1	_
LOC_Os08g37456	9.93	2.15	-2.16	2.49e-24	4.51e-23	1	10.52	2.2	-2.21	5.51e-30	9.81e-29	1	flavonol synthase/flavanone 3-hydroxylase, putative, expressed
LOC_Os12g36490	0.2	0	-1.59	9.86e-07	4.32e-06	1	0.28	0.09	-1.02	0.000736	0.00176	1	expressed protein
LOC_Os07g07300	2.7	1.09	-1.23	0.00155	0.00378	1	2.96	0.45	-2.49	4.43e-11	2.69e-10	1	_
LOC_Os03g31180	5.86	2.13	-1.42	2.84e-07	1.35e-06	1	5.1	1.88	-1.4	1.82e-13	1.36e-12	1	diacylglycerol kinase 1, putative, expressed
LOC_Os01g69060	19.27	6.22	-1.62	1.11e-13	1.02e-12	1	21.77	7.67	-1.49	1.15e-16	1.08e-15	1	hydrolase, alpha/beta fold family domain containing protein, expressed
LOC_Os06g41100	1.69	0.56	-1.43	6.93e-07	3.1e-06	1	1.98	0.64	-1.48	8.31e-08	3.62e-07	1	transcription factor, putative, expressed
LOC_Os01g63910	3.83	1.21	-1.59	3.48e-14	3.34e-13	1	3.58	1.5	-1.2	1.57e-11	9.92e-11	1	AT hook motif family protein, expressed
LOC_Os06g20570	0.37	0.02	-1.97	3.12e-06	1.26e-05	1	0.46	0.01	-2.33	6.27e-11	3.76e-10	1	glycosyltransferase, putative, expressed
LOC_Os04g39460	0.37	0.12	-1.13	0.000272	0.000783	1	0.4	0.08	-1.51	1.69e-06	6.18e-06	1	NBS-LRR type disease resistance protein, putative, expressed
LOC_Os01g41200	1.97	0.42	-1.99	0.0014	0.00346	1	1.81	0.4	-1.93	0.00774	0.0151	1	heavy metal-associated domain containing protein, expressed
LOC_Os09g25620	11.56	3.7	-1.62	1.26e-16	1.45e-15	1	10.31	2.49	-2.01	9e-30	1.59e-28	1	CPuORF8 - conserved peptide uORF-containing transcript, expressed
LOC_Os07g44590	11.79	1.02	-3.4	1.5e-29	3.55e-28	1	11.66	0.73	-3.82	2.26e-35	4.98e-34	1	peroxidase precursor, putative, expressed
LOC_Os02g10450	1.79	0.52	-1.61	7.89e-08	4.02e-07	1	2.1	0.93	-1.09	0.000147	0.0004	1	expressed protein
LOC_Os01g11810	9.87	4.47	-1.13	0.000189	0.000561	1	9.41	4.62	-1.01	3.66e-09	1.85e-08	1	powdery mildew resistant protein 5, putative, expressed
LOC_Os06g13560	19.12	7.51	-1.34	1.33e-09	8.36e-09	1	14.81	6.14	-1.26	3.52e-09	1.78e-08	1	SAM dependent carboxyl methyltransferase, putative, expressed
LOC_Os09g29584	0.37	0.04	-1.76	2.03e-08	1.12e-07	1	0.39	0.06	-1.61	8.36e-09	4.07e-08	1	OsWAK84 - OsWAK receptor-like protein OsWAK-RLP, expressed
LOC_Os04g54390	8	2.84	-1.46	1.52e-09	9.49e-09	1	7.92	2.4	-1.68	1.77e-15	1.53e-14	1	(japonica cultivar-group) Os04g0636400 (Os04g0636400) mRNA, complete cds
LOC_Os05g13900	27.29	5.56	-2.28	2.5e-22	4.09e-21	1	20.06	4.76	-2.05	2.91e-19	3.2e-18	1	_
LOC_Os01g01360	6.18	3.01	-1.01	2.17e-07	1.04e-06	1	5.18	2.46	-1.04	4.02e-08	1.81e-07	1	Os01g0103100
LOC_Os03g21730	5.59	1.66	-1.69	1.37e-13	1.25e-12	1	4.43	1.87	-1.2	3.24e-06	1.14e-05	1	receptor-like protein kinase precursor, putative, expressed
LOC_Os02g23826	2.86	0.61	-2.06	1.72e-06	7.26e-06	1	2.08	0.5	-1.85	6.97e-07	2.71e-06	1	_
LOC_Os03g60730	0.62	0.17	-1.41	1.04e-06	4.55e-06	1	0.58	0.22	-1.1	0.000235	0.000616	1	transposon protein, putative, unclassified, expressed
LOC_Os08g41780	6.74	2.76	-1.26	3.49e-09	2.1e-08	1	6.74	2.18	-1.58	1.95e-16	1.8e-15	1	triacylglycerol lipase precursor, putative, expressed
LOC_Os11g03290	1.11	0.03	-3.18	1.07e-10	7.59e-10	1	0.84	0	-3.24	3.6e-18	3.66e-17	1	nucleoside-triphosphatase, putative, expressed
LOC_Os11g34110	8.83	0.42	-4.11	5.95e-53	3.19e-51	1	11.14	0.7	-3.82	1.16e-62	5.7e-61	1	heparan-alpha-glucosaminide N-acetyltransferase, putative, expressed
LOC_Os04g21890	0.91	0.23	-1.61	7.17e-09	4.17e-08	1	0.7	0.14	-1.72	4.15e-10	2.3e-09	1	disease resistance protein RPM1, putative, expressed
LOC_Os05g51610	8.02	3.15	-1.32	8.75e-13	7.43e-12	1	7.12	2.86	-1.29	2.65e-13	1.95e-12	1	sodium/calcium exchanger protein, putative, expressed; Vacuolar cation/proton exchanger (CAX [...]
LOC_Os08g37250	11.73	1.88	-2.58	4.54e-25	8.56e-24	1	12.48	2.2	-2.45	1.13e-18	1.19e-17	1	Os08g0477500
LOC_Os01g48750	0.75	0.25	-1.29	0.00212	0.00501	1	0.76	0.26	-1.23	0.00999	0.019	1	aspartic proteinase nepenthesin-2 precursor, putative, expressed
LOC_Os04g56950	0.64	0.05	-2.26	6.86e-07	3.08e-06	1	0.68	0.12	-1.83	0.00297	0.00632	1	jasmonate O-methyltransferase, putative, expressed
LOC_Os08g03676	0.23	0.03	-1.34	3.76e-05	0.000127	1	0.24	0.04	-1.26	3.32e-05	0.0001	1	pentatricopeptide, putative, expressed
LOC_Os01g04070	0.18	0.04	-1.06	8.63e-05	0.000273	1	0.2	0.01	-1.42	2.74e-09	1.4e-08	1	verticillium wilt disease resistance protein, putative, expressed
LOC_Os02g30280	1.75	0.21	-2.59	9.55e-12	7.39e-11	1	2.13	0.13	-3.25	2.89e-15	2.46e-14	1	conserved hypothetical protein
LOC_Os10g03740	0.49	0.02	-2.23	3.7e-09	2.22e-08	1	0.44	0.02	-2.13	1.14e-07	4.9e-07	1	OsFBX348 - F-box domain containing protein, expressed
LOC_Os03g04310	6.37	2.35	-1.4	6.69e-10	4.36e-09	1	7.75	2.39	-1.66	3.41e-06	1.19e-05	1	BHLH transcription factor, putative, expressed
LOC_Os01g68269	79.41	31.03	-1.35	2.19e-15	2.31e-14	1	47.73	20.94	-1.18	5.08e-07	2.01e-06	1	_
LOC_Os01g01430	3.81	0.95	-1.89	6.31e-10	4.12e-09	1	4.05	0.66	-2.45	5.03e-10	2.77e-09	1	No apical meristem protein, putative, expressed
LOC_Os03g31410	5	1.79	-1.43	3.04e-07	1.43e-06	1	5.74	2.73	-1.05	0.000904	0.00213	1	_
LOC_Os12g44230	27.19	8.05	-1.74	2.51e-20	3.65e-19	1	26.05	5.93	-2.12	2.47e-48	8.47e-47	1	expressed protein
LOC_Os04g30160	3.44	1.63	-1.04	3.89e-06	1.54e-05	1	4.45	1.61	-1.41	5.41e-12	3.56e-11	1	OsWAK46 - OsWAK receptor-like protein kinase, expressed
LOC_Os11g48000	2.66	0.93	-1.42	1.29e-08	7.29e-08	1	3.07	1.03	-1.48	1.04e-06	3.93e-06	1	ZOS11-11 - C2H2 zinc finger protein, expressed
LOC_Os08g06800	4.05	1.54	-1.34	1.07e-11	8.29e-11	1	3.45	1.51	-1.14	2.46e-10	1.4e-09	1	retrotransposon protein, putative, unclassified
LOC_Os01g26370	1.73	0.56	-1.47	4.92e-10	3.26e-09	1	1.33	0.6	-1.02	1.24e-07	5.28e-07	1	_
LOC_Os08g34320	7.62	2.05	-1.84	2.6e-08	1.42e-07	1	6.41	2.33	-1.42	2.85e-07	1.16e-06	1	expressed protein
LOC_Os01g25280	25.89	0.54	-5.35	3.32e-37	1.07e-35	1	46.01	1.89	-4.53	2.65e-34	5.63e-33	1	_
LOC_Os11g03780	1.9	0.44	-1.88	1.62e-13	1.46e-12	1	1.63	0.36	-1.91	9.14e-14	6.98e-13	1	alpha-N-arabinofuranosidase, putative, expressed
LOC_Os02g36500	11.41	1.33	-3	7.15e-27	1.45e-25	1	7.87	2.2	-1.79	1.31e-11	8.34e-11	1	expressed protein
LOC_Os05g07600	0.83	0.23	-1.47	0.000678	0.0018	1	0.6	0.18	-1.29	0.0012	0.00275	1	expressed protein
LOC_Os07g22710	19.49	9.47	-1.03	1.04e-11	8.08e-11	1	19.08	8.71	-1.12	2.56e-13	1.89e-12	1	Os07g0409900
LOC_Os01g11790	0.4	0	-2.32	6.95e-08	3.57e-07	1	0.44	0.02	-2.23	3.24e-07	1.32e-06	1	GDSL-like lipase/acylhydrolase, putative, expressed
LOC_Os04g39150	322.99	58.24	-2.47	3.16e-09	1.91e-08	1	279.02	89.11	-1.65	0.000265	0.000689	1	pathogenesis-related Bet v I family protein, putative, expressed
LOC_Os07g31960	6.02	1.7	-1.77	1.11e-09	7.06e-09	1	4.88	1.92	-1.3	2.4e-05	7.43e-05	1	UDP-glucoronosyl and UDP-glucosyl transferase domain containing protein, expressed
LOC_Os01g52450	3.34	1.28	-1.31	1.49e-09	9.32e-09	1	2.83	1.21	-1.17	9.47e-09	4.58e-08	1	hexokinase, putative, expressed; Fructose and glucose phosphorylating enzyme. May be involve [...]
LOC_Os01g59730	3.97	0.73	-2.29	3.67e-09	2.2e-08	1	2.25	0.68	-1.59	0.000267	0.000695	1	ribosomal protein L7Ae, putative, expressed
LOC_Os10g36500	91.35	17.77	-2.36	8.41e-16	9.15e-15	1	100.53	16.5	-2.6	1.6e-30	2.92e-29	1	invertase/pectin methylesterase inhibitor family protein, putative, expressed
LOC_Os04g43840	1.05	0.13	-2.31	1.44e-07	7.09e-07	1	1.1	0.16	-2.22	6.78e-08	2.99e-07	1	possible lysine decarboxylase domain containing protein, expressed
LOC_Os06g30480	9.42	4.54	-1.04	4.87e-06	1.9e-05	1	9.6	4.14	-1.19	1.18e-06	4.42e-06	1	expressed protein
LOC_Os03g13640	2.42	0.59	-1.87	0.00114	0.00287	1	3.65	0.91	-1.89	0.000496	0.00123	1	_
LOC_Os11g06840	0.32	0.03	-1.68	3.87e-05	0.000131	1	0.28	0.03	-1.56	0.000243	0.000637	1	ZOS11-01 - C2H2 zinc finger protein, expressed
LOC_Os03g53050	10.01	4.45	-1.15	5.68e-09	3.34e-08	1	9.2	4.33	-1.07	1.61e-10	9.31e-10	1	WRKY transcription factor, putative, expressed
LOC_Os09g28880	1.26	0.53	-1.12	0.000335	0.000945	1	1.4	0.61	-1.08	0.0102	0.0194	1	DUF617 domain containing protein, expressed
LOC_Os03g11510	1.68	0.45	-1.7	1.82e-08	1.01e-07	1	1.3	0.38	-1.53	4.01e-05	0.00012	1	Os03g0213800
LOC_Os11g48060	4.97	2.05	-1.24	1.04e-08	5.93e-08	1	4.4	1.87	-1.2	4.37e-08	1.97e-07	1	laccase-22 precursor, putative, expressed; Lignin degradation and detoxification of lignin-d [...]
LOC_Os11g07670	45.92	20.24	-1.18	1.69e-06	7.15e-06	1	36.96	17.57	-1.07	1.05e-11	6.74e-11	1	Os11g0178800
LOC_Os02g40200	0.84	0.22	-1.55	5.35e-09	3.15e-08	1	1.35	0.29	-1.88	2.78e-15	2.36e-14	1	receptor-like protein kinase precursor, putative, expressed
LOC_Os02g58300	2.86	1.28	-1.1	0.000412	0.00114	1	2.57	1.18	-1.06	6.4e-06	2.16e-05	1	expressed protein
LOC_Os02g26650	19.07	5.68	-1.73	1.06e-25	2.06e-24	1	17.25	4.99	-1.77	5.83e-34	1.22e-32	1	delta14-sterol reductase, putative, expressed
LOC_Os08g25624	73.83	31.25	-1.24	2.33e-12	1.92e-11	1	62.3	27.76	-1.16	6.97e-12	4.54e-11	1	phosphate/phosphate translocator, putative, expressed
LOC_Os03g62270	8.88	1.54	-2.46	5.01e-16	5.54e-15	1	7.81	1.9	-1.99	9.97e-20	1.13e-18	1	MATE efflux family protein, putative, expressed
LOC_Os05g03210	1.5	0.35	-1.83	5.54e-10	3.64e-09	1	1.28	0.19	-2.26	3.28e-11	2.02e-10	1	OsFBDUF23 - F-box and DUF domain containing protein, expressed
LOC_Os11g01420	7.14	2.84	-1.3	4.03e-08	2.13e-07	1	6.79	2.73	-1.28	1.19e-09	6.33e-09	1	Os11g0105400
LOC_Os12g36220	13.01	4.12	-1.64	0.000118	0.000364	1	10.28	4.26	-1.25	0.000199	0.000531	1	inhibitor I family protein, putative, expressed
LOC_Os03g29480	0.36	0	-2.22	2.2e-08	1.21e-07	1	0.43	0	-2.41	4.08e-10	2.27e-09	1	nodulation-signaling pathway 1 protein, putative, expressed
LOC_Os03g37570	5.52	2.61	-1.05	0.000233	0.000679	1	7.66	2.82	-1.41	8.46e-09	4.12e-08	1	expressed protein
LOC_Os04g54474	39.97	18.33	-1.12	1.72e-12	1.43e-11	1	32.17	13.99	-1.2	2.87e-18	2.94e-17	1	transcription factor, putative, expressed
LOC_Os05g30240	2.09	0.7	-1.45	5.91e-06	2.27e-05	1	2.02	0.62	-1.56	3.81e-12	2.54e-11	1	PPR repeat domain containing protein, putative, expressed
LOC_Os01g71256	0.18	0.02	-1.23	0.000107	0.000332	1	0.15	0.02	-1.05	0.00106	0.00247	1	expressed protein
LOC_Os11g20080	1.46	0.14	-2.69	4.72e-08	2.48e-07	1	0.89	0.26	-1.45	0.000826	0.00196	1	O-methyltransferase, putative, expressed
LOC_Os03g07450	8.56	1.8	-2.19	5.99e-19	8.03e-18	1	8.29	1.97	-2.02	1.07e-12	7.49e-12	1	homeobox associated leucine zipper, putative, expressed; Probable transcription factor (By s [...]
LOC_Os06g39110	18.78	7.31	-1.35	5.04e-07	2.3e-06	1	43.8	7.71	-2.49	1.24e-29	2.19e-28	1	_
LOC_Os04g11040	142.05	10.13	-3.8	1.32e-59	8.34e-58	1	124.25	4.49	-4.76	1.64e-71	9.87e-70	1	expressed protein
LOC_Os04g49140	0.82	0.22	-1.52	0.000248	0.000718	1	0.52	0.17	-1.22	0.0139	0.0256	1	expressed protein
LOC_Os06g36050	14.24	5.89	-1.26	7.08e-07	3.16e-06	1	13.15	5.91	-1.14	3.62e-11	2.22e-10	1	expressed protein
LOC_Os03g61470	12.5	2.32	-2.38	1.32e-07	6.55e-07	1	14.36	2.02	-2.77	4.74e-09	2.36e-08	1	Os03g0830200
LOC_Os01g02730	0.37	0.07	-1.51	0.000851	0.00221	1	0.73	0.09	-2.16	5.03e-08	2.25e-07	1	TAK14, putative, expressed
LOC_Os08g13350	17.29	5.37	-1.67	3.31e-11	2.45e-10	1	15.4	4.1	-1.88	9.11e-24	1.27e-22	1	expressed protein
LOC_Os02g29960	12.75	4.54	-1.47	9.58e-10	6.11e-09	1	18.04	5.33	-1.74	1.04e-21	1.3e-20	1	cytochrome P450, putative, expressed
LOC_Os03g36650	2.87	0.77	-1.77	5.09e-05	0.000168	1	5.14	0.79	-2.56	6.36e-10	3.46e-09	1	Os03g0564600
LOC_Os03g21970	15.33	2.94	-2.34	4.09e-24	7.3e-23	1	12.77	2.93	-2.09	8.02e-22	1.01e-20	1	Os03g0338400
LOC_Os05g04240	0.77	0.04	-2.64	3.62e-08	1.93e-07	1	0.81	0.08	-2.32	3.59e-08	1.63e-07	1	GDSL-like lipase/acylhydrolase, putative, expressed
LOC_Os03g10210	16.76	4.21	-1.97	3.02e-16	3.39e-15	1	15.7	3.37	-2.18	8.5e-32	1.64e-30	1	homeobox domain containing protein, expressed; Probable transcription factor (By similarity)
LOC_Os08g05830	16.95	7.16	-1.23	1.3e-10	9.15e-10	1	14.72	6.86	-1.09	7.97e-11	4.73e-10	1	hypothetical protein
LOC_Os07g04130	0.2	0.05	-1	0.00319	0.00726	1	0.31	0.09	-1.1	0.00069	0.00166	1	expressed protein
LOC_Os10g13630	1.12	0.4	-1.29	1.8e-06	7.57e-06	1	0.87	0.33	-1.16	0.000209	0.000554	1	expressed protein
LOC_Os12g28100	1.7	0.54	-1.48	9.44e-10	6.02e-09	1	2.9	0.5	-2.32	7.16e-26	1.09e-24	1	NBS-LRR disease resistance protein, putative, expressed
LOC_Os12g02950	12.28	4.6	-1.4	1.33e-12	1.12e-11	1	10.7	5.14	-1.04	3.94e-08	1.78e-07	1	Os12g0123100
LOC_Os08g01710	14.32	1.61	-3.08	1.34e-13	1.22e-12	1	9.07	0.7	-3.53	3.48e-21	4.25e-20	1	GLTP domain containing protein, putative, expressed
LOC_Os08g07774	12.54	5.4	-1.2	4.91e-14	4.64e-13	1	13.27	5.7	-1.2	7.09e-21	8.56e-20	1	Os08g0174800
LOC_Os01g57270	1.31	0.51	-1.2	1.6e-07	7.8e-07	1	1.44	0.54	-1.27	9.51e-11	5.61e-10	1	disease resistance RPP13-like protein 1, putative, expressed
LOC_Os11g15624	165.36	71.06	-1.22	8.42e-08	4.28e-07	1	90.2	39.43	-1.19	0.000101	0.000283	1	_
LOC_Os02g49480	2.39	0.43	-2.23	3.16e-10	2.13e-09	1	1.91	0.52	-1.7	2.52e-08	1.16e-07	1	helix-loop-helix DNA-binding domain containing protein, expressed
LOC_Os12g35350	12.75	2.82	-2.14	1.36e-27	2.89e-26	1	8.95	2.71	-1.69	1.88e-11	1.18e-10	1	kelch repeat protein, putative, expressed
LOC_Os02g51820	2.9	0.61	-2.08	1.47e-10	1.03e-09	1	4.74	1	-2.14	1.47e-20	1.74e-19	1	expressed protein
LOC_Os12g14699	2.75	0.78	-1.7	5.73e-08	2.97e-07	1	3.56	1.16	-1.55	1.29e-12	8.94e-12	1	protein kinase domain containing protein, expressed
LOC_Os07g09720	9.47	4.24	-1.14	6.32e-10	4.13e-09	1	8.24	3.83	-1.08	2.85e-12	1.92e-11	1	phosphoacetylglucosamine mutase, putative, expressed; Interconverts GlcNAc-6-P and GlcNAc-1- [...]
LOC_Os03g56944	2.73	0.61	-2	0.00291	0.00667	1	4.67	0.22	-3.9	8.1e-16	7.15e-15	1	lysine-rich arabinogalactan protein 19 precursor, putative, expressed
LOC_Os11g04070	2.16	0.65	-1.59	2.79e-07	1.32e-06	1	1.18	0.53	-1.03	0.00324	0.00683	1	60S acidic ribosomal protein P0, putative, expressed
LOC_Os01g64090	12.23	3.94	-1.61	4.4e-06	1.73e-05	1	9.82	2.33	-2.03	1.78e-13	1.33e-12	1	L1P family of ribosomal proteins domain containing protein, expressed
LOC_Os03g10050	7.04	3.35	-1.05	4.66e-06	1.82e-05	1	8.09	2.27	-1.79	1.84e-20	2.17e-19	1	serine acetyltransferase protein, putative, expressed
[truncated: 3,178 more rows]
